# Supplementary material for: Phenyl(thio)phosphon(amid)ate Benzenesulfonamides as Potent and Selective Inhibitors of Human Carbonic Anhydrases II and VII Counteract Allodynia in a Mouse Model of Oxaliplatin-Induced Neuropathy
Source: J Med Chem. 2020 May 4;63(10):5185–200. doi: 10.1021/acs.jmedchem.9b02135 (PMC8007106; doi:10.1021/acs.jmedchem.9b02135)
Supplement: Supplementary file 1 — jm9b02135_si_001.pdb [file jm9b02135_si_001.pdb]

HEADER    LYASE                                   10-JUN-09   3HS4              
TITLE     HUMAN CARBONIC ANHYDRASE II COMPLEXED WITH ACETAZOLAMIDE              
COMPND    MOL_ID: 1;                                                            
COMPND   2 MOLECULE: CARBONIC ANHYDRASE 2;                                      
COMPND   3 CHAIN: A;                                                            
COMPND   4 SYNONYM: CARBONIC ANHYDRASE II, CA-II, CARBONATE DEHYDRATASE II,     
COMPND   5 CARBONIC ANHYDRASE C, CAC;                                           
COMPND   6 EC: 4.2.1.1;                                                         
COMPND   7 ENGINEERED: YES                                                      
SOURCE    MOL_ID: 1;                                                            
SOURCE   2 ORGANISM_SCIENTIFIC: HOMO SAPIENS;                                   
SOURCE   3 ORGANISM_COMMON: HUMAN;                                              
SOURCE   4 ORGANISM_TAXID: 9606;                                                
SOURCE   5 GENE: CA2;                                                           
SOURCE   6 EXPRESSION_SYSTEM: ESCHERICHIA COLI;                                 
SOURCE   7 EXPRESSION_SYSTEM_TAXID: 562;                                        
SOURCE   8 EXPRESSION_SYSTEM_STRAIN: BL21(DE3)PLYSS;                            
SOURCE   9 EXPRESSION_SYSTEM_VECTOR_TYPE: PLASMID                               
KEYWDS    CARBONIC ANHYDRASE 2, CARBONIC ANHYDRASE II, LYASE, CA II, CA 2,      
KEYWDS   2 ACETAZOLAMIDE, 5-ACETAMIDO-1, 3, 4-THIADIAZOLE-2-SULFONAMIDE,        
KEYWDS   3 DISEASE MUTATION, METAL-BINDING                                      
EXPDTA    X-RAY DIFFRACTION                                                     
AUTHOR    A.H.ROBBINS,C.GENIS,J.DOMSIC,K.H.SIPPEL,M.AGBANDJE-MCKENNA,R.MCKENNA  
REVDAT   3   24-JUL-19 3HS4    1       REMARK                                   
REVDAT   2   13-JUL-11 3HS4    1       VERSN                                    
REVDAT   1   08-DEC-09 3HS4    0                                                
JRNL        AUTH   K.H.SIPPEL,A.H.ROBBINS,J.DOMSIC,C.GENIS,M.AGBANDJE-MCKENNA,  
JRNL        AUTH 2 R.MCKENNA                                                    
JRNL        TITL   HIGH-RESOLUTION STRUCTURE OF HUMAN CARBONIC ANHYDRASE II     
JRNL        TITL 2 COMPLEXED WITH ACETAZOLAMIDE REVEALS INSIGHTS INTO INHIBITOR 
JRNL        TITL 3 DRUG DESIGN.                                                 
JRNL        REF    ACTA CRYSTALLOGR.,SECT.F      V.  65   992 2009              
JRNL        REFN                   ESSN 1744-3091                               
JRNL        PMID   19851004                                                     
JRNL        DOI    10.1107/S1744309109036665                                    
REMARK   1                                                                      
REMARK   1 REFERENCE 1                                                          
REMARK   1  AUTH   J.VIDGREN,A.LILJAS,N.P.WALKER                                
REMARK   1  TITL   REFINED STRUCTURE OF THE ACETAZOLAMIDE COMPLEX OF HUMAN      
REMARK   1  TITL 2 CARBONIC ANHYDRASE II AT 1.9 A.                              
REMARK   1  REF    INT.J.BIOL.MACROMOL.          V.  12   342 1990              
REMARK   1  REFN                   ISSN 0141-8130                               
REMARK   1  PMID   2128470                                                      
REMARK   2                                                                      
REMARK   2 RESOLUTION.    1.10 ANGSTROMS.                                       
REMARK   3                                                                      
REMARK   3 REFINEMENT.                                                          
REMARK   3   PROGRAM     : SHELXL-97                                            
REMARK   3   AUTHORS     : G.M.SHELDRICK                                        
REMARK   3                                                                      
REMARK   3  DATA USED IN REFINEMENT.                                            
REMARK   3   RESOLUTION RANGE HIGH (ANGSTROMS) : 1.10                           
REMARK   3   RESOLUTION RANGE LOW  (ANGSTROMS) : 50.00                          
REMARK   3   DATA CUTOFF            (SIGMA(F)) : 0.000                          
REMARK   3   COMPLETENESS FOR RANGE        (%) : 93.6                           
REMARK   3   CROSS-VALIDATION METHOD           : THROUGHOUT                     
REMARK   3   FREE R VALUE TEST SET SELECTION   : RANDOM                         
REMARK   3                                                                      
REMARK   3  FIT TO DATA USED IN REFINEMENT (NO CUTOFF).                         
REMARK   3   R VALUE   (WORKING + TEST SET, NO CUTOFF) : 0.113                  
REMARK   3   R VALUE          (WORKING SET, NO CUTOFF) : 0.113                  
REMARK   3   FREE R VALUE                  (NO CUTOFF) : 0.140                  
REMARK   3   FREE R VALUE TEST SET SIZE (%, NO CUTOFF) : NULL                   
REMARK   3   FREE R VALUE TEST SET COUNT   (NO CUTOFF) : 4628                   
REMARK   3   TOTAL NUMBER OF REFLECTIONS   (NO CUTOFF) : NULL                   
REMARK   3                                                                      
REMARK   3  FIT/AGREEMENT OF MODEL FOR DATA WITH F>4SIG(F).                     
REMARK   3   R VALUE   (WORKING + TEST SET, F>4SIG(F)) : NULL                   
REMARK   3   R VALUE          (WORKING SET, F>4SIG(F)) : NULL                   
REMARK   3   FREE R VALUE                  (F>4SIG(F)) : NULL                   
REMARK   3   FREE R VALUE TEST SET SIZE (%, F>4SIG(F)) : NULL                   
REMARK   3   FREE R VALUE TEST SET COUNT   (F>4SIG(F)) : NULL                   
REMARK   3   TOTAL NUMBER OF REFLECTIONS   (F>4SIG(F)) : NULL                   
REMARK   3                                                                      
REMARK   3  NUMBER OF NON-HYDROGEN ATOMS USED IN REFINEMENT.                    
REMARK   3   PROTEIN ATOMS      : 2049                                          
REMARK   3   NUCLEIC ACID ATOMS : 0                                             
REMARK   3   HETEROGEN ATOMS    : 46                                            
REMARK   3   SOLVENT ATOMS      : 404                                           
REMARK   3                                                                      
REMARK   3  MODEL REFINEMENT.                                                   
REMARK   3   OCCUPANCY SUM OF NON-HYDROGEN ATOMS      : NULL                    
REMARK   3   OCCUPANCY SUM OF HYDROGEN ATOMS          : NULL                    
REMARK   3   NUMBER OF DISCRETELY DISORDERED RESIDUES : NULL                    
REMARK   3   NUMBER OF LEAST-SQUARES PARAMETERS       : NULL                    
REMARK   3   NUMBER OF RESTRAINTS                     : NULL                    
REMARK   3                                                                      
REMARK   3  RMS DEVIATIONS FROM RESTRAINT TARGET VALUES.                        
REMARK   3   BOND LENGTHS                         (A) : 0.015                   
REMARK   3   ANGLE DISTANCES                      (A) : 0.031                   
REMARK   3   SIMILAR DISTANCES (NO TARGET VALUES) (A) : NULL                    
REMARK   3   DISTANCES FROM RESTRAINT PLANES      (A) : 0.031                   
REMARK   3   ZERO CHIRAL VOLUMES               (A**3) : 0.094                   
REMARK   3   NON-ZERO CHIRAL VOLUMES           (A**3) : 0.100                   
REMARK   3   ANTI-BUMPING DISTANCE RESTRAINTS     (A) : 0.082                   
REMARK   3   RIGID-BOND ADP COMPONENTS         (A**2) : NULL                    
REMARK   3   SIMILAR ADP COMPONENTS            (A**2) : NULL                    
REMARK   3   APPROXIMATELY ISOTROPIC ADPS      (A**2) : 0.105                   
REMARK   3                                                                      
REMARK   3  BULK SOLVENT MODELING.                                              
REMARK   3   METHOD USED: NULL                                                  
REMARK   3                                                                      
REMARK   3  STEREOCHEMISTRY TARGET VALUES : ENGH & HUBER                        
REMARK   3   SPECIAL CASE: NULL                                                 
REMARK   3                                                                      
REMARK   3  OTHER REFINEMENT REMARKS: USED CONJUGATE GRADIENT LEAST SQUARES     
REMARK   3  PROCEDURE.                                                          
REMARK   4                                                                      
REMARK   4 3HS4 COMPLIES WITH FORMAT V. 3.30, 13-JUL-11                         
REMARK 100                                                                      
REMARK 100 THIS ENTRY HAS BEEN PROCESSED BY RCSB ON 11-JUN-09.                  
REMARK 100 THE DEPOSITION ID IS D_1000053516.                                   
REMARK 200                                                                      
REMARK 200 EXPERIMENTAL DETAILS                                                 
REMARK 200  EXPERIMENT TYPE                : X-RAY DIFFRACTION                  
REMARK 200  DATE OF DATA COLLECTION        : 10-NOV-06                          
REMARK 200  TEMPERATURE           (KELVIN) : 100                                
REMARK 200  PH                             : 9.0                                
REMARK 200  NUMBER OF CRYSTALS USED        : 1                                  
REMARK 200                                                                      
REMARK 200  SYNCHROTRON              (Y/N) : Y                                  
REMARK 200  RADIATION SOURCE               : CHESS                              
REMARK 200  BEAMLINE                       : A1                                 
REMARK 200  X-RAY GENERATOR MODEL          : NULL                               
REMARK 200  MONOCHROMATIC OR LAUE    (M/L) : M                                  
REMARK 200  WAVELENGTH OR RANGE        (A) : 0.997                              
REMARK 200  MONOCHROMATOR                  : ASYMMETRIC CUT SI(111)             
REMARK 200  OPTICS                         : MIRRORS                            
REMARK 200                                                                      
REMARK 200  DETECTOR TYPE                  : CCD                                
REMARK 200  DETECTOR MANUFACTURER          : ADSC QUANTUM 210                   
REMARK 200  INTENSITY-INTEGRATION SOFTWARE : HKL-2000                           
REMARK 200  DATA SCALING SOFTWARE          : HKL-2000                           
REMARK 200                                                                      
REMARK 200  NUMBER OF UNIQUE REFLECTIONS   : 92557                              
REMARK 200  RESOLUTION RANGE HIGH      (A) : 1.100                              
REMARK 200  RESOLUTION RANGE LOW       (A) : 50.000                             
REMARK 200  REJECTION CRITERIA  (SIGMA(I)) : 5.000                              
REMARK 200                                                                      
REMARK 200 OVERALL.                                                             
REMARK 200  COMPLETENESS FOR RANGE     (%) : 93.6                               
REMARK 200  DATA REDUNDANCY                : 2.900                              
REMARK 200  R MERGE                    (I) : 0.07300                            
REMARK 200  R SYM                      (I) : NULL                               
REMARK 200  <I/SIGMA(I)> FOR THE DATA SET  : 13.8000                            
REMARK 200                                                                      
REMARK 200 IN THE HIGHEST RESOLUTION SHELL.                                     
REMARK 200  HIGHEST RESOLUTION SHELL, RANGE HIGH (A) : 1.10                     
REMARK 200  HIGHEST RESOLUTION SHELL, RANGE LOW  (A) : 1.14                     
REMARK 200  COMPLETENESS FOR SHELL     (%) : 81.0                               
REMARK 200  DATA REDUNDANCY IN SHELL       : 2.20                               
REMARK 200  R MERGE FOR SHELL          (I) : 0.30300                            
REMARK 200  R SYM FOR SHELL            (I) : NULL                               
REMARK 200  <I/SIGMA(I)> FOR SHELL         : 3.300                              
REMARK 200                                                                      
REMARK 200 DIFFRACTION PROTOCOL: SINGLE WAVELENGTH                              
REMARK 200 METHOD USED TO DETERMINE THE STRUCTURE: MOLECULAR REPLACEMENT        
REMARK 200 SOFTWARE USED: CNS                                                   
REMARK 200 STARTING MODEL: PDB ENTRY 2ILI                                       
REMARK 200                                                                      
REMARK 200 REMARK: NULL                                                         
REMARK 280                                                                      
REMARK 280 CRYSTAL                                                              
REMARK 280 SOLVENT CONTENT, VS   (%): 40.37                                     
REMARK 280 MATTHEWS COEFFICIENT, VM (ANGSTROMS**3/DA): 2.06                     
REMARK 280                                                                      
REMARK 280 CRYSTALLIZATION CONDITIONS: 1.3 M SODIUM CITRATE, 100 MM TRIS-HCL    
REMARK 280  PH 9.0, VAPOR DIFFUSION, HANGING DROP, TEMPERATURE 298K             
REMARK 290                                                                      
REMARK 290 CRYSTALLOGRAPHIC SYMMETRY                                            
REMARK 290 SYMMETRY OPERATORS FOR SPACE GROUP: P 1 21 1                         
REMARK 290                                                                      
REMARK 290      SYMOP   SYMMETRY                                                
REMARK 290     NNNMMM   OPERATOR                                                
REMARK 290       1555   X,Y,Z                                                   
REMARK 290       2555   -X,Y+1/2,-Z                                             
REMARK 290                                                                      
REMARK 290     WHERE NNN -> OPERATOR NUMBER                                     
REMARK 290           MMM -> TRANSLATION VECTOR                                  
REMARK 290                                                                      
REMARK 290 CRYSTALLOGRAPHIC SYMMETRY TRANSFORMATIONS                            
REMARK 290 THE FOLLOWING TRANSFORMATIONS OPERATE ON THE ATOM/HETATM             
REMARK 290 RECORDS IN THIS ENTRY TO PRODUCE CRYSTALLOGRAPHICALLY                
REMARK 290 RELATED MOLECULES.                                                   
REMARK 290   SMTRY1   1  1.000000  0.000000  0.000000        0.00000            
REMARK 290   SMTRY2   1  0.000000  1.000000  0.000000        0.00000            
REMARK 290   SMTRY3   1  0.000000  0.000000  1.000000        0.00000            
REMARK 290   SMTRY1   2 -1.000000  0.000000  0.000000        0.00000            
REMARK 290   SMTRY2   2  0.000000  1.000000  0.000000       20.54850            
REMARK 290   SMTRY3   2  0.000000  0.000000 -1.000000        0.00000            
REMARK 290                                                                      
REMARK 290 REMARK: NULL                                                         
REMARK 300                                                                      
REMARK 300 BIOMOLECULE: 1                                                       
REMARK 300 SEE REMARK 350 FOR THE AUTHOR PROVIDED AND/OR PROGRAM                
REMARK 300 GENERATED ASSEMBLY INFORMATION FOR THE STRUCTURE IN                  
REMARK 300 THIS ENTRY. THE REMARK MAY ALSO PROVIDE INFORMATION ON               
REMARK 300 BURIED SURFACE AREA.                                                 
REMARK 350                                                                      
REMARK 350 COORDINATES FOR A COMPLETE MULTIMER REPRESENTING THE KNOWN           
REMARK 350 BIOLOGICALLY SIGNIFICANT OLIGOMERIZATION STATE OF THE                
REMARK 350 MOLECULE CAN BE GENERATED BY APPLYING BIOMT TRANSFORMATIONS          
REMARK 350 GIVEN BELOW.  BOTH NON-CRYSTALLOGRAPHIC AND                          
REMARK 350 CRYSTALLOGRAPHIC OPERATIONS ARE GIVEN.                               
REMARK 350                                                                      
REMARK 350 BIOMOLECULE: 1                                                       
REMARK 350 AUTHOR DETERMINED BIOLOGICAL UNIT: MONOMERIC                         
REMARK 350 SOFTWARE DETERMINED QUATERNARY STRUCTURE: MONOMERIC                  
REMARK 350 SOFTWARE USED: PISA                                                  
REMARK 350 APPLY THE FOLLOWING TO CHAINS: A                                     
REMARK 350   BIOMT1   1  1.000000  0.000000  0.000000        0.00000            
REMARK 350   BIOMT2   1  0.000000  1.000000  0.000000        0.00000            
REMARK 350   BIOMT3   1  0.000000  0.000000  1.000000        0.00000            
REMARK 465                                                                      
REMARK 465 MISSING RESIDUES                                                     
REMARK 465 THE FOLLOWING RESIDUES WERE NOT LOCATED IN THE                       
REMARK 465 EXPERIMENT. (M=MODEL NUMBER; RES=RESIDUE NAME; C=CHAIN               
REMARK 465 IDENTIFIER; SSSEQ=SEQUENCE NUMBER; I=INSERTION CODE.)                
REMARK 465                                                                      
REMARK 465   M RES C SSSEQI                                                     
REMARK 465     MET A     1                                                      
REMARK 465     SER A     2                                                      
REMARK 465     HIS A     3                                                      
REMARK 500                                                                      
REMARK 500 GEOMETRY AND STEREOCHEMISTRY                                         
REMARK 500 SUBTOPIC: TORSION ANGLES                                             
REMARK 500                                                                      
REMARK 500 TORSION ANGLES OUTSIDE THE EXPECTED RAMACHANDRAN REGIONS:            
REMARK 500 (M=MODEL NUMBER; RES=RESIDUE NAME; C=CHAIN IDENTIFIER;               
REMARK 500 SSEQ=SEQUENCE NUMBER; I=INSERTION CODE).                             
REMARK 500                                                                      
REMARK 500 STANDARD TABLE:                                                      
REMARK 500 FORMAT:(10X,I3,1X,A3,1X,A1,I4,A1,4X,F7.2,3X,F7.2)                    
REMARK 500                                                                      
REMARK 500 EXPECTED VALUES: GJ KLEYWEGT AND TA JONES (1996). PHI/PSI-           
REMARK 500 CHOLOGY: RAMACHANDRAN REVISITED. STRUCTURE 4, 1395 - 1400            
REMARK 500                                                                      
REMARK 500  M RES CSSEQI        PSI       PHI                                   
REMARK 500    ARG A  27       55.96   -142.52                                   
REMARK 500    LYS A 111       -3.01     72.07                                   
REMARK 500    PHE A 176       61.17   -150.32                                   
REMARK 500    ASN A 244       49.88    -95.34                                   
REMARK 500    LYS A 252     -138.34     51.95                                   
REMARK 500                                                                      
REMARK 500 REMARK: NULL                                                         
REMARK 620                                                                      
REMARK 620 METAL COORDINATION                                                   
REMARK 620 (M=MODEL NUMBER; RES=RESIDUE NAME; C=CHAIN IDENTIFIER;               
REMARK 620 SSEQ=SEQUENCE NUMBER; I=INSERTION CODE):                             
REMARK 620                                                                      
REMARK 620 COORDINATION ANGLES FOR:  M RES CSSEQI METAL                         
REMARK 620                              ZN A 301  ZN                            
REMARK 620 N RES CSSEQI ATOM                                                    
REMARK 620 1 HIS A  94   NE2                                                    
REMARK 620 2 HIS A  96   NE2 105.2                                              
REMARK 620 3 HIS A 119   ND1 111.9 100.3                                        
REMARK 620 4 AZM A 701   N1  112.0 112.8 113.7                                  
REMARK 620 N                    1     2     3                                   
REMARK 800                                                                      
REMARK 800 SITE                                                                 
REMARK 800 SITE_IDENTIFIER: AC1                                                 
REMARK 800 EVIDENCE_CODE: SOFTWARE                                              
REMARK 800 SITE_DESCRIPTION: BINDING SITE FOR RESIDUE ZN A 301                  
REMARK 800                                                                      
REMARK 800 SITE_IDENTIFIER: AC2                                                 
REMARK 800 EVIDENCE_CODE: SOFTWARE                                              
REMARK 800 SITE_DESCRIPTION: BINDING SITE FOR RESIDUE GOL A 400                 
REMARK 800                                                                      
REMARK 800 SITE_IDENTIFIER: AC3                                                 
REMARK 800 EVIDENCE_CODE: SOFTWARE                                              
REMARK 800 SITE_DESCRIPTION: BINDING SITE FOR RESIDUE AZM A 701                 
REMARK 800                                                                      
REMARK 800 SITE_IDENTIFIER: AC4                                                 
REMARK 800 EVIDENCE_CODE: SOFTWARE                                              
REMARK 800 SITE_DESCRIPTION: BINDING SITE FOR RESIDUE AZM A 702                 
REMARK 800                                                                      
REMARK 800 SITE_IDENTIFIER: AC5                                                 
REMARK 800 EVIDENCE_CODE: SOFTWARE                                              
REMARK 800 SITE_DESCRIPTION: BINDING SITE FOR RESIDUE AZM A 703                 
REMARK 900                                                                      
REMARK 900 RELATED ENTRIES                                                      
REMARK 900 RELATED ID: 1YDA   RELATED DB: PDB                                   
REMARK 900 CARBONIC ANHYDRASE II MUTANT L198E COMPLEXED WITH ACETAZOLAMIDE      
REMARK 900 RELATED ID: 1YDB   RELATED DB: PDB                                   
REMARK 900 CARBONIC ANHYDRASE II MUTANT L198F COMPLEXED WITH ACETAZOLAMIDE      
REMARK 900 RELATED ID: 1YDD   RELATED DB: PDB                                   
REMARK 900 CARBONIC ANHYDRASE II MUTANT L198R COMPLEXED WITH ACETAZOLAMIDE      
REMARK 900 RELATED ID: 1ZSB   RELATED DB: PDB                                   
REMARK 900 CARBONIC ANHYDRASE II MUTANT E117Q COMPLEXED WITH ACETAZOLAMIDE      
REMARK 900 RELATED ID: 2H4N   RELATED DB: PDB                                   
REMARK 900 CARBONIC ANHYDRASE II MUTANT H94N COMPLEXED WITH ACETAZOLAMIDE       
DBREF  3HS4 A    1   261  UNP    P00918   CAH2_HUMAN       1    260             
SEQRES   1 A  260  MET SER HIS HIS TRP GLY TYR GLY LYS HIS ASN GLY PRO          
SEQRES   2 A  260  GLU HIS TRP HIS LYS ASP PHE PRO ILE ALA LYS GLY GLU          
SEQRES   3 A  260  ARG GLN SER PRO VAL ASP ILE ASP THR HIS THR ALA LYS          
SEQRES   4 A  260  TYR ASP PRO SER LEU LYS PRO LEU SER VAL SER TYR ASP          
SEQRES   5 A  260  GLN ALA THR SER LEU ARG ILE LEU ASN ASN GLY HIS ALA          
SEQRES   6 A  260  PHE ASN VAL GLU PHE ASP ASP SER GLN ASP LYS ALA VAL          
SEQRES   7 A  260  LEU LYS GLY GLY PRO LEU ASP GLY THR TYR ARG LEU ILE          
SEQRES   8 A  260  GLN PHE HIS PHE HIS TRP GLY SER LEU ASP GLY GLN GLY          
SEQRES   9 A  260  SER GLU HIS THR VAL ASP LYS LYS LYS TYR ALA ALA GLU          
SEQRES  10 A  260  LEU HIS LEU VAL HIS TRP ASN THR LYS TYR GLY ASP PHE          
SEQRES  11 A  260  GLY LYS ALA VAL GLN GLN PRO ASP GLY LEU ALA VAL LEU          
SEQRES  12 A  260  GLY ILE PHE LEU LYS VAL GLY SER ALA LYS PRO GLY LEU          
SEQRES  13 A  260  GLN LYS VAL VAL ASP VAL LEU ASP SER ILE LYS THR LYS          
SEQRES  14 A  260  GLY LYS SER ALA ASP PHE THR ASN PHE ASP PRO ARG GLY          
SEQRES  15 A  260  LEU LEU PRO GLU SER LEU ASP TYR TRP THR TYR PRO GLY          
SEQRES  16 A  260  SER LEU THR THR PRO PRO LEU LEU GLU CYS VAL THR TRP          
SEQRES  17 A  260  ILE VAL LEU LYS GLU PRO ILE SER VAL SER SER GLU GLN          
SEQRES  18 A  260  VAL LEU LYS PHE ARG LYS LEU ASN PHE ASN GLY GLU GLY          
SEQRES  19 A  260  GLU PRO GLU GLU LEU MET VAL ASP ASN TRP ARG PRO ALA          
SEQRES  20 A  260  GLN PRO LEU LYS ASN ARG GLN ILE LYS ALA SER PHE LYS          
HET     ZN  A 301       1                                                       
HET    GOL  A 400       6                                                       
HET    AZM  A 701      13                                                       
HET    AZM  A 702      13                                                       
HET    AZM  A 703      13                                                       
HETNAM      ZN ZINC ION                                                         
HETNAM     GOL GLYCEROL                                                         
HETNAM     AZM 5-ACETAMIDO-1,3,4-THIADIAZOLE-2-SULFONAMIDE                      
HETSYN     GOL GLYCERIN; PROPANE-1,2,3-TRIOL                                    
FORMUL   2   ZN    ZN 2+                                                        
FORMUL   3  GOL    C3 H8 O3                                                     
FORMUL   4  AZM    3(C4 H6 N4 O3 S2)                                            
FORMUL   7  HOH   *404(H2 O)                                                    
HELIX    1   1 HIS A   15  ASP A   19  5                                   5    
HELIX    2   2 PHE A   20  GLY A   25  5                                   6    
HELIX    3   3 LYS A  127  GLY A  129  5                                   3    
HELIX    4   4 ASP A  130  VAL A  135  1                                   6    
HELIX    5   5 LYS A  154  GLY A  156  5                                   3    
HELIX    6   6 LEU A  157  LEU A  164  1                                   8    
HELIX    7   7 ASP A  165  LYS A  168  5                                   4    
HELIX    8   8 ASP A  180  LEU A  185  5                                   6    
HELIX    9   9 SER A  219  ARG A  227  1                                   9    
SHEET    1   A 2 ASP A  32  ILE A  33  0                                        
SHEET    2   A 2 THR A 108  VAL A 109  1  O  THR A 108   N  ILE A  33           
SHEET    1   B10 LYS A  39  TYR A  40  0                                        
SHEET    2   B10 LYS A 257  ALA A 258  1  O  ALA A 258   N  LYS A  39           
SHEET    3   B10 TYR A 191  GLY A 196 -1  N  THR A 193   O  LYS A 257           
SHEET    4   B10 VAL A 207  LEU A 212 -1  O  VAL A 207   N  GLY A 196           
SHEET    5   B10 LEU A 141  VAL A 150  1  N  GLY A 145   O  LEU A 212           
SHEET    6   B10 ALA A 116  ASN A 124 -1  N  LEU A 118   O  ILE A 146           
SHEET    7   B10 TYR A  88  TRP A  97 -1  N  HIS A  94   O  HIS A 119           
SHEET    8   B10 PHE A  66  PHE A  70 -1  N  VAL A  68   O  PHE A  93           
SHEET    9   B10 SER A  56  ASN A  61 -1  N  LEU A  57   O  GLU A  69           
SHEET   10   B10 SER A 173  ASP A 175 -1  O  ALA A 174   N  ILE A  59           
SHEET    1   C 6 LEU A  47  SER A  50  0                                        
SHEET    2   C 6 VAL A  78  GLY A  81 -1  O  VAL A  78   N  SER A  50           
SHEET    3   C 6 TYR A  88  TRP A  97 -1  O  TYR A  88   N  LEU A  79           
SHEET    4   C 6 ALA A 116  ASN A 124 -1  O  HIS A 119   N  HIS A  94           
SHEET    5   C 6 LEU A 141  VAL A 150 -1  O  ILE A 146   N  LEU A 118           
SHEET    6   C 6 ILE A 216  VAL A 218  1  O  ILE A 216   N  PHE A 147           
LINK         NE2 HIS A  94                ZN    ZN A 301     1555   1555  1.99  
LINK         NE2 HIS A  96                ZN    ZN A 301     1555   1555  1.99  
LINK         ND1 HIS A 119                ZN    ZN A 301     1555   1555  2.01  
LINK        ZN    ZN A 301                 N1  AZM A 701     1555   1555  1.94  
CISPEP   1 SER A   29    PRO A   30          0        -4.39                     
CISPEP   2 PRO A  201    PRO A  202          0        13.36                     
SITE     1 AC1  4 HIS A  94  HIS A  96  HIS A 119  AZM A 701                    
SITE     1 AC2  9 ASN A  62  HIS A  64  ASN A  67  GLN A  92                    
SITE     2 AC2  9 THR A 200  AZM A 701  HOH A1013  HOH A1216                    
SITE     3 AC2  9 HOH A1342                                                     
SITE     1 AC3 14 GLN A  92  HIS A  94  HIS A  96  HIS A 119                    
SITE     2 AC3 14 VAL A 121  PHE A 131  LEU A 198  THR A 199                    
SITE     3 AC3 14 THR A 200  TRP A 209   ZN A 301  GOL A 400                    
SITE     4 AC3 14 HOH A1011  HOH A1191                                          
SITE     1 AC4 10 LYS A 112  TYR A 114  TRP A 192  LYS A 213                    
SITE     2 AC4 10 PRO A 215  HOH A1085  HOH A1233  HOH A1257                    
SITE     3 AC4 10 HOH A1334  HOH A1346                                          
SITE     1 AC5 13 HIS A   4  TRP A   5  ASN A  11  HIS A  15                    
SITE     2 AC5 13 TRP A  16  ASP A  19  PHE A  20  ASP A 180                    
SITE     3 AC5 13 ARG A 182  GLY A 183  HOH A1288  HOH A1332                    
SITE     4 AC5 13 HOH A1335                                                     
CRYST1   42.252   41.097   71.820  90.00 104.31  90.00 P 1 21 1      2          
ORIGX1      1.000000  0.000000  0.000000        0.00000                         
ORIGX2      0.000000  1.000000  0.000000        0.00000                         
ORIGX3      0.000000  0.000000  1.000000        0.00000                         
SCALE1      0.023668  0.000000  0.006037        0.00000                         
SCALE2      0.000000  0.024333  0.000000        0.00000                         
SCALE3      0.000000  0.000000  0.014370        0.00000                         
ATOM      1  N   HIS A   4       9.616   1.832   9.162  1.00 26.31           N  
ANISOU    1  N   HIS A   4     3832   3355   2811  -1925    715     39       N  
ATOM      2  CA  HIS A   4       9.498   0.519   8.491  1.00 22.79           C  
ANISOU    2  CA  HIS A   4     2698   2797   3165  -1112   1363    359       C  
ATOM      3  C   HIS A   4       9.067  -0.632   9.398  1.00 18.51           C  
ANISOU    3  C   HIS A   4     2242   2536   2254    125   1098    472       C  
ATOM      4  O   HIS A   4       9.467  -1.812   9.289  1.00 22.28           O  
ANISOU    4  O   HIS A   4     3249   3051   2167   1113   1258    648       O  
ATOM      5  CB  HIS A   4      10.830   0.117   7.879  1.00 33.43           C  
ANISOU    5  CB  HIS A   4     3197   5377   4128   -991   2228    315       C  
ATOM      6  CG  HIS A   4      11.237   1.238   6.975  1.00 42.26           C  
ANISOU    6  CG  HIS A   4     4470   6791   4794  -2275   2469    915       C  
ATOM      7  ND1 HIS A   4      11.899   2.341   7.442  1.00 50.98           N  
ANISOU    7  ND1 HIS A   4     6824   6853   5691  -3095    911   1723       N  
ATOM      8  CD2 HIS A   4      11.059   1.437   5.653  1.00 48.43           C  
ANISOU    8  CD2 HIS A   4     6443   6757   5200  -2457   1360   1586       C  
ATOM      9  CE1 HIS A   4      12.139   3.188   6.443  1.00 54.69           C  
ANISOU    9  CE1 HIS A   4     7817   6935   6026  -3150    434   2134       C  
ATOM     10  NE2 HIS A   4      11.631   2.649   5.336  1.00 53.64           N  
ANISOU   10  NE2 HIS A   4     7557   6999   5825  -2928    658   2070       N  
ATOM     11  N   TRP A   5       8.185  -0.355  10.317  1.00 14.71           N  
ANISOU   11  N   TRP A   5     1438   1850   2302   -130    742    386       N  
ATOM     12  CA  TRP A   5       7.629  -1.358  11.200  1.00 11.11           C  
ANISOU   12  CA  TRP A   5     1251   1260   1709    -85    363    148       C  
ATOM     13  C   TRP A   5       6.619  -2.200  10.464  1.00 10.91           C  
ANISOU   13  C   TRP A   5     1391   1436   1318    -42    339    104       C  
ATOM     14  O   TRP A   5       6.022  -1.759   9.481  1.00 12.67           O  
ANISOU   14  O   TRP A   5     1671   1784   1359      8    323    185       O  
ATOM     15  CB  TRP A   5       6.971  -0.725  12.428  1.00 11.26           C  
ANISOU   15  CB  TRP A   5     1172   1281   1824   -258    356    -81       C  
ATOM     16  CG  TRP A   5       5.800   0.119  12.122  1.00 10.36           C  
ANISOU   16  CG  TRP A   5     1398   1331   1208    -72    439    112       C  
ATOM     17  CD1 TRP A   5       5.770   1.437  11.827  1.00 12.41           C  
ANISOU   17  CD1 TRP A   5     1802   1484   1430   -117    428    317       C  
ATOM     18  CD2 TRP A   5       4.455  -0.354  12.084  1.00  9.71           C  
ANISOU   18  CD2 TRP A   5     1341   1457    890     44    269    115       C  
ATOM     19  NE1 TRP A   5       4.472   1.841  11.609  1.00 13.03           N  
ANISOU   19  NE1 TRP A   5     2000   1572   1381    240    446    416       N  
ATOM     20  CE2 TRP A   5       3.635   0.742  11.767  1.00 11.17           C  
ANISOU   20  CE2 TRP A   5     1630   1700    915    249    200    241       C  
ATOM     21  CE3 TRP A   5       3.862  -1.612  12.313  1.00  9.37           C  
ANISOU   21  CE3 TRP A   5     1213   1518    828    -83    127    -10       C  
ATOM     22  CZ2 TRP A   5       2.244   0.638  11.648  1.00 11.89           C  
ANISOU   22  CZ2 TRP A   5     1659   1763   1095    384    -18   -107       C  
ATOM     23  CZ3 TRP A   5       2.480  -1.677  12.190  1.00 10.17           C  
ANISOU   23  CZ3 TRP A   5     1230   1622   1011     28    133   -290       C  
ATOM     24  CH2 TRP A   5       1.699  -0.602  11.865  1.00 11.42           C  
ANISOU   24  CH2 TRP A   5     1444   1826   1067    312    116   -346       C  
ATOM     25  N   GLY A   6       6.388  -3.389  10.959  1.00  9.82           N  
ANISOU   25  N   GLY A   6     1129   1446   1155   -126    184    -14       N  
ATOM     26  CA  GLY A   6       5.354  -4.217  10.404  1.00  9.80           C  
ANISOU   26  CA  GLY A   6     1321   1363   1038    -48    196   -225       C  
ATOM     27  C   GLY A   6       5.038  -5.376  11.359  1.00  9.08           C  
ANISOU   27  C   GLY A   6     1040   1310   1099    -14    219   -208       C  
ATOM     28  O   GLY A   6       5.045  -5.192  12.580  1.00  9.01           O  
ANISOU   28  O   GLY A   6     1020   1362   1042     95    115   -185       O  
ATOM     29  N   TYR A   7       4.762  -6.516  10.787  1.00  9.72           N  
ANISOU   29  N   TYR A   7     1256   1335   1101    -19    360   -258       N  
ATOM     30  CA  TYR A   7       4.352  -7.685  11.537  1.00  9.80           C  
ANISOU   30  CA  TYR A   7     1186   1252   1285      8    249   -331       C  
ATOM     31  C   TYR A   7       5.245  -8.886  11.278  1.00 13.44           C  
ANISOU   31  C   TYR A   7     1609   1517   1982    405    455     48       C  
ATOM     32  O   TYR A   7       4.903  -9.988  11.590  1.00 20.85           O  
ANISOU   32  O   TYR A   7     1857   1467   4599    440   1216    248       O  
ATOM     33  CB  TYR A   7       2.885  -8.015  11.259  1.00 10.13           C  
ANISOU   33  CB  TYR A   7     1249   1286   1312   -100    205   -347       C  
ATOM     34  CG  TYR A   7       1.958  -6.958  11.810  1.00  8.49           C  
ANISOU   34  CG  TYR A   7     1056   1112   1060   -134     89   -268       C  
ATOM     35  CD1 TYR A   7       1.453  -5.970  11.004  1.00  8.82           C  
ANISOU   35  CD1 TYR A   7     1308   1150    892   -283    135   -167       C  
ATOM     36  CD2 TYR A   7       1.598  -6.951  13.137  1.00  7.84           C  
ANISOU   36  CD2 TYR A   7     1026    980    971    -92    -49    -66       C  
ATOM     37  CE1 TYR A   7       0.611  -5.006  11.499  1.00  8.31           C  
ANISOU   37  CE1 TYR A   7     1267   1021    867   -210     47    -81       C  
ATOM     38  CE2 TYR A   7       0.747  -5.994  13.660  1.00  7.43           C  
ANISOU   38  CE2 TYR A   7      943    886    992   -212     59    -63       C  
ATOM     39  CZ  TYR A   7       0.251  -5.013  12.826  1.00  7.28           C  
ANISOU   39  CZ  TYR A   7      874    943    950   -197     18   -113       C  
ATOM     40  OH  TYR A   7      -0.600  -4.030  13.272  1.00  8.26           O  
ANISOU   40  OH  TYR A   7     1274    977    888    -23    -36   -182       O  
ATOM     41  N   GLY A   8       6.390  -8.675  10.645  1.00 14.06           N  
ANISOU   41  N   GLY A   8     1602   1526   2215    369    638   -214       N  
ATOM     42  CA  GLY A   8       7.259  -9.771  10.239  1.00 15.91           C  
ANISOU   42  CA  GLY A   8     1724   1691   2631    445    587   -413       C  
ATOM     43  C   GLY A   8       8.196 -10.086  11.386  1.00 15.87           C  
ANISOU   43  C   GLY A   8     1637   1750   2643    512    677   -332       C  
ATOM     44  O   GLY A   8       8.250  -9.419  12.428  1.00 16.09           O  
ANISOU   44  O   GLY A   8     1805   2013   2293    427    757   -154       O  
ATOM     45  N   LYS A   9       9.020 -11.088  11.206  1.00 19.38           N  
ANISOU   45  N   LYS A   9     2470   1772   3120    852    613   -240       N  
ATOM     46  CA  LYS A   9      10.009 -11.515  12.188  1.00 20.93           C  
ANISOU   46  CA  LYS A   9     2078   1885   3989    659    374      0       C  
ATOM     47  C   LYS A   9      11.026 -10.438  12.535  1.00 20.05           C  
ANISOU   47  C   LYS A   9     2008   2096   3512    368   1020     -9       C  
ATOM     48  O   LYS A   9      11.549 -10.336  13.665  1.00 20.04           O  
ANISOU   48  O   LYS A   9     2248   1803   3565     36    912     81       O  
ATOM     49  CB  LYS A   9      10.763 -12.726  11.587  1.00 29.00           C  
ANISOU   49  CB  LYS A   9     3806   1861   5353   1437   -387   -363       C  
ATOM     50  CG  LYS A   9       9.777 -13.837  11.242  1.00 39.73           C  
ANISOU   50  CG  LYS A   9     5909   2625   6560    659  -1333  -1239       C  
ATOM     51  CD  LYS A   9       9.856 -14.408   9.849  1.00 46.26           C  
ANISOU   51  CD  LYS A   9     6857   4029   6689    918  -1503  -1679       C  
ATOM     52  CE  LYS A   9      10.482 -15.779   9.738  1.00 48.48           C  
ANISOU   52  CE  LYS A   9     7394   4223   6803   1166  -1583  -2272       C  
ATOM     53  NZ  LYS A   9       9.688 -16.733   8.912  1.00 51.96           N  
ANISOU   53  NZ  LYS A   9     7712   4832   7200   1221  -1828  -2794       N  
ATOM     54  N   HIS A  10      11.347  -9.624  11.517  1.00 19.99           N  
ANISOU   54  N   HIS A  10     1765   2330   3499    839   1329    133       N  
ATOM     55  CA  HIS A  10      12.420  -8.655  11.740  1.00 20.88           C  
ANISOU   55  CA  HIS A  10     1633   2489   3811    707   1499    514       C  
ATOM     56  C   HIS A  10      11.903  -7.268  12.019  1.00 17.95           C  
ANISOU   56  C   HIS A  10     1397   2302   3121    449   1308    725       C  
ATOM     57  O   HIS A  10      12.691  -6.396  12.365  1.00 21.14           O  
ANISOU   57  O   HIS A  10     1426   2508   4099    444    960    529       O  
ATOM     58  CB  HIS A  10      13.357  -8.696  10.522  1.00 25.57           C  
ANISOU   58  CB  HIS A  10     2409   2906   4402    952   2180    659       C  
ATOM     59  CG  HIS A  10      13.869 -10.079  10.261  1.00 27.58           C  
ANISOU   59  CG  HIS A  10     3190   2808   4482    940   2628    706       C  
ATOM     60  ND1 HIS A  10      14.814 -10.618  11.095  1.00 29.87           N  
ANISOU   60  ND1 HIS A  10     3865   2641   4843   1357   2296    566       N  
ATOM     61  CD2 HIS A  10      13.626 -11.044   9.344  1.00 30.10           C  
ANISOU   61  CD2 HIS A  10     3452   3093   4890    952   2551    394       C  
ATOM     62  CE1 HIS A  10      15.142 -11.844  10.727  1.00 29.07           C  
ANISOU   62  CE1 HIS A  10     3822   2487   4735   1001   2610    555       C  
ATOM     63  NE2 HIS A  10      14.428 -12.124   9.648  1.00 31.12           N  
ANISOU   63  NE2 HIS A  10     3939   2583   5303    661   2226    553       N  
ATOM     64  N   ASN A  11      10.593  -6.987  11.894  1.00 15.45           N  
ANISOU   64  N   ASN A  11     1486   1987   2395    545   1161    510       N  
ATOM     65  CA  ASN A  11      10.065  -5.650  12.135  1.00 13.51           C  
ANISOU   65  CA  ASN A  11     1434   1864   1835    326    799    178       C  
ATOM     66  C   ASN A  11       8.745  -5.672  12.873  1.00 10.94           C  
ANISOU   66  C   ASN A  11     1131   1704   1323    286    387    143       C  
ATOM     67  O   ASN A  11       8.065  -4.651  12.919  1.00 10.23           O  
ANISOU   67  O   ASN A  11     1103   1586   1199    165    306     -5       O  
ATOM     68  CB  ASN A  11       9.892  -4.896  10.812  1.00 13.62           C  
ANISOU   68  CB  ASN A  11     1697   1647   1832    327    980    155       C  
ATOM     69  CG  ASN A  11       8.838  -5.532   9.926  1.00 14.81           C  
ANISOU   69  CG  ASN A  11     2083   2074   1471    349    939    -33       C  
ATOM     70  OD1 ASN A  11       8.315  -6.590  10.250  1.00 15.78           O  
ANISOU   70  OD1 ASN A  11     2038   2279   1677    -55    591   -243       O  
ATOM     71  ND2 ASN A  11       8.509  -4.892   8.824  1.00 19.05           N  
ANISOU   71  ND2 ASN A  11     2413   3204   1620    435    866    326       N  
ATOM     72  N   GLY A  12       8.444  -6.801  13.500  1.00 10.91           N  
ANISOU   72  N   GLY A  12     1106   1623   1418    246    421     31       N  
ATOM     73  CA  GLY A  12       7.148  -6.972  14.179  1.00 10.59           C  
ANISOU   73  CA  GLY A  12     1000   1729   1293     80    337   -148       C  
ATOM     74  C   GLY A  12       7.159  -6.459  15.592  1.00  9.10           C  
ANISOU   74  C   GLY A  12      883   1327   1249     50    168     76       C  
ATOM     75  O   GLY A  12       8.065  -5.783  16.071  1.00  9.14           O  
ANISOU   75  O   GLY A  12      857   1282   1335     23    118    120       O  
ATOM     76  N   PRO A  13       6.091  -6.809  16.293  1.00  8.15           N  
ANISOU   76  N   PRO A  13      816   1237   1045     69    110     60       N  
ATOM     77  CA  PRO A  13       5.824  -6.268  17.621  1.00  8.46           C  
ANISOU   77  CA  PRO A  13     1064    915   1236    -79    204    -94       C  
ATOM     78  C   PRO A  13       6.970  -6.361  18.610  1.00  8.57           C  
ANISOU   78  C   PRO A  13     1104   1096   1054   -164    199     68       C  
ATOM     79  O   PRO A  13       7.073  -5.455  19.434  1.00 10.31           O  
ANISOU   79  O   PRO A  13     1011   1564   1342    -25    110   -282       O  
ATOM     80  CB  PRO A  13       4.628  -7.087  18.076  1.00  9.74           C  
ANISOU   80  CB  PRO A  13     1031   1383   1287   -166    334   -119       C  
ATOM     81  CG  PRO A  13       3.841  -7.323  16.829  1.00  9.63           C  
ANISOU   81  CG  PRO A  13      905   1373   1379    -25    226    -22       C  
ATOM     82  CD  PRO A  13       4.907  -7.535  15.780  1.00  9.39           C  
ANISOU   82  CD  PRO A  13      985   1469   1113    -81     99    -49       C  
ATOM     83  N   GLU A  14       7.795  -7.360  18.541  1.00 10.04           N  
ANISOU   83  N   GLU A  14     1310   1166   1340     -5     -3     86       N  
ATOM     84  CA  GLU A  14       8.899  -7.468  19.511  1.00 12.09           C  
ANISOU   84  CA  GLU A  14     1733   1352   1509    -32   -311    361       C  
ATOM     85  C   GLU A  14      10.002  -6.476  19.232  1.00 10.23           C  
ANISOU   85  C   GLU A  14     1109   1208   1568    308   -129     28       C  
ATOM     86  O   GLU A  14      10.868  -6.270  20.064  1.00 13.08           O  
ANISOU   86  O   GLU A  14     1529   1691   1750    136   -392    238       O  
ATOM     87  CB  GLU A  14       9.422  -8.903  19.548  1.00 20.27           C  
ANISOU   87  CB  GLU A  14     2894   1311   3495    -51  -1498    647       C  
ATOM     88  CG  GLU A  14       8.321  -9.872  19.911  1.00 25.00           C  
ANISOU   88  CG  GLU A  14     3712   1618   4169   -555  -1034    865       C  
ATOM     89  CD  GLU A  14       7.317  -9.671  21.021  1.00 31.65           C  
ANISOU   89  CD  GLU A  14     4322   3963   3739   -847   -816   1074       C  
ATOM     90  OE1 GLU A  14       6.028  -9.644  20.861  1.00 29.76           O  
ANISOU   90  OE1 GLU A  14     4275   2889   4144    251   -595    371       O  
ATOM     91  OE2 GLU A  14       7.781  -9.562  22.193  1.00 41.36           O  
ANISOU   91  OE2 GLU A  14     5603   6678   3434   -640  -1233   2637       O  
ATOM     92  N   HIS A  15       9.984  -5.849  18.048  1.00  9.87           N  
ANISOU   92  N   HIS A  15      968   1191   1593    151    -22     70       N  
ATOM     93  CA  HIS A  15      11.008  -4.872  17.695  1.00  9.69           C  
ANISOU   93  CA  HIS A  15      967   1220   1496    104    -28   -173       C  
ATOM     94  C   HIS A  15      10.558  -3.436  17.856  1.00  8.63           C  
ANISOU   94  C   HIS A  15      652   1272   1356     79     50    -70       C  
ATOM     95  O   HIS A  15      11.394  -2.543  17.852  1.00  9.89           O  
ANISOU   95  O   HIS A  15      580   1316   1860    -16    126   -173       O  
ATOM     96  CB  HIS A  15      11.397  -5.051  16.224  1.00 10.12           C  
ANISOU   96  CB  HIS A  15      783   1532   1530    297     45   -134       C  
ATOM     97  CG  HIS A  15      12.037  -6.350  15.912  1.00 12.07           C  
ANISOU   97  CG  HIS A  15      894   1751   1942    475    185   -256       C  
ATOM     98  ND1 HIS A  15      13.419  -6.471  16.029  1.00 18.81           N  
ANISOU   98  ND1 HIS A  15     1664   2772   2710   1243   -619  -1073       N  
ATOM     99  CD2 HIS A  15      11.549  -7.551  15.510  1.00 16.03           C  
ANISOU   99  CD2 HIS A  15     1831   1613   2647    603   -157   -422       C  
ATOM    100  CE1 HIS A  15      13.687  -7.754  15.628  1.00 20.03           C  
ANISOU  100  CE1 HIS A  15     2055   2626   2928   1584   -350   -759       C  
ATOM    101  NE2 HIS A  15      12.585  -8.378  15.342  1.00 19.91           N  
ANISOU  101  NE2 HIS A  15     2451   2067   3047   1053   -153   -616       N  
ATOM    102  N   TRP A  16       9.249  -3.207  17.943  1.00  7.82           N  
ANISOU  102  N   TRP A  16      559   1122   1292     70    -20     23       N  
ATOM    103  CA  TRP A  16       8.747  -1.851  17.851  1.00  7.69           C  
ANISOU  103  CA  TRP A  16      573   1119   1230     80    -16    -69       C  
ATOM    104  C   TRP A  16       9.308  -0.924  18.901  1.00  7.57           C  
ANISOU  104  C   TRP A  16      505   1140   1230    -47     21     38       C  
ATOM    105  O   TRP A  16       9.458   0.276  18.642  1.00  8.57           O  
ANISOU  105  O   TRP A  16      723   1139   1395    -91   -110     -6       O  
ATOM    106  CB  TRP A  16       7.192  -1.853  17.972  1.00  7.07           C  
ANISOU  106  CB  TRP A  16      521   1087   1076     -1     39    -82       C  
ATOM    107  CG  TRP A  16       6.502  -2.528  16.815  1.00  6.87           C  
ANISOU  107  CG  TRP A  16      619   1075    917     79     -2    -27       C  
ATOM    108  CD1 TRP A  16       7.029  -2.934  15.646  1.00  7.64           C  
ANISOU  108  CD1 TRP A  16      653   1253    999     52    131    -25       C  
ATOM    109  CD2 TRP A  16       5.104  -2.837  16.786  1.00  6.18           C  
ANISOU  109  CD2 TRP A  16      600    780    967     14    126    -55       C  
ATOM    110  NE1 TRP A  16       6.035  -3.497  14.866  1.00  7.33           N  
ANISOU  110  NE1 TRP A  16      725   1163    896    115    142   -132       N  
ATOM    111  CE2 TRP A  16       4.846  -3.452  15.549  1.00  6.79           C  
ANISOU  111  CE2 TRP A  16      702   1014    862    115     29     24       C  
ATOM    112  CE3 TRP A  16       4.058  -2.664  17.709  1.00  6.47           C  
ANISOU  112  CE3 TRP A  16      638    901    918    125     64      7       C  
ATOM    113  CZ2 TRP A  16       3.576  -3.890  15.202  1.00  7.33           C  
ANISOU  113  CZ2 TRP A  16      763   1060    964     88     80    -67       C  
ATOM    114  CZ3 TRP A  16       2.808  -3.094  17.332  1.00  6.68           C  
ANISOU  114  CZ3 TRP A  16      610   1013    914     41    106    -34       C  
ATOM    115  CH2 TRP A  16       2.575  -3.696  16.097  1.00  7.15           C  
ANISOU  115  CH2 TRP A  16      694   1092    932    -86    106    -60       C  
ATOM    116  N   HIS A  17       9.610  -1.438  20.081  1.00  7.92           N  
ANISOU  116  N   HIS A  17      595   1209   1206    -16     21      9       N  
ATOM    117  CA  HIS A  17      10.116  -0.608  21.148  1.00  7.97           C  
ANISOU  117  CA  HIS A  17      595   1213   1220    114     -3    -94       C  
ATOM    118  C   HIS A  17      11.393   0.151  20.794  1.00  8.98           C  
ANISOU  118  C   HIS A  17      559   1422   1430      4    -71    -76       C  
ATOM    119  O   HIS A  17      11.661   1.214  21.370  1.00 10.15           O  
ANISOU  119  O   HIS A  17      664   1634   1560   -111   -119   -198       O  
ATOM    120  CB  HIS A  17      10.396  -1.440  22.395  1.00  9.41           C  
ANISOU  120  CB  HIS A  17      875   1325   1374     89   -144     50       C  
ATOM    121  CG  HIS A  17      11.578  -2.344  22.277  1.00  9.86           C  
ANISOU  121  CG  HIS A  17      705   1479   1563     85   -101    235       C  
ATOM    122  ND1 HIS A  17      12.798  -2.032  22.820  1.00 12.67           N  
ANISOU  122  ND1 HIS A  17      794   2173   1846     24   -231    185       N  
ATOM    123  CD2 HIS A  17      11.703  -3.527  21.645  1.00 11.63           C  
ANISOU  123  CD2 HIS A  17     1003   1583   1834    305    -59     74       C  
ATOM    124  CE1 HIS A  17      13.626  -2.996  22.549  1.00 14.01           C  
ANISOU  124  CE1 HIS A  17      719   2449   2155    281      4    473       C  
ATOM    125  NE2 HIS A  17      13.012  -3.899  21.824  1.00 13.86           N  
ANISOU  125  NE2 HIS A  17     1161   2023   2080    559     69    420       N  
ATOM    126  N   LYS A  18      12.148  -0.358  19.844  1.00  9.20           N  
ANISOU  126  N   LYS A  18      502   1328   1666     79     43     26       N  
ATOM    127  CA  LYS A  18      13.405   0.353  19.469  1.00 10.13           C  
ANISOU  127  CA  LYS A  18      518   1558   1773    -71    -16    -47       C  
ATOM    128  C   LYS A  18      13.151   1.688  18.828  1.00 10.90           C  
ANISOU  128  C   LYS A  18      773   1500   1868   -228    -12    -15       C  
ATOM    129  O   LYS A  18      13.937   2.620  18.962  1.00 16.06           O  
ANISOU  129  O   LYS A  18      995   1870   3237   -611   -540    407       O  
ATOM    130  CB  LYS A  18      14.230  -0.539  18.567  1.00 10.86           C  
ANISOU  130  CB  LYS A  18      573   1837   1715    146     35     40       C  
ATOM    131  CG  LYS A  18      14.795  -1.761  19.275  1.00 11.59           C  
ANISOU  131  CG  LYS A  18      718   1699   1988    148    164    163       C  
ATOM    132  CD  LYS A  18      15.598  -2.645  18.366  1.00 11.92           C  
ANISOU  132  CD  LYS A  18      606   2074   1849    327     33    196       C  
ATOM    133  CE  LYS A  18      14.636  -3.591  17.622  1.00 12.13           C  
ANISOU  133  CE  LYS A  18      910   1867   1832    341     65    123       C  
ATOM    134  NZ  LYS A  18      15.476  -4.193  16.591  1.00 13.06           N  
ANISOU  134  NZ  LYS A  18     1283   2106   1573    645    227    346       N  
ATOM    135  N   ASP A  19      12.068   1.789  18.075  1.00  9.93           N  
ANISOU  135  N   ASP A  19      621   1331   1820    -88     40    -85       N  
ATOM    136  CA  ASP A  19      11.715   3.049  17.448  1.00 10.49           C  
ANISOU  136  CA  ASP A  19      800   1432   1754   -124    281     76       C  
ATOM    137  C   ASP A  19      10.595   3.777  18.188  1.00 10.02           C  
ANISOU  137  C   ASP A  19      798   1202   1809   -115    210     50       C  
ATOM    138  O   ASP A  19      10.451   4.973  17.995  1.00 11.98           O  
ANISOU  138  O   ASP A  19     1103   1202   2249   -218    485     -5       O  
ATOM    139  CB  ASP A  19      11.312   2.857  16.005  1.00 12.57           C  
ANISOU  139  CB  ASP A  19     1101   1950   1727   -126    165     75       C  
ATOM    140  CG  ASP A  19      12.550   2.570  15.183  1.00 16.18           C  
ANISOU  140  CG  ASP A  19     1835   1991   2320   -196    818   -339       C  
ATOM    141  OD1 ASP A  19      13.223   3.552  14.837  1.00 20.50           O  
ANISOU  141  OD1 ASP A  19     1703   2452   3634   -355   1064      8       O  
ATOM    142  OD2 ASP A  19      12.944   1.397  14.973  1.00 24.07           O  
ANISOU  142  OD2 ASP A  19     2707   2241   4198    493   1125   -258       O  
ATOM    143  N   PHE A  20       9.848   3.089  18.999  1.00  8.96           N  
ANISOU  143  N   PHE A  20      712   1194   1496   -102    122    -75       N  
ATOM    144  CA  PHE A  20       8.680   3.614  19.700  1.00  8.99           C  
ANISOU  144  CA  PHE A  20      645   1197   1574    -53     67   -138       C  
ATOM    145  C   PHE A  20       8.760   3.137  21.134  1.00  9.07           C  
ANISOU  145  C   PHE A  20      624   1323   1498    -61    153   -271       C  
ATOM    146  O   PHE A  20       8.108   2.150  21.505  1.00  9.13           O  
ANISOU  146  O   PHE A  20      751   1205   1514    -83    151   -156       O  
ATOM    147  CB  PHE A  20       7.392   3.120  19.023  1.00  9.05           C  
ANISOU  147  CB  PHE A  20      743   1211   1485   -146     56    -44       C  
ATOM    148  CG  PHE A  20       7.349   3.493  17.559  1.00  8.89           C  
ANISOU  148  CG  PHE A  20      509   1308   1561   -111      8    161       C  
ATOM    149  CD1 PHE A  20       6.951   4.737  17.156  1.00 11.08           C  
ANISOU  149  CD1 PHE A  20      846   1428   1935    -74     36    324       C  
ATOM    150  CD2 PHE A  20       7.739   2.530  16.616  1.00 11.03           C  
ANISOU  150  CD2 PHE A  20      984   1731   1476   -131    185    -32       C  
ATOM    151  CE1 PHE A  20       6.992   5.092  15.812  1.00 12.32           C  
ANISOU  151  CE1 PHE A  20     1087   1626   1967   -197   -236    568       C  
ATOM    152  CE2 PHE A  20       7.788   2.880  15.305  1.00 12.09           C  
ANISOU  152  CE2 PHE A  20     1101   1997   1497   -245     19      0       C  
ATOM    153  CZ  PHE A  20       7.388   4.136  14.926  1.00 13.71           C  
ANISOU  153  CZ  PHE A  20     1013   2349   1848    -37    300    511       C  
ATOM    154  N   PRO A  21       9.606   3.740  21.960  1.00 10.22           N  
ANISOU  154  N   PRO A  21      700   1580   1601   -273     43    -90       N  
ATOM    155  CA  PRO A  21       9.861   3.234  23.318  1.00 10.66           C  
ANISOU  155  CA  PRO A  21      695   1728   1629   -200    -23   -186       C  
ATOM    156  C   PRO A  21       8.628   3.182  24.194  1.00  9.68           C  
ANISOU  156  C   PRO A  21      782   1576   1320   -108   -112   -221       C  
ATOM    157  O   PRO A  21       8.653   2.381  25.124  1.00 10.28           O  
ANISOU  157  O   PRO A  21      880   1587   1441   -154   -324    -92       O  
ATOM    158  CB  PRO A  21      10.925   4.176  23.930  1.00 13.41           C  
ANISOU  158  CB  PRO A  21      853   2373   1869   -540    -49    -94       C  
ATOM    159  CG  PRO A  21      10.967   5.304  22.999  1.00 17.99           C  
ANISOU  159  CG  PRO A  21     1822   2328   2686  -1026   -843    215       C  
ATOM    160  CD  PRO A  21      10.516   4.867  21.629  1.00 13.43           C  
ANISOU  160  CD  PRO A  21      985   1927   2189   -599   -171    161       C  
ATOM    161  N   ILE A  22       7.578   3.918  23.889  1.00  8.54           N  
ANISOU  161  N   ILE A  22      684   1162   1400   -120     24   -247       N  
ATOM    162  CA  ILE A  22       6.313   3.818  24.606  1.00  8.69           C  
ANISOU  162  CA  ILE A  22      758   1245   1300   -182    -81   -177       C  
ATOM    163  C   ILE A  22       5.696   2.423  24.467  1.00  8.44           C  
ANISOU  163  C   ILE A  22      585   1157   1464    -68    -90   -261       C  
ATOM    164  O   ILE A  22       4.823   2.077  25.273  1.00  8.71           O  
ANISOU  164  O   ILE A  22      573   1229   1507    -60     92   -208       O  
ATOM    165  CB  ILE A  22       5.349   4.899  24.148  1.00  8.58           C  
ANISOU  165  CB  ILE A  22      756   1053   1450   -211    -93   -227       C  
ATOM    166  CG1AILE A  22       4.338   5.214  25.256  0.50  9.60           C  
ANISOU  166  CG1AILE A  22      868   1132   1647   -217     85   -170       C  
ATOM    167  CG1BILE A  22       4.238   5.215  25.157  0.50 10.19           C  
ANISOU  167  CG1BILE A  22      878   1293   1702   -192     75   -264       C  
ATOM    168  CG2 ILE A  22       4.722   4.564  22.823  1.00 10.05           C  
ANISOU  168  CG2 ILE A  22      943   1299   1578    -47   -322   -234       C  
ATOM    169  CD1AILE A  22       3.414   6.352  24.914  0.50 10.95           C  
ANISOU  169  CD1AILE A  22      979    851   2331   -206    162   -293       C  
ATOM    170  CD1BILE A  22       4.698   5.882  26.416  0.50 15.09           C  
ANISOU  170  CD1BILE A  22     1684   2139   1909   -122    140   -861       C  
ATOM    171  N   ALA A  23       6.211   1.587  23.568  1.00  8.28           N  
ANISOU  171  N   ALA A  23      615   1243   1288   -153     61   -170       N  
ATOM    172  CA  ALA A  23       5.794   0.199  23.485  1.00  8.52           C  
ANISOU  172  CA  ALA A  23      828   1153   1254   -144     73   -195       C  
ATOM    173  C   ALA A  23       5.894  -0.510  24.844  1.00  8.52           C  
ANISOU  173  C   ALA A  23      682   1057   1498     90   -144   -141       C  
ATOM    174  O   ALA A  23       5.203  -1.507  25.013  1.00 10.10           O  
ANISOU  174  O   ALA A  23      927   1164   1746   -170     49     12       O  
ATOM    175  CB  ALA A  23       6.609  -0.543  22.488  1.00  9.29           C  
ANISOU  175  CB  ALA A  23      696   1350   1485     45    -34   -310       C  
ATOM    176  N   LYS A  24       6.812  -0.054  25.694  1.00  9.36           N  
ANISOU  176  N   LYS A  24      808   1375   1373   -100   -132     36       N  
ATOM    177  CA  LYS A  24       7.019  -0.641  27.007  1.00 10.90           C  
ANISOU  177  CA  LYS A  24      898   1775   1468     75   -224      9       C  
ATOM    178  C   LYS A  24       6.370   0.220  28.089  1.00 11.07           C  
ANISOU  178  C   LYS A  24      984   1919   1302    -46   -227    -99       C  
ATOM    179  O   LYS A  24       6.739   0.086  29.245  1.00 14.31           O  
ANISOU  179  O   LYS A  24     1201   2728   1508    105   -303   -124       O  
ATOM    180  CB  LYS A  24       8.489  -0.839  27.274  1.00 14.20           C  
ANISOU  180  CB  LYS A  24     1046   2698   1652    340   -331    189       C  
ATOM    181  CG  LYS A  24       9.125  -1.869  26.345  1.00 17.23           C  
ANISOU  181  CG  LYS A  24     1293   3389   1866    892   -141    173       C  
ATOM    182  CD  LYS A  24      10.553  -2.290  26.597  1.00 19.98           C  
ANISOU  182  CD  LYS A  24     1345   3428   2821    841   -238    -33       C  
ATOM    183  CE ALYS A  24      10.868  -3.660  26.039  0.50 21.04           C  
ANISOU  183  CE ALYS A  24     1485   3308   3201    848    141     81       C  
ATOM    184  CE BLYS A  24      11.119  -3.164  25.498  0.50 19.14           C  
ANISOU  184  CE BLYS A  24     1204   2842   3227    571    198    124       C  
ATOM    185  NZ ALYS A  24      12.273  -3.997  25.697  0.50 18.14           N  
ANISOU  185  NZ ALYS A  24     1084   2149   3659    180    -97     98       N  
ATOM    186  NZ BLYS A  24      10.957  -4.609  25.841  0.50 25.09           N  
ANISOU  186  NZ BLYS A  24     2343   2863   4328    655    -73    411       N  
ATOM    187  N   GLY A  25       5.392   1.039  27.730  1.00 10.73           N  
ANISOU  187  N   GLY A  25      968   1829   1279    -11     -9   -171       N  
ATOM    188  CA  GLY A  25       4.781   1.987  28.649  1.00 11.88           C  
ANISOU  188  CA  GLY A  25     1004   1967   1544   -124    111   -327       C  
ATOM    189  C   GLY A  25       3.804   1.355  29.584  1.00 10.48           C  
ANISOU  189  C   GLY A  25      832   1939   1211    -21   -125   -165       C  
ATOM    190  O   GLY A  25       3.629   0.136  29.686  1.00 11.89           O  
ANISOU  190  O   GLY A  25      989   2055   1473   -160   -119   -118       O  
ATOM    191  N   GLU A  26       3.129   2.233  30.322  1.00 10.39           N  
ANISOU  191  N   GLU A  26      923   2059    967    -65   -226   -196       N  
ATOM    192  CA  GLU A  26       2.282   1.859  31.405  1.00 11.42           C  
ANISOU  192  CA  GLU A  26     1094   2317    931   -201   -178   -206       C  
ATOM    193  C   GLU A  26       0.835   1.586  31.013  1.00 10.16           C  
ANISOU  193  C   GLU A  26     1043   1978    840   -172   -133   -112       C  
ATOM    194  O   GLU A  26       0.050   1.115  31.827  1.00 11.67           O  
ANISOU  194  O   GLU A  26     1318   2328    789   -358   -136     35       O  
ATOM    195  CB  GLU A  26       2.307   3.033  32.429  1.00 14.55           C  
ANISOU  195  CB  GLU A  26     1200   3106   1223   -300    -59   -768       C  
ATOM    196  CG  GLU A  26       3.667   3.301  33.037  1.00 19.32           C  
ANISOU  196  CG  GLU A  26     1759   3840   1742   -828   -611   -567       C  
ATOM    197  CD  GLU A  26       4.256   2.037  33.628  1.00 26.84           C  
ANISOU  197  CD  GLU A  26     2473   4380   3345   -697  -1955   -180       C  
ATOM    198  OE1 GLU A  26       5.445   1.769  33.341  1.00 37.29           O  
ANISOU  198  OE1 GLU A  26     2686   5703   5781     95  -1718    816       O  
ATOM    199  OE2 GLU A  26       3.467   1.344  34.329  1.00 32.52           O  
ANISOU  199  OE2 GLU A  26     3466   3780   5109   -541  -1469    595       O  
ATOM    200  N   ARG A  27       0.461   1.937  29.795  1.00  7.97           N  
ANISOU  200  N   ARG A  27      904   1373    753   -113    -22   -206       N  
ATOM    201  CA  ARG A  27      -0.941   1.719  29.396  1.00  7.88           C  
ANISOU  201  CA  ARG A  27      934   1327    731   -129    -48   -323       C  
ATOM    202  C   ARG A  27      -1.018   1.283  27.939  1.00  6.72           C  
ANISOU  202  C   ARG A  27      754   1045    753    -18    -68   -141       C  
ATOM    203  O   ARG A  27      -1.755   1.868  27.151  1.00  7.43           O  
ANISOU  203  O   ARG A  27      864   1184    773     16    -88    -88       O  
ATOM    204  CB  ARG A  27      -1.831   2.905  29.703  1.00 10.66           C  
ANISOU  204  CB  ARG A  27     1328   1566   1156    246   -269   -490       C  
ATOM    205  CG  ARG A  27      -1.499   4.236  29.170  1.00 12.05           C  
ANISOU  205  CG  ARG A  27     1645   1589   1344    -84    -75   -383       C  
ATOM    206  CD  ARG A  27      -2.528   5.368  29.378  1.00 13.78           C  
ANISOU  206  CD  ARG A  27     2106   1594   1534    187   -181   -185       C  
ATOM    207  NE  ARG A  27      -3.643   5.258  28.447  1.00 11.55           N  
ANISOU  207  NE  ARG A  27     1780   1408   1199    -43    258   -102       N  
ATOM    208  CZ  ARG A  27      -4.574   6.183  28.340  1.00  9.91           C  
ANISOU  208  CZ  ARG A  27     1459   1475    831    -46    349   -182       C  
ATOM    209  NH1 ARG A  27      -4.554   7.306  29.150  1.00 13.02           N  
ANISOU  209  NH1 ARG A  27     1657   1993   1296     66     59   -809       N  
ATOM    210  NH2 ARG A  27      -5.536   6.033  27.490  1.00 11.36           N  
ANISOU  210  NH2 ARG A  27     1668   1286   1361   -362     92   -217       N  
ATOM    211  N   GLN A  28      -0.316   0.214  27.636  1.00  6.22           N  
ANISOU  211  N   GLN A  28      700   1015    650    -19    -88   -137       N  
ATOM    212  CA  GLN A  28      -0.292  -0.335  26.276  1.00  5.86           C  
ANISOU  212  CA  GLN A  28      652    929    645    -87    -73    -39       C  
ATOM    213  C   GLN A  28      -1.446  -1.292  26.050  1.00  5.56           C  
ANISOU  213  C   GLN A  28      675    802    636     25    -21   -133       C  
ATOM    214  O   GLN A  28      -1.948  -1.979  26.940  1.00  6.93           O  
ANISOU  214  O   GLN A  28      970   1118    546   -215    -40     40       O  
ATOM    215  CB  GLN A  28       1.065  -0.987  26.051  1.00  6.12           C  
ANISOU  215  CB  GLN A  28      719    904    704    -57    -65   -125       C  
ATOM    216  CG  GLN A  28       2.220   0.026  25.950  1.00  6.44           C  
ANISOU  216  CG  GLN A  28      610    963    874      0    -98   -140       C  
ATOM    217  CD  GLN A  28       2.093   0.811  24.647  1.00  5.92           C  
ANISOU  217  CD  GLN A  28      547    930    774   -125   -112   -209       C  
ATOM    218  OE1 GLN A  28       2.276   0.264  23.584  1.00  6.66           O  
ANISOU  218  OE1 GLN A  28      695   1002    833   -128     -7   -177       O  
ATOM    219  NE2 GLN A  28       1.768   2.085  24.766  1.00  6.57           N  
ANISOU  219  NE2 GLN A  28      760   1001    734    -68   -108   -103       N  
ATOM    220  N   SER A  29      -1.793  -1.375  24.784  1.00  5.27           N  
ANISOU  220  N   SER A  29      698    778    525    -69     44    -68       N  
ATOM    221  CA  SER A  29      -2.842  -2.235  24.280  1.00  5.14           C  
ANISOU  221  CA  SER A  29      560    685    709      8    -36    -62       C  
ATOM    222  C   SER A  29      -2.319  -3.138  23.191  1.00  5.25           C  
ANISOU  222  C   SER A  29      663    699    631      8     18    -14       C  
ATOM    223  O   SER A  29      -1.344  -2.749  22.510  1.00  5.88           O  
ANISOU  223  O   SER A  29      676    767    791    -50    100    -46       O  
ATOM    224  CB  SER A  29      -3.985  -1.388  23.750  1.00  5.56           C  
ANISOU  224  CB  SER A  29      710    755    647     39    -11    -88       C  
ATOM    225  OG  SER A  29      -4.613  -0.674  24.795  1.00  5.76           O  
ANISOU  225  OG  SER A  29      655    755    780    112     24   -107       O  
ATOM    226  N   PRO A  30      -2.954  -4.241  22.921  1.00  4.98           N  
ANISOU  226  N   PRO A  30      570    651    671    -27     94    -45       N  
ATOM    227  CA  PRO A  30      -4.110  -4.803  23.607  1.00  5.18           C  
ANISOU  227  CA  PRO A  30      617    786    565    -23      5    -35       C  
ATOM    228  C   PRO A  30      -3.701  -5.480  24.890  1.00  5.05           C  
ANISOU  228  C   PRO A  30      590    703    625     45     81   -105       C  
ATOM    229  O   PRO A  30      -2.520  -5.530  25.232  1.00  6.09           O  
ANISOU  229  O   PRO A  30      683    894    738     59    -77     12       O  
ATOM    230  CB  PRO A  30      -4.635  -5.801  22.570  1.00  5.72           C  
ANISOU  230  CB  PRO A  30      801    663    707     -1     32    -98       C  
ATOM    231  CG  PRO A  30      -3.343  -6.362  22.004  1.00  5.65           C  
ANISOU  231  CG  PRO A  30      776    655    714    -21     -4    -55       C  
ATOM    232  CD  PRO A  30      -2.469  -5.157  21.841  1.00  5.40           C  
ANISOU  232  CD  PRO A  30      715    759    576    103     52     -5       C  
ATOM    233  N   VAL A  31      -4.694  -6.008  25.590  1.00  5.93           N  
ANISOU  233  N   VAL A  31      651    839    762    -17    -13    113       N  
ATOM    234  CA  VAL A  31      -4.529  -6.766  26.805  1.00  6.17           C  
ANISOU  234  CA  VAL A  31      906    817    621     51      4     74       C  
ATOM    235  C   VAL A  31      -5.411  -7.980  26.750  1.00  6.15           C  
ANISOU  235  C   VAL A  31      900    854    582     83    101     99       C  
ATOM    236  O   VAL A  31      -6.345  -8.064  25.973  1.00  6.83           O  
ANISOU  236  O   VAL A  31      896    851    849      0    -10    209       O  
ATOM    237  CB  VAL A  31      -4.877  -5.928  28.050  1.00  7.06           C  
ANISOU  237  CB  VAL A  31     1071    866    747    -37     97     49       C  
ATOM    238  CG1 VAL A  31      -3.921  -4.724  28.156  1.00  8.45           C  
ANISOU  238  CG1 VAL A  31     1087   1026   1096    -82     40   -215       C  
ATOM    239  CG2 VAL A  31      -6.303  -5.509  28.082  1.00  7.38           C  
ANISOU  239  CG2 VAL A  31      983    965    856     -7    138    -78       C  
ATOM    240  N   ASP A  32      -5.092  -8.961  27.578  1.00  6.72           N  
ANISOU  240  N   ASP A  32      832    961    762     44      6    172       N  
ATOM    241  CA  ASP A  32      -5.980 -10.056  27.877  1.00  6.46           C  
ANISOU  241  CA  ASP A  32      962    771    723     24     -4     97       C  
ATOM    242  C   ASP A  32      -7.042  -9.566  28.862  1.00  6.67           C  
ANISOU  242  C   ASP A  32      971    945    619     58      5    158       C  
ATOM    243  O   ASP A  32      -6.752  -8.900  29.855  1.00  8.93           O  
ANISOU  243  O   ASP A  32     1211   1308    875   -104     93   -133       O  
ATOM    244  CB  ASP A  32      -5.247 -11.226  28.456  1.00  8.14           C  
ANISOU  244  CB  ASP A  32     1180    863   1051    160    -54    228       C  
ATOM    245  CG  ASP A  32      -6.194 -12.385  28.765  1.00  8.81           C  
ANISOU  245  CG  ASP A  32     1354    935   1056     44    -80    274       C  
ATOM    246  OD1 ASP A  32      -6.864 -12.861  27.841  1.00  8.98           O  
ANISOU  246  OD1 ASP A  32     1301    982   1130     82    -85    167       O  
ATOM    247  OD2 ASP A  32      -6.261 -12.829  29.931  1.00 12.11           O  
ANISOU  247  OD2 ASP A  32     2164   1287   1149   -379    -94    405       O  
ATOM    248  N   ILE A  33      -8.285  -9.839  28.536  1.00  7.03           N  
ANISOU  248  N   ILE A  33      979    974    720     65     72     84       N  
ATOM    249  CA  ILE A  33      -9.428  -9.519  29.391  1.00  7.39           C  
ANISOU  249  CA  ILE A  33     1067    856    884    113    199    130       C  
ATOM    250  C   ILE A  33      -9.746 -10.765  30.173  1.00  7.79           C  
ANISOU  250  C   ILE A  33     1021    995    944    112    139    241       C  
ATOM    251  O   ILE A  33     -10.310 -11.736  29.670  1.00  9.40           O  
ANISOU  251  O   ILE A  33     1460   1010   1102    -80    119    253       O  
ATOM    252  CB  ILE A  33     -10.607  -9.048  28.569  1.00  7.82           C  
ANISOU  252  CB  ILE A  33     1019    915   1038     87     67     58       C  
ATOM    253  CG1 ILE A  33     -10.266  -7.850  27.721  1.00  8.64           C  
ANISOU  253  CG1 ILE A  33      990   1051   1243    251     53    250       C  
ATOM    254  CG2 ILE A  33     -11.793  -8.830  29.472  1.00  9.74           C  
ANISOU  254  CG2 ILE A  33     1185   1266   1249    305    164    172       C  
ATOM    255  CD1 ILE A  33     -11.264  -7.551  26.627  1.00  9.80           C  
ANISOU  255  CD1 ILE A  33     1107   1269   1347    158    -11    355       C  
ATOM    256  N   ASP A  34      -9.359 -10.739  31.442  1.00  9.03           N  
ANISOU  256  N   ASP A  34     1301   1252    879    116     98    289       N  
ATOM    257  CA  ASP A  34      -9.657 -11.822  32.371  1.00  9.76           C  
ANISOU  257  CA  ASP A  34     1691   1068    949    124    253    208       C  
ATOM    258  C   ASP A  34     -11.071 -11.541  32.874  1.00 10.51           C  
ANISOU  258  C   ASP A  34     1860   1225    908    324    450    484       C  
ATOM    259  O   ASP A  34     -11.236 -10.596  33.678  1.00 12.89           O  
ANISOU  259  O   ASP A  34     2143   1537   1218    427    595    228       O  
ATOM    260  CB  ASP A  34      -8.583 -11.875  33.466  1.00 12.64           C  
ANISOU  260  CB  ASP A  34     2101   1597   1106    500     -3    415       C  
ATOM    261  CG AASP A  34      -8.794 -13.146  34.267  0.50 13.86           C  
ANISOU  261  CG AASP A  34     2207   1667   1393    512    180    563       C  
ATOM    262  CG BASP A  34      -8.917 -12.854  34.573  0.50 15.54           C  
ANISOU  262  CG BASP A  34     2696   1763   1446    599     20    713       C  
ATOM    263  OD1AASP A  34      -8.267 -14.193  33.883  0.50 16.29           O  
ANISOU  263  OD1AASP A  34     2088   1788   2315    899    600    913       O  
ATOM    264  OD1BASP A  34     -10.038 -13.395  34.642  0.50 17.65           O  
ANISOU  264  OD1BASP A  34     3172   2262   1274     85    211    876       O  
ATOM    265  OD2AASP A  34      -9.529 -13.054  35.263  0.50 17.31           O  
ANISOU  265  OD2AASP A  34     3260   1550   1766    246    808    301       O  
ATOM    266  OD2BASP A  34      -8.039 -13.047  35.445  0.50 22.54           O  
ANISOU  266  OD2BASP A  34     3704   2884   1974     85   -724   1435       O  
ATOM    267  N   THR A  35     -12.034 -12.347  32.420  1.00 11.07           N  
ANISOU  267  N   THR A  35     1575   1569   1061    331    324    544       N  
ATOM    268  CA  THR A  35     -13.413 -12.020  32.667  1.00 11.70           C  
ANISOU  268  CA  THR A  35     1713   1630   1103    555    291    575       C  
ATOM    269  C   THR A  35     -13.776 -12.121  34.117  1.00 11.42           C  
ANISOU  269  C   THR A  35     1920   1268   1153    488    467    412       C  
ATOM    270  O   THR A  35     -14.631 -11.402  34.611  1.00 14.50           O  
ANISOU  270  O   THR A  35     2241   1704   1566    856    646    456       O  
ATOM    271  CB  THR A  35     -14.348 -12.910  31.843  1.00 12.61           C  
ANISOU  271  CB  THR A  35     1451   2070   1272    512    185    485       C  
ATOM    272  OG1 THR A  35     -14.209 -14.257  32.273  1.00 13.90           O  
ANISOU  272  OG1 THR A  35     1839   1917   1525    182    260    427       O  
ATOM    273  CG2 THR A  35     -13.994 -12.816  30.344  1.00 17.05           C  
ANISOU  273  CG2 THR A  35     2836   2411   1232    284    136    450       C  
ATOM    274  N   HIS A  36     -13.092 -12.996  34.842  1.00 12.82           N  
ANISOU  274  N   HIS A  36     2331   1551    990    741    703    570       N  
ATOM    275  CA  HIS A  36     -13.405 -13.158  36.253  1.00 15.40           C  
ANISOU  275  CA  HIS A  36     3392   1428   1033    815    804    632       C  
ATOM    276  C   HIS A  36     -12.853 -12.037  37.099  1.00 16.47           C  
ANISOU  276  C   HIS A  36     3599   1696    963    747    585    570       C  
ATOM    277  O   HIS A  36     -13.494 -11.767  38.127  1.00 20.40           O  
ANISOU  277  O   HIS A  36     3869   2817   1066    322    722    106       O  
ATOM    278  CB  HIS A  36     -12.868 -14.528  36.708  1.00 17.77           C  
ANISOU  278  CB  HIS A  36     3985   1619   1147    834    279    705       C  
ATOM    279  CG  HIS A  36     -13.697 -15.624  36.109  1.00 21.86           C  
ANISOU  279  CG  HIS A  36     5074   1506   1727    702   -458    733       C  
ATOM    280  ND1 HIS A  36     -14.993 -15.826  36.549  1.00 25.05           N  
ANISOU  280  ND1 HIS A  36     5482   2316   1719   -470   -385    243       N  
ATOM    281  CD2 HIS A  36     -13.467 -16.542  35.138  1.00 23.81           C  
ANISOU  281  CD2 HIS A  36     5489   1682   1874   1159  -1060    544       C  
ATOM    282  CE1 HIS A  36     -15.509 -16.853  35.873  1.00 25.89           C  
ANISOU  282  CE1 HIS A  36     6165   1934   1739   -193   -649    296       C  
ATOM    283  NE2 HIS A  36     -14.609 -17.304  35.013  1.00 26.81           N  
ANISOU  283  NE2 HIS A  36     6061   2282   1843    563   -982    273       N  
ATOM    284  N   THR A  37     -11.811 -11.347  36.639  1.00 14.88           N  
ANISOU  284  N   THR A  37     2944   1751    960    998    336    368       N  
ATOM    285  CA  THR A  37     -11.215 -10.270  37.413  1.00 16.55           C  
ANISOU  285  CA  THR A  37     3272   1915   1101    962    -68    321       C  
ATOM    286  C   THR A  37     -11.675  -8.894  36.974  1.00 15.52           C  
ANISOU  286  C   THR A  37     2881   1867   1148    925    -26     66       C  
ATOM    287  O   THR A  37     -11.443  -7.915  37.670  1.00 20.69           O  
ANISOU  287  O   THR A  37     4056   2042   1764   1319   -825   -246       O  
ATOM    288  CB  THR A  37      -9.690 -10.331  37.395  1.00 22.27           C  
ANISOU  288  CB  THR A  37     3299   2417   2747   1166   -698    -63       C  
ATOM    289  OG1 THR A  37      -9.136 -10.563  36.131  1.00 30.55           O  
ANISOU  289  OG1 THR A  37     3067   4452   4088   -119    767   -703       O  
ATOM    290  CG2 THR A  37      -9.257 -11.593  38.148  1.00 30.04           C  
ANISOU  290  CG2 THR A  37     4985   2086   4343   1929  -1994   -566       C  
ATOM    291  N   ALA A  38     -12.335  -8.781  35.858  1.00 12.23           N  
ANISOU  291  N   ALA A  38     2132   1509   1005    672    330    237       N  
ATOM    292  CA  ALA A  38     -12.909  -7.505  35.480  1.00 10.85           C  
ANISOU  292  CA  ALA A  38     1707   1344   1071    418    297    135       C  
ATOM    293  C   ALA A  38     -13.961  -7.145  36.520  1.00 12.57           C  
ANISOU  293  C   ALA A  38     1910   1580   1284    553    557    389       C  
ATOM    294  O   ALA A  38     -14.615  -7.987  37.085  1.00 18.41           O  
ANISOU  294  O   ALA A  38     2845   2055   2095    409   1235    797       O  
ATOM    295  CB  ALA A  38     -13.508  -7.572  34.106  1.00 12.46           C  
ANISOU  295  CB  ALA A  38     1957   1642   1134    535    155    208       C  
ATOM    296  N   LYS A  39     -14.087  -5.894  36.834  1.00 13.22           N  
ANISOU  296  N   LYS A  39     2121   1756   1148    794    300     92       N  
ATOM    297  CA  LYS A  39     -14.953  -5.377  37.866  1.00 16.60           C  
ANISOU  297  CA  LYS A  39     2491   2756   1061   1316    143    -14       C  
ATOM    298  C   LYS A  39     -16.213  -4.803  37.233  1.00 12.74           C  
ANISOU  298  C   LYS A  39     2014   2047    778    686    476    211       C  
ATOM    299  O   LYS A  39     -16.170  -3.853  36.483  1.00 11.19           O  
ANISOU  299  O   LYS A  39     1518   2013    721    276    176    157       O  
ATOM    300  CB  LYS A  39     -14.201  -4.276  38.649  1.00 21.97           C  
ANISOU  300  CB  LYS A  39     3358   3508   1479   1936   -920   -870       C  
ATOM    301  CG  LYS A  39     -15.052  -3.464  39.579  1.00 21.39           C  
ANISOU  301  CG  LYS A  39     3241   3450   1436   1494   -319   -495       C  
ATOM    302  CD  LYS A  39     -15.288  -4.254  40.860  1.00 21.74           C  
ANISOU  302  CD  LYS A  39     2513   3152   2597   1844     81    309       C  
ATOM    303  CE  LYS A  39     -16.082  -3.442  41.877  1.00 22.55           C  
ANISOU  303  CE  LYS A  39     3365   3278   1926   1382    239    180       C  
ATOM    304  NZ  LYS A  39     -16.325  -4.218  43.103  1.00 24.74           N  
ANISOU  304  NZ  LYS A  39     2020   4412   2967   1074    394   1235       N  
ATOM    305  N   TYR A  40     -17.354  -5.340  37.605  1.00 13.73           N  
ANISOU  305  N   TYR A  40     2348   1943    928    244    345    370       N  
ATOM    306  CA  TYR A  40     -18.608  -4.729  37.217  1.00 14.25           C  
ANISOU  306  CA  TYR A  40     2014   2492    909    129    507    166       C  
ATOM    307  C   TYR A  40     -18.711  -3.355  37.841  1.00 13.92           C  
ANISOU  307  C   TYR A  40     1725   2617    946    427    316     29       C  
ATOM    308  O   TYR A  40     -18.507  -3.137  39.043  1.00 15.95           O  
ANISOU  308  O   TYR A  40     1975   3204    882   1055     98   -124       O  
ATOM    309  CB  TYR A  40     -19.772  -5.617  37.656  1.00 18.31           C  
ANISOU  309  CB  TYR A  40     2451   3267   1238   -430    453    385       C  
ATOM    310  CG  TYR A  40     -21.111  -4.996  37.511  1.00 19.63           C  
ANISOU  310  CG  TYR A  40     2179   4147   1133   -572    575    308       C  
ATOM    311  CD1 TYR A  40     -21.586  -4.502  36.298  1.00 19.53           C  
ANISOU  311  CD1 TYR A  40     1669   4429   1321   -557    360    223       C  
ATOM    312  CD2 TYR A  40     -21.965  -4.913  38.600  1.00 23.75           C  
ANISOU  312  CD2 TYR A  40     2447   5104   1472   -324    778    399       C  
ATOM    313  CE1 TYR A  40     -22.806  -3.942  36.155  1.00 21.53           C  
ANISOU  313  CE1 TYR A  40     1850   4868   1463   -155    335   -444       C  
ATOM    314  CE2 TYR A  40     -23.217  -4.350  38.472  1.00 25.93           C  
ANISOU  314  CE2 TYR A  40     2205   5817   1829   -341    702     80       C  
ATOM    315  CZ  TYR A  40     -23.632  -3.863  37.258  1.00 26.15           C  
ANISOU  315  CZ  TYR A  40     1849   5998   2090   -114    798    388       C  
ATOM    316  OH  TYR A  40     -24.884  -3.307  37.129  1.00 34.15           O  
ANISOU  316  OH  TYR A  40     1873   7697   3407    437   1055   1073       O  
ATOM    317  N   ASP A  41     -19.028  -2.379  37.003  1.00 12.79           N  
ANISOU  317  N   ASP A  41     1530   2576    755    562    221   -168       N  
ATOM    318  CA  ASP A  41     -19.162  -1.024  37.480  1.00 15.96           C  
ANISOU  318  CA  ASP A  41     2192   2692   1179    945   -145   -336       C  
ATOM    319  C   ASP A  41     -20.580  -0.594  37.171  1.00 18.87           C  
ANISOU  319  C   ASP A  41     2393   3689   1087   1578    114   -299       C  
ATOM    320  O   ASP A  41     -20.891  -0.236  36.046  1.00 18.23           O  
ANISOU  320  O   ASP A  41     1920   3686   1319   1104     60     36       O  
ATOM    321  CB  ASP A  41     -18.124  -0.106  36.846  1.00 20.42           C  
ANISOU  321  CB  ASP A  41     2737   2584   2440    199   -687   -129       C  
ATOM    322  CG  ASP A  41     -18.205   1.329  37.347  1.00 25.88           C  
ANISOU  322  CG  ASP A  41     4169   2768   2895    361  -1315   -471       C  
ATOM    323  OD1 ASP A  41     -19.202   1.689  38.006  1.00 30.44           O  
ANISOU  323  OD1 ASP A  41     5553   3172   2840    650   -604   -963       O  
ATOM    324  OD2 ASP A  41     -17.279   2.103  37.059  1.00 32.33           O  
ANISOU  324  OD2 ASP A  41     4060   2857   5366   -140  -1838  -1039       O  
ATOM    325  N   PRO A  42     -21.460  -0.624  38.162  1.00 23.56           N  
ANISOU  325  N   PRO A  42     2733   4702   1515   1952    497    329       N  
ATOM    326  CA  PRO A  42     -22.876  -0.288  37.847  1.00 25.23           C  
ANISOU  326  CA  PRO A  42     2702   4798   2087   2009    670    489       C  
ATOM    327  C   PRO A  42     -23.092   1.158  37.485  1.00 26.26           C  
ANISOU  327  C   PRO A  42     3270   4522   2186   2419    715   -213       C  
ATOM    328  O   PRO A  42     -24.160   1.580  37.025  1.00 29.62           O  
ANISOU  328  O   PRO A  42     3364   4416   3472   2149    359    232       O  
ATOM    329  CB  PRO A  42     -23.599  -0.578  39.170  1.00 29.78           C  
ANISOU  329  CB  PRO A  42     3055   5943   2318   1535   1010    226       C  
ATOM    330  CG  PRO A  42     -22.534  -0.365  40.187  1.00 30.03           C  
ANISOU  330  CG  PRO A  42     3390   6073   1947   2073    926    -21       C  
ATOM    331  CD  PRO A  42     -21.263  -0.944  39.593  1.00 26.73           C  
ANISOU  331  CD  PRO A  42     3435   5340   1383   2239    671    212       C  
ATOM    332  N   SER A  43     -22.057   1.975  37.702  1.00 25.47           N  
ANISOU  332  N   SER A  43     3624   4321   1732   2388    255   -138       N  
ATOM    333  CA  SER A  43     -22.281   3.369  37.336  1.00 28.41           C  
ANISOU  333  CA  SER A  43     4682   4292   1818   2391    -48   -261       C  
ATOM    334  C   SER A  43     -21.902   3.589  35.871  1.00 26.49           C  
ANISOU  334  C   SER A  43     4137   4138   1792   2412   -353    -88       C  
ATOM    335  O   SER A  43     -22.079   4.678  35.326  1.00 31.52           O  
ANISOU  335  O   SER A  43     5348   4255   2373   2503   -270    223       O  
ATOM    336  CB  SER A  43     -21.446   4.299  38.221  1.00 31.77           C  
ANISOU  336  CB  SER A  43     5670   4569   1833   1951   -142   -341       C  
ATOM    337  OG  SER A  43     -20.095   4.164  37.771  1.00 35.80           O  
ANISOU  337  OG  SER A  43     5321   5966   2316   1733   -620  -1373       O  
ATOM    338  N   LEU A  44     -21.302   2.637  35.159  1.00 23.53           N  
ANISOU  338  N   LEU A  44     3481   3864   1596   1604     25     -4       N  
ATOM    339  CA  LEU A  44     -21.026   2.798  33.720  1.00 18.96           C  
ANISOU  339  CA  LEU A  44     1991   3495   1716    708    -88    313       C  
ATOM    340  C   LEU A  44     -22.352   2.935  32.982  1.00 21.63           C  
ANISOU  340  C   LEU A  44     1665   4676   1877    609    240    907       C  
ATOM    341  O   LEU A  44     -23.254   2.136  33.183  1.00 32.46           O  
ANISOU  341  O   LEU A  44     1777   7299   3256   -258   -276   2937       O  
ATOM    342  CB  LEU A  44     -20.305   1.607  33.165  1.00 17.82           C  
ANISOU  342  CB  LEU A  44     1497   3563   1711    120    234   -106       C  
ATOM    343  CG  LEU A  44     -18.794   1.577  33.428  1.00 13.21           C  
ANISOU  343  CG  LEU A  44     1530   2121   1370   -103     35     62       C  
ATOM    344  CD1 LEU A  44     -18.300   0.220  33.030  1.00 14.40           C  
ANISOU  344  CD1 LEU A  44     1888   2135   1448   -136    116   -205       C  
ATOM    345  CD2 LEU A  44     -18.084   2.681  32.672  1.00 16.59           C  
ANISOU  345  CD2 LEU A  44     2134   2301   1869   -244    108    394       C  
ATOM    346  N   LYS A  45     -22.408   3.915  32.120  1.00 20.04           N  
ANISOU  346  N   LYS A  45     1911   3903   1800    802    -40    427       N  
ATOM    347  CA  LYS A  45     -23.620   4.101  31.315  1.00 18.75           C  
ANISOU  347  CA  LYS A  45     1780   3229   2117    712   -101     92       C  
ATOM    348  C   LYS A  45     -23.635   3.253  30.071  1.00 17.20           C  
ANISOU  348  C   LYS A  45     1560   3063   1912    534    150    271       C  
ATOM    349  O   LYS A  45     -22.652   2.729  29.580  1.00 17.49           O  
ANISOU  349  O   LYS A  45     1496   2853   2297      9    112   -220       O  
ATOM    350  CB  LYS A  45     -23.653   5.556  30.908  1.00 21.80           C  
ANISOU  350  CB  LYS A  45     2179   3177   2925   1289     19     18       C  
ATOM    351  CG  LYS A  45     -23.902   6.515  32.052  1.00 29.60           C  
ANISOU  351  CG  LYS A  45     4507   3561   3179   1412   -417   -436       C  
ATOM    352  CD  LYS A  45     -23.774   7.954  31.588  1.00 33.75           C  
ANISOU  352  CD  LYS A  45     5479   3481   3865    825   -419   -614       C  
ATOM    353  CE  LYS A  45     -23.244   8.824  32.705  1.00 40.79           C  
ANISOU  353  CE  LYS A  45     6819   4004   4676   1023  -1493  -1018       C  
ATOM    354  NZ  LYS A  45     -24.107  10.022  32.954  1.00 59.94           N  
ANISOU  354  NZ  LYS A  45     9961   5617   7196   2876  -1869  -3073       N  
ATOM    355  N   PRO A  46     -24.881   3.069  29.539  1.00 17.17           N  
ANISOU  355  N   PRO A  46     1482   2678   2365   -361    449    279       N  
ATOM    356  CA  PRO A  46     -24.923   2.363  28.248  1.00 16.35           C  
ANISOU  356  CA  PRO A  46     1402   2295   2516   -336    191    373       C  
ATOM    357  C   PRO A  46     -24.148   3.151  27.210  1.00 12.05           C  
ANISOU  357  C   PRO A  46      858   1886   1834   -100   -285    186       C  
ATOM    358  O   PRO A  46     -24.145   4.371  27.276  1.00 13.85           O  
ANISOU  358  O   PRO A  46     1193   1975   2094    -72   -164    232       O  
ATOM    359  CB  PRO A  46     -26.412   2.359  27.907  1.00 19.22           C  
ANISOU  359  CB  PRO A  46     1426   3141   2737   -615     98    748       C  
ATOM    360  CG  PRO A  46     -27.108   2.574  29.212  1.00 22.54           C  
ANISOU  360  CG  PRO A  46     1381   3783   3399     90    278   -188       C  
ATOM    361  CD  PRO A  46     -26.185   3.416  30.042  1.00 20.17           C  
ANISOU  361  CD  PRO A  46     1567   2820   3277     50    431     93       C  
ATOM    362  N   LEU A  47     -23.567   2.367  26.301  1.00 14.62           N  
ANISOU  362  N   LEU A  47     1219   2059   2276    177    -96    201       N  
ATOM    363  CA  LEU A  47     -22.995   3.003  25.160  1.00 12.93           C  
ANISOU  363  CA  LEU A  47      816   1918   2180   -152    -61     13       C  
ATOM    364  C   LEU A  47     -24.080   3.689  24.348  1.00 12.70           C  
ANISOU  364  C   LEU A  47      827   1702   2297   -425   -249    168       C  
ATOM    365  O   LEU A  47     -25.177   3.145  24.240  1.00 16.05           O  
ANISOU  365  O   LEU A  47      857   2241   3002   -615   -423    694       O  
ATOM    366  CB  LEU A  47     -22.303   2.038  24.215  1.00 16.10           C  
ANISOU  366  CB  LEU A  47     1183   2201   2735    -40     17   -431       C  
ATOM    367  CG  LEU A  47     -21.037   1.410  24.609  1.00 19.39           C  
ANISOU  367  CG  LEU A  47      989   2785   3592     10   -176  -1064       C  
ATOM    368  CD1 LEU A  47     -20.569   0.553  23.469  1.00 23.90           C  
ANISOU  368  CD1 LEU A  47     1303   3482   4295    284   -238  -1774       C  
ATOM    369  CD2 LEU A  47     -20.011   2.507  24.960  1.00 26.09           C  
ANISOU  369  CD2 LEU A  47     1027   4581   4304   -739    280  -2179       C  
ATOM    370  N   SER A  48     -23.767   4.812  23.740  1.00 11.27           N  
ANISOU  370  N   SER A  48      733   1697   1853   -372    -74     21       N  
ATOM    371  CA  SER A  48     -24.621   5.448  22.760  1.00 11.43           C  
ANISOU  371  CA  SER A  48      976   1680   1687   -179     47    -66       C  
ATOM    372  C   SER A  48     -23.847   5.445  21.443  1.00 11.23           C  
ANISOU  372  C   SER A  48     1048   1472   1747   -310    145   -170       C  
ATOM    373  O   SER A  48     -22.872   6.185  21.331  1.00 13.35           O  
ANISOU  373  O   SER A  48     1238   1832   2002   -589    281   -433       O  
ATOM    374  CB  SER A  48     -24.955   6.878  23.184  1.00 13.21           C  
ANISOU  374  CB  SER A  48     1204   1867   1950    134    173   -158       C  
ATOM    375  OG  SER A  48     -25.674   7.563  22.136  1.00 21.10           O  
ANISOU  375  OG  SER A  48     2153   2220   3643    333   -793    349       O  
ATOM    376  N   VAL A  49     -24.250   4.586  20.533  1.00 11.43           N  
ANISOU  376  N   VAL A  49     1091   1612   1641   -466    151    -75       N  
ATOM    377  CA  VAL A  49     -23.642   4.475  19.211  1.00 12.42           C  
ANISOU  377  CA  VAL A  49     1326   1843   1550   -791     97   -100       C  
ATOM    378  C   VAL A  49     -24.620   5.148  18.249  1.00 14.11           C  
ANISOU  378  C   VAL A  49     1560   2124   1675  -1039   -354    -63       C  
ATOM    379  O   VAL A  49     -25.740   4.676  18.103  1.00 18.13           O  
ANISOU  379  O   VAL A  49     1691   2857   2339  -1409   -482    299       O  
ATOM    380  CB  VAL A  49     -23.432   3.018  18.808  1.00 14.64           C  
ANISOU  380  CB  VAL A  49     1776   2004   1782   -688    375   -391       C  
ATOM    381  CG1 VAL A  49     -22.749   2.912  17.461  1.00 21.25           C  
ANISOU  381  CG1 VAL A  49     3638   2314   2121   -904   1181   -333       C  
ATOM    382  CG2 VAL A  49     -22.621   2.278  19.879  1.00 16.44           C  
ANISOU  382  CG2 VAL A  49     1849   1942   2453   -472    201   -160       C  
ATOM    383  N   SER A  50     -24.263   6.282  17.689  1.00 12.35           N  
ANISOU  383  N   SER A  50     1107   1720   1865   -578   -163   -235       N  
ATOM    384  CA  SER A  50     -25.170   7.045  16.862  1.00 13.58           C  
ANISOU  384  CA  SER A  50     1201   1937   2024   -267   -208   -315       C  
ATOM    385  C   SER A  50     -24.568   7.115  15.469  1.00 12.15           C  
ANISOU  385  C   SER A  50      950   1594   2074   -143   -126    -79       C  
ATOM    386  O   SER A  50     -23.849   8.059  15.180  1.00 13.29           O  
ANISOU  386  O   SER A  50     1045   1550   2452   -197   -271    -68       O  
ATOM    387  CB  SER A  50     -25.458   8.449  17.389  1.00 17.99           C  
ANISOU  387  CB  SER A  50     2195   2162   2477    142   -361   -699       C  
ATOM    388  OG  SER A  50     -26.082   8.402  18.664  1.00 25.48           O  
ANISOU  388  OG  SER A  50     3021   3374   3286    177    550  -1150       O  
ATOM    389  N   TYR A  51     -24.901   6.129  14.643  1.00 11.27           N  
ANISOU  389  N   TYR A  51      814   1503   1964   -229     32      5       N  
ATOM    390  CA  TYR A  51     -24.315   5.977  13.353  1.00 11.29           C  
ANISOU  390  CA  TYR A  51      953   1404   1933    -31   -125      6       C  
ATOM    391  C   TYR A  51     -25.289   6.222  12.225  1.00 12.02           C  
ANISOU  391  C   TYR A  51     1039   1549   1980   -100   -107    148       C  
ATOM    392  O   TYR A  51     -24.955   6.047  11.080  1.00 12.68           O  
ANISOU  392  O   TYR A  51     1204   1682   1930   -111   -264    113       O  
ATOM    393  CB  TYR A  51     -23.680   4.591  13.197  1.00 11.91           C  
ANISOU  393  CB  TYR A  51     1142   1453   1929    -27   -367   -320       C  
ATOM    394  CG  TYR A  51     -22.403   4.319  13.938  1.00 10.13           C  
ANISOU  394  CG  TYR A  51      916   1383   1553   -108   -128   -236       C  
ATOM    395  CD1 TYR A  51     -21.711   5.329  14.595  1.00 11.11           C  
ANISOU  395  CD1 TYR A  51      877   1158   2185   -205   -351    -61       C  
ATOM    396  CD2 TYR A  51     -21.912   3.009  13.950  1.00  9.63           C  
ANISOU  396  CD2 TYR A  51      889   1312   1459   -185    -80   -311       C  
ATOM    397  CE1 TYR A  51     -20.493   4.958  15.271  1.00  9.58           C  
ANISOU  397  CE1 TYR A  51      955   1002   1684   -143   -298   -131       C  
ATOM    398  CE2 TYR A  51     -20.737   2.681  14.574  1.00  9.62           C  
ANISOU  398  CE2 TYR A  51      908   1076   1672   -179    -63   -250       C  
ATOM    399  CZ  TYR A  51     -20.003   3.677  15.267  1.00  8.88           C  
ANISOU  399  CZ  TYR A  51      777   1042   1555   -245   -102     13       C  
ATOM    400  OH  TYR A  51     -18.857   3.271  15.866  1.00  9.43           O  
ANISOU  400  OH  TYR A  51      932   1060   1593    -48   -217   -279       O  
ATOM    401  N   ASP A  52     -26.495   6.674  12.540  1.00 13.32           N  
ANISOU  401  N   ASP A  52      807   2079   2177   -199   -155    272       N  
ATOM    402  CA  ASP A  52     -27.533   6.863  11.528  1.00 15.59           C  
ANISOU  402  CA  ASP A  52     1135   2239   2547   -201   -388    452       C  
ATOM    403  C   ASP A  52     -27.085   7.786  10.407  1.00 14.45           C  
ANISOU  403  C   ASP A  52     1125   1867   2497     18   -480    349       C  
ATOM    404  O   ASP A  52     -27.464   7.608   9.237  1.00 18.03           O  
ANISOU  404  O   ASP A  52     2118   2130   2602   -137   -942    511       O  
ATOM    405  CB  ASP A  52     -28.806   7.400  12.222  1.00 21.98           C  
ANISOU  405  CB  ASP A  52      862   3139   4351     42    161   1199       C  
ATOM    406  CG  ASP A  52     -29.846   7.629  11.142  1.00 30.44           C  
ANISOU  406  CG  ASP A  52     1761   4081   5724    591   -861   1347       C  
ATOM    407  OD1 ASP A  52     -30.459   6.636  10.708  1.00 43.84           O  
ANISOU  407  OD1 ASP A  52     3375   5268   8013   -812  -2945   1730       O  
ATOM    408  OD2 ASP A  52     -30.074   8.781  10.708  1.00 39.17           O  
ANISOU  408  OD2 ASP A  52     3873   4842   6168    808   -869   2451       O  
ATOM    409  N   GLN A  53     -26.272   8.812  10.693  1.00 13.65           N  
ANISOU  409  N   GLN A  53      832   1720   2634    179   -209    260       N  
ATOM    410  CA  GLN A  53     -25.878   9.767   9.663  1.00 14.52           C  
ANISOU  410  CA  GLN A  53     1293   1587   2636    124     85     18       C  
ATOM    411  C   GLN A  53     -24.454   9.538   9.163  1.00 12.49           C  
ANISOU  411  C   GLN A  53     1222   1261   2261     93    -59   -136       C  
ATOM    412  O   GLN A  53     -23.823  10.367   8.517  1.00 13.91           O  
ANISOU  412  O   GLN A  53     1507   1429   2348     15      9     66       O  
ATOM    413  CB  GLN A  53     -26.016  11.200  10.156  1.00 17.62           C  
ANISOU  413  CB  GLN A  53     1502   1586   3606    378    441    -34       C  
ATOM    414  CG  GLN A  53     -27.481  11.528  10.484  1.00 24.55           C  
ANISOU  414  CG  GLN A  53     1487   2409   5433    726    263   -245       C  
ATOM    415  CD  GLN A  53     -28.212  11.661   9.151  1.00 32.52           C  
ANISOU  415  CD  GLN A  53     2422   3148   6788    448  -1068    907       C  
ATOM    416  OE1 GLN A  53     -27.752  12.377   8.261  1.00 42.03           O  
ANISOU  416  OE1 GLN A  53     4141   4389   7438     38  -1642   2253       O  
ATOM    417  NE2 GLN A  53     -29.313  10.934   8.977  1.00 45.18           N  
ANISOU  417  NE2 GLN A  53     4122   4518   8526  -1018  -2530   1241       N  
ATOM    418  N   ALA A  54     -23.894   8.358   9.443  1.00 11.29           N  
ANISOU  418  N   ALA A  54     1114   1219   1955    -12   -150   -195       N  
ATOM    419  CA  ALA A  54     -22.523   8.071   9.044  1.00 11.70           C  
ANISOU  419  CA  ALA A  54     1060   1296   2089     35    -50   -248       C  
ATOM    420  C   ALA A  54     -22.333   8.206   7.544  1.00 11.98           C  
ANISOU  420  C   ALA A  54      868   1662   2024     67   -260   -439       C  
ATOM    421  O   ALA A  54     -23.195   7.816   6.741  1.00 15.95           O  
ANISOU  421  O   ALA A  54     1183   2650   2227   -307   -179   -930       O  
ATOM    422  CB  ALA A  54     -22.168   6.673   9.502  1.00 14.19           C  
ANISOU  422  CB  ALA A  54     1390   1366   2634    183   -137   -194       C  
ATOM    423  N   THR A  55     -21.215   8.805   7.171  1.00 10.66           N  
ANISOU  423  N   THR A  55     1022   1245   1781    143   -279   -280       N  
ATOM    424  CA  THR A  55     -20.889   9.032   5.782  1.00 10.76           C  
ANISOU  424  CA  THR A  55     1132   1128   1828    276   -460     55       C  
ATOM    425  C   THR A  55     -19.547   8.420   5.492  1.00  8.41           C  
ANISOU  425  C   THR A  55     1104    742   1351     86   -399    151       C  
ATOM    426  O   THR A  55     -18.492   8.976   5.741  1.00  9.36           O  
ANISOU  426  O   THR A  55     1108    748   1702    -16   -333    161       O  
ATOM    427  CB  THR A  55     -20.795  10.554   5.541  1.00 15.80           C  
ANISOU  427  CB  THR A  55     1707   1168   3127    504   -569    340       C  
ATOM    428  OG1 THR A  55     -22.091  11.159   5.731  1.00 24.03           O  
ANISOU  428  OG1 THR A  55     2098   1810   5223   1052   -906   -132       O  
ATOM    429  CG2 THR A  55     -20.394  10.796   4.106  1.00 18.48           C  
ANISOU  429  CG2 THR A  55     2475   1478   3070   -409  -1200    913       C  
ATOM    430  N   SER A  56     -19.531   7.177   4.990  1.00  8.22           N  
ANISOU  430  N   SER A  56     1075    807   1243     20   -361    100       N  
ATOM    431  CA  SER A  56     -18.300   6.528   4.565  1.00  7.47           C  
ANISOU  431  CA  SER A  56      985    744   1109     17   -340    156       C  
ATOM    432  C   SER A  56     -17.826   7.189   3.280  1.00  7.50           C  
ANISOU  432  C   SER A  56     1068    645   1138     93   -358     84       C  
ATOM    433  O   SER A  56     -18.625   7.670   2.504  1.00  9.54           O  
ANISOU  433  O   SER A  56     1225   1127   1273    142   -446    319       O  
ATOM    434  CB  SER A  56     -18.475   5.027   4.367  1.00  7.99           C  
ANISOU  434  CB  SER A  56     1154    775   1106     -9   -363    149       C  
ATOM    435  OG  SER A  56     -19.395   4.749   3.324  1.00  9.26           O  
ANISOU  435  OG  SER A  56     1427    955   1134   -138   -533    215       O  
ATOM    436  N   LEU A  57     -16.518   7.160   3.118  1.00  7.60           N  
ANISOU  436  N   LEU A  57     1064    785   1037    132   -231    105       N  
ATOM    437  CA  LEU A  57     -15.927   7.772   1.930  1.00  8.58           C  
ANISOU  437  CA  LEU A  57     1117    740   1404    132   -101    203       C  
ATOM    438  C   LEU A  57     -15.142   6.852   1.055  1.00  7.92           C  
ANISOU  438  C   LEU A  57     1122    708   1179     38    -31    267       C  
ATOM    439  O   LEU A  57     -15.240   6.876  -0.172  1.00  9.60           O  
ANISOU  439  O   LEU A  57     1558    987   1104    301   -330    243       O  
ATOM    440  CB  LEU A  57     -15.022   8.944   2.355  1.00 11.02           C  
ANISOU  440  CB  LEU A  57     1748    786   1655   -125    116    -13       C  
ATOM    441  CG  LEU A  57     -15.778  10.083   3.039  1.00 15.69           C  
ANISOU  441  CG  LEU A  57     2689    971   2302   -222    796   -314       C  
ATOM    442  CD1 LEU A  57     -14.813  11.105   3.603  1.00 23.79           C  
ANISOU  442  CD1 LEU A  57     4100   1456   3482  -1291   1393  -1048       C  
ATOM    443  CD2 LEU A  57     -16.701  10.817   2.074  1.00 23.55           C  
ANISOU  443  CD2 LEU A  57     3044   1303   4601    681    913    845       C  
ATOM    444  N   ARG A  58     -14.237   6.081   1.651  1.00  7.77           N  
ANISOU  444  N   ARG A  58     1179    795    977    188   -186    183       N  
ATOM    445  CA  ARG A  58     -13.172   5.427   0.915  1.00  7.67           C  
ANISOU  445  CA  ARG A  58     1152    795    967    139   -155    139       C  
ATOM    446  C   ARG A  58     -12.686   4.241   1.721  1.00  6.75           C  
ANISOU  446  C   ARG A  58     1056    779    730    117   -111     87       C  
ATOM    447  O   ARG A  58     -12.807   4.223   2.951  1.00  7.47           O  
ANISOU  447  O   ARG A  58     1210    864    764    233    -88     46       O  
ATOM    448  CB  ARG A  58     -12.022   6.416   0.688  1.00 10.31           C  
ANISOU  448  CB  ARG A  58     1405    958   1556     62    -20    474       C  
ATOM    449  CG  ARG A  58     -10.953   6.006  -0.243  1.00 12.57           C  
ANISOU  449  CG  ARG A  58     1550   1581   1643   -241    170    323       C  
ATOM    450  CD  ARG A  58      -9.957   7.147  -0.367  1.00 14.74           C  
ANISOU  450  CD  ARG A  58     1521   1840   2240   -315    -57    618       C  
ATOM    451  NE  ARG A  58      -9.047   7.197   0.718  1.00 14.79           N  
ANISOU  451  NE  ARG A  58     1555   1919   2146   -437     43    419       N  
ATOM    452  CZ  ARG A  58      -7.737   7.401   0.718  1.00 13.70           C  
ANISOU  452  CZ  ARG A  58     1509   1494   2201   -530     -8    439       C  
ATOM    453  NH1 ARG A  58      -7.099   7.365   1.876  1.00 12.66           N  
ANISOU  453  NH1 ARG A  58     1375   1268   2167   -362    180    149       N  
ATOM    454  NH2 ARG A  58      -7.077   7.626  -0.427  1.00 14.46           N  
ANISOU  454  NH2 ARG A  58     1608   1572   2315   -257    198    511       N  
ATOM    455  N   ILE A  59     -12.081   3.301   1.024  1.00  6.63           N  
ANISOU  455  N   ILE A  59     1025    802    693    121   -203     92       N  
ATOM    456  CA  ILE A  59     -11.399   2.186   1.650  1.00  6.64           C  
ANISOU  456  CA  ILE A  59     1050    855    620    168    -75    139       C  
ATOM    457  C   ILE A  59      -9.976   2.187   1.118  1.00  6.70           C  
ANISOU  457  C   ILE A  59     1091    718    738    218    -77    229       C  
ATOM    458  O   ILE A  59      -9.756   2.353  -0.075  1.00  8.45           O  
ANISOU  458  O   ILE A  59     1188   1379    642    212    -37    243       O  
ATOM    459  CB  ILE A  59     -12.151   0.859   1.425  1.00  7.06           C  
ANISOU  459  CB  ILE A  59     1074    844    764    199    -34    163       C  
ATOM    460  CG1 ILE A  59     -11.581  -0.269   2.283  1.00  8.06           C  
ANISOU  460  CG1 ILE A  59     1595    672    794    173    -59     48       C  
ATOM    461  CG2 ILE A  59     -12.266   0.481  -0.036  1.00  8.28           C  
ANISOU  461  CG2 ILE A  59     1496    763    886    127   -206    101       C  
ATOM    462  CD1 ILE A  59     -12.420  -1.528   2.242  1.00  8.84           C  
ANISOU  462  CD1 ILE A  59     1542    864    951     -3   -147     81       C  
ATOM    463  N   LEU A  60      -9.005   1.993   2.006  1.00  6.58           N  
ANISOU  463  N   LEU A  60      953    922    626     29     22    258       N  
ATOM    464  CA  LEU A  60      -7.584   2.119   1.700  1.00  6.85           C  
ANISOU  464  CA  LEU A  60     1005    846    753     76     22    247       C  
ATOM    465  C   LEU A  60      -6.835   0.935   2.276  1.00  6.54           C  
ANISOU  465  C   LEU A  60      927    720    837     35    141    160       C  
ATOM    466  O   LEU A  60      -6.961   0.610   3.441  1.00  7.24           O  
ANISOU  466  O   LEU A  60     1067    974    711    176     60    216       O  
ATOM    467  CB  LEU A  60      -7.029   3.394   2.348  1.00  9.33           C  
ANISOU  467  CB  LEU A  60     1095    764   1687     -6    -37    267       C  
ATOM    468  CG  LEU A  60      -5.508   3.582   2.337  1.00  9.22           C  
ANISOU  468  CG  LEU A  60     1168    920   1416    -90      5    173       C  
ATOM    469  CD1 LEU A  60      -5.026   3.861   0.933  1.00 10.89           C  
ANISOU  469  CD1 LEU A  60     1603   1104   1430   -208    189    176       C  
ATOM    470  CD2 LEU A  60      -5.071   4.680   3.310  1.00 10.91           C  
ANISOU  470  CD2 LEU A  60     1410   1083   1655    -83   -223    -34       C  
ATOM    471  N   ASN A  61      -5.969   0.331   1.470  1.00  6.49           N  
ANISOU  471  N   ASN A  61     1023    806    636     68     19    158       N  
ATOM    472  CA  ASN A  61      -4.966  -0.621   1.932  1.00  6.79           C  
ANISOU  472  CA  ASN A  61      981    838    762     63    120     80       C  
ATOM    473  C   ASN A  61      -3.735   0.198   2.322  1.00  6.47           C  
ANISOU  473  C   ASN A  61      975    738    745     65     34    187       C  
ATOM    474  O   ASN A  61      -3.106   0.809   1.464  1.00  7.77           O  
ANISOU  474  O   ASN A  61     1115    910    926     22    178    257       O  
ATOM    475  CB  ASN A  61      -4.649  -1.653   0.881  1.00  7.23           C  
ANISOU  475  CB  ASN A  61     1076    954    718    102    112     41       C  
ATOM    476  CG  ASN A  61      -3.574  -2.634   1.296  1.00  6.93           C  
ANISOU  476  CG  ASN A  61     1104    698    832    -47    106     60       C  
ATOM    477  OD1 ASN A  61      -2.735  -2.345   2.144  1.00  7.67           O  
ANISOU  477  OD1 ASN A  61     1192    869    852    146    -51    -23       O  
ATOM    478  ND2 ASN A  61      -3.576  -3.809   0.701  1.00  7.62           N  
ANISOU  478  ND2 ASN A  61     1206    814    875    105     93    -44       N  
ATOM    479  N   ASN A  62      -3.416   0.299   3.618  1.00  6.87           N  
ANISOU  479  N   ASN A  62     1077    707    825   -102     79    162       N  
ATOM    480  CA  ASN A  62      -2.290   1.105   4.063  1.00  7.78           C  
ANISOU  480  CA  ASN A  62     1159    823    975    -51    -18    144       C  
ATOM    481  C   ASN A  62      -1.027   0.304   4.297  1.00  7.88           C  
ANISOU  481  C   ASN A  62     1045    993    957    -97    -20    190       C  
ATOM    482  O   ASN A  62      -0.058   0.816   4.850  1.00  9.97           O  
ANISOU  482  O   ASN A  62     1283   1191   1315   -261   -154     80       O  
ATOM    483  CB  ASN A  62      -2.639   1.953   5.283  1.00  8.40           C  
ANISOU  483  CB  ASN A  62     1226    806   1160      9   -198     62       C  
ATOM    484  CG  ASN A  62      -2.923   1.092   6.473  1.00  8.71           C  
ANISOU  484  CG  ASN A  62     1438    956    914     16    -54    -72       C  
ATOM    485  OD1 ASN A  62      -2.638  -0.089   6.524  1.00  8.65           O  
ANISOU  485  OD1 ASN A  62     1322    854   1109      2    132     98       O  
ATOM    486  ND2 ASN A  62      -3.431   1.687   7.519  1.00 16.68           N  
ANISOU  486  ND2 ASN A  62     3654   1082   1603    433    901    -36       N  
ATOM    487  N   GLY A  63      -1.000  -0.947   3.879  1.00  7.53           N  
ANISOU  487  N   GLY A  63      942    965    954     -1    112    114       N  
ATOM    488  CA  GLY A  63       0.130  -1.793   4.086  1.00  8.24           C  
ANISOU  488  CA  GLY A  63      921   1197   1012    -23     95    175       C  
ATOM    489  C   GLY A  63       0.192  -2.512   5.400  1.00  7.82           C  
ANISOU  489  C   GLY A  63      912   1002   1057    -99    -11    111       C  
ATOM    490  O   GLY A  63       1.077  -3.338   5.590  1.00 10.27           O  
ANISOU  490  O   GLY A  63     1335   1228   1339    277     24    198       O  
ATOM    491  N   HIS A  64      -0.740  -2.205   6.284  1.00  7.47           N  
ANISOU  491  N   HIS A  64      888    964    988    -60    -76    268       N  
ATOM    492  CA  HIS A  64      -0.838  -2.843   7.596  1.00  8.57           C  
ANISOU  492  CA  HIS A  64      953   1168   1134    -70     94    308       C  
ATOM    493  C   HIS A  64      -2.197  -3.457   7.786  1.00  8.71           C  
ANISOU  493  C   HIS A  64      927   1131   1251    -86    -37    405       C  
ATOM    494  O   HIS A  64      -2.310  -4.490   8.437  1.00 15.93           O  
ANISOU  494  O   HIS A  64      877   1969   3208   -165   -323   1764       O  
ATOM    495  CB  HIS A  64      -0.589  -1.841   8.721  1.00  9.43           C  
ANISOU  495  CB  HIS A  64     1117   1563    904   -304    -61    302       C  
ATOM    496  CG  HIS A  64       0.683  -1.091   8.572  1.00 11.45           C  
ANISOU  496  CG  HIS A  64     1276   2061   1014   -450      9    134       C  
ATOM    497  ND1 HIS A  64       1.867  -1.721   8.693  1.00 13.29           N  
ANISOU  497  ND1 HIS A  64     1200   2488   1361   -327     91   -205       N  
ATOM    498  CD2 HIS A  64       0.931   0.220   8.371  1.00 13.59           C  
ANISOU  498  CD2 HIS A  64     1639   2030   1495   -828      2     88       C  
ATOM    499  CE1 HIS A  64       2.853  -0.817   8.548  1.00 16.39           C  
ANISOU  499  CE1 HIS A  64     1432   2835   1963   -642    275   -544       C  
ATOM    500  NE2 HIS A  64       2.285   0.372   8.338  1.00 17.10           N  
ANISOU  500  NE2 HIS A  64     1804   2605   2087   -951     84   -219       N  
ATOM    501  N   ALA A  65      -3.246  -2.889   7.279  1.00  7.17           N  
ANISOU  501  N   ALA A  65      900    824   1001    -19    -23    236       N  
ATOM    502  CA  ALA A  65      -4.629  -3.309   7.315  1.00  6.69           C  
ANISOU  502  CA  ALA A  65      911    692    940     22     61    179       C  
ATOM    503  C   ALA A  65      -5.331  -2.573   6.190  1.00  6.06           C  
ANISOU  503  C   ALA A  65      931    666    707     62     39     49       C  
ATOM    504  O   ALA A  65      -4.678  -1.931   5.364  1.00  8.26           O  
ANISOU  504  O   ALA A  65     1090   1017   1032    -80    112    323       O  
ATOM    505  CB  ALA A  65      -5.268  -3.056   8.677  1.00  7.63           C  
ANISOU  505  CB  ALA A  65      888   1217    794     57    -44    187       C  
ATOM    506  N   PHE A  66      -6.631  -2.646   6.157  1.00  6.58           N  
ANISOU  506  N   PHE A  66      969    729    803     49     45    185       N  
ATOM    507  CA  PHE A  66      -7.414  -1.728   5.329  1.00  6.97           C  
ANISOU  507  CA  PHE A  66     1001    904    742    290     58    151       C  
ATOM    508  C   PHE A  66      -8.296  -0.883   6.199  1.00  5.88           C  
ANISOU  508  C   PHE A  66      827    836    571     95    -74    150       C  
ATOM    509  O   PHE A  66      -8.862  -1.344   7.195  1.00  7.17           O  
ANISOU  509  O   PHE A  66     1318    717    689    125    144     88       O  
ATOM    510  CB  PHE A  66      -8.208  -2.448   4.259  1.00  8.45           C  
ANISOU  510  CB  PHE A  66     1357   1269    584    338    -66     58       C  
ATOM    511  CG  PHE A  66      -9.260  -3.396   4.751  1.00  7.87           C  
ANISOU  511  CG  PHE A  66     1304   1193    494    241   -202    -24       C  
ATOM    512  CD1 PHE A  66     -10.527  -2.933   5.050  1.00  9.14           C  
ANISOU  512  CD1 PHE A  66     1149   1365    958    182   -411    -67       C  
ATOM    513  CD2 PHE A  66      -8.963  -4.738   4.909  1.00  9.37           C  
ANISOU  513  CD2 PHE A  66     1577   1136    846    158   -191   -207       C  
ATOM    514  CE1 PHE A  66     -11.480  -3.762   5.517  1.00  9.86           C  
ANISOU  514  CE1 PHE A  66     1240   1394   1111    102   -345    -99       C  
ATOM    515  CE2 PHE A  66      -9.962  -5.600   5.382  1.00  9.74           C  
ANISOU  515  CE2 PHE A  66     1534   1122   1046     41   -354   -200       C  
ATOM    516  CZ  PHE A  66     -11.234  -5.113   5.661  1.00 10.44           C  
ANISOU  516  CZ  PHE A  66     1508   1368   1092   -140   -355   -279       C  
ATOM    517  N   ASN A  67      -8.446   0.379   5.859  1.00  6.57           N  
ANISOU  517  N   ASN A  67      902    827    767    187    101    175       N  
ATOM    518  CA  ASN A  67      -9.238   1.315   6.610  1.00  6.53           C  
ANISOU  518  CA  ASN A  67      885    831    765     56     22     24       C  
ATOM    519  C   ASN A  67     -10.441   1.735   5.795  1.00  6.32           C  
ANISOU  519  C   ASN A  67      996    730    676    181     19     68       C  
ATOM    520  O   ASN A  67     -10.289   2.152   4.624  1.00  7.25           O  
ANISOU  520  O   ASN A  67     1009   1034    710     69    -28    220       O  
ATOM    521  CB  ASN A  67      -8.482   2.578   6.961  1.00  8.93           C  
ANISOU  521  CB  ASN A  67     1321    920   1153    -47   -275    -17       C  
ATOM    522  CG  ASN A  67      -7.333   2.397   7.886  1.00 11.29           C  
ANISOU  522  CG  ASN A  67      905   1299   2084   -187   -298    373       C  
ATOM    523  OD1 ASN A  67      -7.284   1.375   8.566  1.00 10.96           O  
ANISOU  523  OD1 ASN A  67     1307   1377   1481   -283   -470    293       O  
ATOM    524  ND2 ASN A  67      -6.442   3.345   7.915  1.00 18.46           N  
ANISOU  524  ND2 ASN A  67     2177   1290   3548   -676  -1580    531       N  
ATOM    525  N   VAL A  68     -11.617   1.708   6.363  1.00  5.79           N  
ANISOU  525  N   VAL A  68      930    654    614    115    -12     73       N  
ATOM    526  CA  VAL A  68     -12.810   2.351   5.818  1.00  5.89           C  
ANISOU  526  CA  VAL A  68      956    703    580    161    -54     -6       C  
ATOM    527  C   VAL A  68     -12.923   3.685   6.514  1.00  5.80           C  
ANISOU  527  C   VAL A  68      886    684    635    136   -235     66       C  
ATOM    528  O   VAL A  68     -13.070   3.733   7.744  1.00  6.37           O  
ANISOU  528  O   VAL A  68     1182    665    573    107   -133     19       O  
ATOM    529  CB  VAL A  68     -14.066   1.497   5.975  1.00  7.01           C  
ANISOU  529  CB  VAL A  68      951    883    830     26   -108    -43       C  
ATOM    530  CG1 VAL A  68     -15.290   2.308   5.525  1.00  8.04           C  
ANISOU  530  CG1 VAL A  68      976   1180    899    119   -354    -32       C  
ATOM    531  CG2 VAL A  68     -13.953   0.213   5.203  1.00  7.74           C  
ANISOU  531  CG2 VAL A  68     1126    962    854   -102     42   -111       C  
ATOM    532  N   GLU A  69     -12.810   4.762   5.761  1.00  6.58           N  
ANISOU  532  N   GLU A  69     1246    622    633    223    -58     37       N  
ATOM    533  CA  GLU A  69     -12.747   6.106   6.253  1.00  6.42           C  
ANISOU  533  CA  GLU A  69      981    644    813      8   -147     59       C  
ATOM    534  C   GLU A  69     -14.102   6.785   6.157  1.00  6.99           C  
ANISOU  534  C   GLU A  69     1118    538   1002    157    -58    122       C  
ATOM    535  O   GLU A  69     -14.854   6.541   5.220  1.00  8.40           O  
ANISOU  535  O   GLU A  69     1409    657   1127    271   -311     -9       O  
ATOM    536  CB  GLU A  69     -11.741   6.852   5.395  1.00  9.76           C  
ANISOU  536  CB  GLU A  69     1191    749   1768     17    159    209       C  
ATOM    537  CG  GLU A  69     -10.375   6.232   5.387  1.00 12.11           C  
ANISOU  537  CG  GLU A  69     1112   1010   2478    -36    238    134       C  
ATOM    538  CD  GLU A  69      -9.540   6.731   4.238  1.00 14.80           C  
ANISOU  538  CD  GLU A  69     1431   1312   2881    288    503    638       C  
ATOM    539  OE1 GLU A  69     -10.027   7.440   3.308  1.00 16.31           O  
ANISOU  539  OE1 GLU A  69     1753   1856   2589     21    238    533       O  
ATOM    540  OE2 GLU A  69      -8.316   6.454   4.301  1.00 18.53           O  
ANISOU  540  OE2 GLU A  69     1434   1813   3794    343    781    980       O  
ATOM    541  N   PHE A  70     -14.361   7.664   7.140  1.00  6.67           N  
ANISOU  541  N   PHE A  70      932    644    959     47   -168     50       N  
ATOM    542  CA  PHE A  70     -15.601   8.395   7.240  1.00  6.81           C  
ANISOU  542  CA  PHE A  70      910    538   1139    100   -139     74       C  
ATOM    543  C   PHE A  70     -15.362   9.914   7.214  1.00  7.79           C  
ANISOU  543  C   PHE A  70      930    619   1409    106    -69     14       C  
ATOM    544  O   PHE A  70     -14.289  10.392   7.613  1.00  9.68           O  
ANISOU  544  O   PHE A  70     1012    657   2009    -58   -203     57       O  
ATOM    545  CB  PHE A  70     -16.331   8.039   8.535  1.00  7.50           C  
ANISOU  545  CB  PHE A  70     1115    696   1040     76    -94    -78       C  
ATOM    546  CG  PHE A  70     -16.886   6.638   8.491  1.00  6.62           C  
ANISOU  546  CG  PHE A  70      990    592    932    102    -68      5       C  
ATOM    547  CD1 PHE A  70     -16.063   5.532   8.700  1.00  7.71           C  
ANISOU  547  CD1 PHE A  70     1116    747   1069    193    -52     70       C  
ATOM    548  CD2 PHE A  70     -18.202   6.414   8.188  1.00  7.24           C  
ANISOU  548  CD2 PHE A  70     1023    736    992     74    -84     54       C  
ATOM    549  CE1 PHE A  70     -16.584   4.253   8.553  1.00  8.81           C  
ANISOU  549  CE1 PHE A  70     1360    645   1342    187    139    144       C  
ATOM    550  CE2 PHE A  70     -18.711   5.155   8.037  1.00  8.59           C  
ANISOU  550  CE2 PHE A  70     1387    656   1220    -63   -115     70       C  
ATOM    551  CZ  PHE A  70     -17.892   4.040   8.219  1.00  9.38           C  
ANISOU  551  CZ  PHE A  70     1514    680   1369    -15    -56    -60       C  
ATOM    552  N   ASP A  71     -16.383  10.634   6.849  1.00  8.65           N  
ANISOU  552  N   ASP A  71     1212    631   1444    118   -294     85       N  
ATOM    553  CA  ASP A  71     -16.394  12.097   6.995  1.00  9.11           C  
ANISOU  553  CA  ASP A  71     1073    545   1845     35   -204    128       C  
ATOM    554  C   ASP A  71     -16.525  12.410   8.476  1.00  9.46           C  
ANISOU  554  C   ASP A  71     1221    487   1887    116   -150      0       C  
ATOM    555  O   ASP A  71     -17.584  12.135   9.092  1.00 12.02           O  
ANISOU  555  O   ASP A  71     1384   1268   1914   -236    -98   -156       O  
ATOM    556  CB  ASP A  71     -17.506  12.685   6.173  1.00 12.23           C  
ANISOU  556  CB  ASP A  71     1584    666   2398     76   -713    296       C  
ATOM    557  CG  ASP A  71     -17.676  14.176   6.419  1.00 13.98           C  
ANISOU  557  CG  ASP A  71     1767    696   2848    231   -569    165       C  
ATOM    558  OD1 ASP A  71     -16.757  14.809   6.985  1.00 14.15           O  
ANISOU  558  OD1 ASP A  71     2133    674   2571     45   -618    247       O  
ATOM    559  OD2 ASP A  71     -18.748  14.698   6.028  1.00 20.13           O  
ANISOU  559  OD2 ASP A  71     2112    842   4695    285  -1146    204       O  
ATOM    560  N   ASP A  72     -15.454  12.916   9.069  1.00 10.20           N  
ANISOU  560  N   ASP A  72     1375    700   1799    -78   -219    144       N  
ATOM    561  CA  ASP A  72     -15.460  13.295  10.468  1.00 10.38           C  
ANISOU  561  CA  ASP A  72     1490    640   1813    -94   -250    163       C  
ATOM    562  C   ASP A  72     -15.366  14.812  10.586  1.00 11.44           C  
ANISOU  562  C   ASP A  72     1853    633   1860   -243   -425    175       C  
ATOM    563  O   ASP A  72     -14.877  15.299  11.609  1.00 13.46           O  
ANISOU  563  O   ASP A  72     2220    756   2138   -144   -647     30       O  
ATOM    564  CB  ASP A  72     -14.321  12.603  11.209  1.00 11.15           C  
ANISOU  564  CB  ASP A  72     1581    819   1837    -95   -320    211       C  
ATOM    565  CG  ASP A  72     -12.954  13.061  10.728  1.00 13.18           C  
ANISOU  565  CG  ASP A  72     1514   1448   2046     92   -227    609       C  
ATOM    566  OD1 ASP A  72     -12.862  13.747   9.676  1.00 15.04           O  
ANISOU  566  OD1 ASP A  72     1716   2144   1853   -324   -352    636       O  
ATOM    567  OD2 ASP A  72     -11.971  12.754  11.434  1.00 13.91           O  
ANISOU  567  OD2 ASP A  72     1505   1958   1823    356   -188    240       O  
ATOM    568  N   SER A  73     -15.860  15.549   9.616  1.00 11.88           N  
ANISOU  568  N   SER A  73     1733    609   2171   -210   -513    227       N  
ATOM    569  CA  SER A  73     -15.835  17.018   9.707  1.00 13.68           C  
ANISOU  569  CA  SER A  73     2056    619   2522   -237   -851    210       C  
ATOM    570  C   SER A  73     -17.105  17.600  10.327  1.00 14.57           C  
ANISOU  570  C   SER A  73     2321    569   2648    -37   -844     17       C  
ATOM    571  O   SER A  73     -17.271  18.824  10.427  1.00 17.36           O  
ANISOU  571  O   SER A  73     3433    607   2558    207   -851     10       O  
ATOM    572  CB  SER A  73     -15.598  17.578   8.297  1.00 15.47           C  
ANISOU  572  CB  SER A  73     2408    787   2682   -454   -799    457       C  
ATOM    573  OG  SER A  73     -16.798  17.444   7.544  1.00 13.48           O  
ANISOU  573  OG  SER A  73     2146    739   2237     34   -537    292       O  
ATOM    574  N   GLN A  74     -18.047  16.773  10.762  1.00 14.22           N  
ANISOU  574  N   GLN A  74     2378    690   2337    263   -417    -11       N  
ATOM    575  CA  GLN A  74     -19.264  17.112  11.473  1.00 16.08           C  
ANISOU  575  CA  GLN A  74     2601   1135   2374    628   -288   -238       C  
ATOM    576  C   GLN A  74     -19.607  15.933  12.377  1.00 14.21           C  
ANISOU  576  C   GLN A  74     1979   1231   2188    238   -549   -421       C  
ATOM    577  O   GLN A  74     -19.131  14.833  12.108  1.00 13.69           O  
ANISOU  577  O   GLN A  74     1766   1111   2325    175   -606   -239       O  
ATOM    578  CB  GLN A  74     -20.498  17.303  10.604  1.00 19.81           C  
ANISOU  578  CB  GLN A  74     2611   1946   2971    976   -357    148       C  
ATOM    579  CG  GLN A  74     -20.552  18.566   9.826  1.00 22.69           C  
ANISOU  579  CG  GLN A  74     2814   2268   3540    314   -926    579       C  
ATOM    580  CD  GLN A  74     -21.815  18.641   8.986  1.00 21.41           C  
ANISOU  580  CD  GLN A  74     2438   2368   3328    162   -670    753       C  
ATOM    581  OE1 GLN A  74     -22.848  19.133   9.442  1.00 25.90           O  
ANISOU  581  OE1 GLN A  74     2356   3718   3766    -60   -350    195       O  
ATOM    582  NE2 GLN A  74     -21.666  18.133   7.794  1.00 21.13           N  
ANISOU  582  NE2 GLN A  74     2508   2139   3380    282   -705    720       N  
ATOM    583  N   ASP A  75     -20.483  16.163  13.331  1.00 15.67           N  
ANISOU  583  N   ASP A  75     2282   1602   2070    388   -519   -322       N  
ATOM    584  CA  ASP A  75     -20.947  15.048  14.173  1.00 16.87           C  
ANISOU  584  CA  ASP A  75     2245   1560   2606    128   -428   -222       C  
ATOM    585  C   ASP A  75     -21.983  14.132  13.534  1.00 18.07           C  
ANISOU  585  C   ASP A  75     1597   2072   3197    305   -648   -326       C  
ATOM    586  O   ASP A  75     -23.184  14.019  13.846  1.00 33.58           O  
ANISOU  586  O   ASP A  75     2023   5849   4887   -565    165  -1783       O  
ATOM    587  CB  ASP A  75     -21.514  15.607  15.466  1.00 17.35           C  
ANISOU  587  CB  ASP A  75     2148   1827   2616    375   -213     24       C  
ATOM    588  CG  ASP A  75     -20.501  16.173  16.428  1.00 20.45           C  
ANISOU  588  CG  ASP A  75     2784   2423   2562      4   -266   -361       C  
ATOM    589  OD1 ASP A  75     -19.293  15.955  16.239  1.00 29.67           O  
ANISOU  589  OD1 ASP A  75     2518   5806   2949   -595   -250  -1303       O  
ATOM    590  OD2 ASP A  75     -20.926  16.821  17.438  1.00 28.95           O  
ANISOU  590  OD2 ASP A  75     3897   3469   3635   -565    405  -1386       O  
ATOM    591  N   LYS A  76     -21.536  13.334  12.604  1.00 16.69           N  
ANISOU  591  N   LYS A  76     1819   1322   3198    163   -790   -163       N  
ATOM    592  CA  LYS A  76     -22.376  12.439  11.812  1.00 16.12           C  
ANISOU  592  CA  LYS A  76     1729   1331   3065     22   -787    145       C  
ATOM    593  C   LYS A  76     -22.503  11.051  12.336  1.00 15.74           C  
ANISOU  593  C   LYS A  76     1292   1323   3365     85   -454    175       C  
ATOM    594  O   LYS A  76     -23.502  10.351  12.158  1.00 18.21           O  
ANISOU  594  O   LYS A  76     1734   2091   3092   -497   -544     89       O  
ATOM    595  CB  LYS A  76     -21.746  12.287  10.421  1.00 18.49           C  
ANISOU  595  CB  LYS A  76     2538   1487   3002   -239   -644     17       C  
ATOM    596  CG  LYS A  76     -21.999  13.522   9.577  1.00 23.93           C  
ANISOU  596  CG  LYS A  76     3507   1938   3649   -875   -776    707       C  
ATOM    597  CD  LYS A  76     -21.315  13.306   8.229  1.00 25.97           C  
ANISOU  597  CD  LYS A  76     3811   2228   3830  -1074   -428    889       C  
ATOM    598  CE  LYS A  76     -21.769  14.379   7.237  1.00 26.92           C  
ANISOU  598  CE  LYS A  76     4018   2627   3583   -649   -760    707       C  
ATOM    599  NZ  LYS A  76     -21.273  14.036   5.882  1.00 26.33           N  
ANISOU  599  NZ  LYS A  76     4835   1707   3463    149  -1350    217       N  
ATOM    600  N   ALA A  77     -21.447  10.526  12.852  1.00 14.43           N  
ANISOU  600  N   ALA A  77     1377   1606   2501    -21   -282    519       N  
ATOM    601  CA  ALA A  77     -21.358   9.179  13.430  1.00 11.20           C  
ANISOU  601  CA  ALA A  77     1040   1278   1939   -235   -327    140       C  
ATOM    602  C   ALA A  77     -20.562   9.341  14.696  1.00 10.62           C  
ANISOU  602  C   ALA A  77      907   1234   1892    -65   -283     -6       C  
ATOM    603  O   ALA A  77     -19.364   9.622  14.618  1.00 14.14           O  
ANISOU  603  O   ALA A  77      888   2465   2018   -253    -68   -229       O  
ATOM    604  CB  ALA A  77     -20.710   8.207  12.456  1.00 14.77           C  
ANISOU  604  CB  ALA A  77     1838   2039   1736    384   -619    -68       C  
ATOM    605  N   VAL A  78     -21.221   9.226  15.822  1.00 10.46           N  
ANISOU  605  N   VAL A  78      796   1319   1861   -147   -242    -19       N  
ATOM    606  CA  VAL A  78     -20.545   9.526  17.069  1.00 11.17           C  
ANISOU  606  CA  VAL A  78     1150   1238   1855   -181   -276    -10       C  
ATOM    607  C   VAL A  78     -20.815   8.404  18.061  1.00 10.64           C  
ANISOU  607  C   VAL A  78      823   1397   1823   -124   -116    -24       C  
ATOM    608  O   VAL A  78     -21.811   7.691  18.013  1.00 13.83           O  
ANISOU  608  O   VAL A  78     1376   1620   2260   -621   -555    293       O  
ATOM    609  CB  VAL A  78     -20.933  10.906  17.599  1.00 13.02           C  
ANISOU  609  CB  VAL A  78     1574   1430   1943    103   -371    -96       C  
ATOM    610  CG1 VAL A  78     -20.652  12.018  16.607  1.00 15.68           C  
ANISOU  610  CG1 VAL A  78     2118   1231   2607    169    106     49       C  
ATOM    611  CG2 VAL A  78     -22.379  10.903  18.005  1.00 17.01           C  
ANISOU  611  CG2 VAL A  78     1837   1444   3182     30    329   -354       C  
ATOM    612  N   LEU A  79     -19.877   8.332  18.964  1.00  9.57           N  
ANISOU  612  N   LEU A  79     1008    994   1636   -129    -91   -114       N  
ATOM    613  CA  LEU A  79     -19.903   7.498  20.138  1.00  9.45           C  
ANISOU  613  CA  LEU A  79      966   1009   1617   -200     60   -119       C  
ATOM    614  C   LEU A  79     -19.913   8.375  21.389  1.00  9.63           C  
ANISOU  614  C   LEU A  79     1054   1018   1586   -117    -14    -54       C  
ATOM    615  O   LEU A  79     -19.105   9.300  21.504  1.00 11.07           O  
ANISOU  615  O   LEU A  79     1296   1372   1538   -386     40   -314       O  
ATOM    616  CB  LEU A  79     -18.695   6.587  20.139  1.00  9.95           C  
ANISOU  616  CB  LEU A  79      982   1259   1538   -100   -105    -59       C  
ATOM    617  CG  LEU A  79     -18.613   5.501  21.185  1.00 10.37           C  
ANISOU  617  CG  LEU A  79     1080   1524   1337     68    -38    -75       C  
ATOM    618  CD1 LEU A  79     -19.727   4.480  21.027  1.00 15.51           C  
ANISOU  618  CD1 LEU A  79     1184   1470   3238   -127    248    454       C  
ATOM    619  CD2 LEU A  79     -17.252   4.827  21.067  1.00 11.73           C  
ANISOU  619  CD2 LEU A  79     1066   1633   1756    163    -23     -2       C  
ATOM    620  N   LYS A  80     -20.842   8.070  22.253  1.00 10.62           N  
ANISOU  620  N   LYS A  80     1094   1267   1673   -147     90   -245       N  
ATOM    621  CA  LYS A  80     -21.000   8.794  23.500  1.00 12.05           C  
ANISOU  621  CA  LYS A  80     1529   1200   1848   -303    387   -271       C  
ATOM    622  C   LYS A  80     -21.383   7.788  24.575  1.00 11.39           C  
ANISOU  622  C   LYS A  80     1075   1403   1851   -212    239   -140       C  
ATOM    623  O   LYS A  80     -21.647   6.627  24.313  1.00 11.50           O  
ANISOU  623  O   LYS A  80     1097   1319   1954   -267     43    -26       O  
ATOM    624  CB  LYS A  80     -22.091   9.894  23.423  1.00 16.63           C  
ANISOU  624  CB  LYS A  80     2967   1290   2061    410    228   -399       C  
ATOM    625  CG  LYS A  80     -21.913  10.904  22.314  1.00 19.90           C  
ANISOU  625  CG  LYS A  80     2614   1580   3367    -20    458    310       C  
ATOM    626  CD  LYS A  80     -23.107  11.866  22.327  1.00 26.27           C  
ANISOU  626  CD  LYS A  80     3413   1923   4644    648   -431    279       C  
ATOM    627  CE  LYS A  80     -22.988  13.011  21.370  1.00 32.85           C  
ANISOU  627  CE  LYS A  80     4920   2448   5112    871   -487    912       C  
ATOM    628  NZ  LYS A  80     -24.304  13.448  20.916  1.00 44.32           N  
ANISOU  628  NZ  LYS A  80     7034   3719   6087   3147     12   1140       N  
ATOM    629  N   GLY A  81     -21.426   8.250  25.802  1.00 12.38           N  
ANISOU  629  N   GLY A  81     1425   1401   1878    -89    521   -229       N  
ATOM    630  CA  GLY A  81     -21.900   7.403  26.853  1.00 13.93           C  
ANISOU  630  CA  GLY A  81     1458   1698   2136      4    590     45       C  
ATOM    631  C   GLY A  81     -20.865   6.388  27.280  1.00 13.53           C  
ANISOU  631  C   GLY A  81     1403   1337   2400    -56    763     -9       C  
ATOM    632  O   GLY A  81     -19.665   6.584  27.091  1.00 11.68           O  
ANISOU  632  O   GLY A  81     1351   1365   1721   -324    304   -253       O  
ATOM    633  N   GLY A  82     -21.299   5.311  27.879  1.00 15.66           N  
ANISOU  633  N   GLY A  82     1429   1654   2866   -176    690    337       N  
ATOM    634  CA  GLY A  82     -20.327   4.418  28.410  1.00 17.09           C  
ANISOU  634  CA  GLY A  82     1497   1529   3466   -257    497    478       C  
ATOM    635  C   GLY A  82     -19.427   5.064  29.426  1.00 15.47           C  
ANISOU  635  C   GLY A  82     1492   1689   2696    239    772    144       C  
ATOM    636  O   GLY A  82     -19.909   5.857  30.239  1.00 20.45           O  
ANISOU  636  O   GLY A  82     1954   2831   2984    561   1140   -108       O  
ATOM    637  N   PRO A  83     -18.132   4.811  29.314  1.00 12.57           N  
ANISOU  637  N   PRO A  83     1435   1363   1979    136    652    185       N  
ATOM    638  CA  PRO A  83     -17.173   5.463  30.170  1.00 14.03           C  
ANISOU  638  CA  PRO A  83     1797   1734   1801    327    386     94       C  
ATOM    639  C   PRO A  83     -16.784   6.856  29.692  1.00 12.84           C  
ANISOU  639  C   PRO A  83     1369   1675   1836    144     -5    -31       C  
ATOM    640  O   PRO A  83     -15.941   7.523  30.294  1.00 19.96           O  
ANISOU  640  O   PRO A  83     2388   2409   2785   -367  -1000    262       O  
ATOM    641  CB  PRO A  83     -15.966   4.524  30.028  1.00 14.59           C  
ANISOU  641  CB  PRO A  83     1770   1868   1905    405    141    535       C  
ATOM    642  CG  PRO A  83     -16.013   4.079  28.610  1.00 12.94           C  
ANISOU  642  CG  PRO A  83     1480   1392   2045    387    471    377       C  
ATOM    643  CD  PRO A  83     -17.477   3.923  28.310  1.00 12.36           C  
ANISOU  643  CD  PRO A  83     1419   1200   2077    260    475    166       C  
ATOM    644  N   LEU A  84     -17.313   7.333  28.589  1.00 10.94           N  
ANISOU  644  N   LEU A  84     1335   1381   1442     33    253   -256       N  
ATOM    645  CA  LEU A  84     -16.836   8.520  27.932  1.00 10.92           C  
ANISOU  645  CA  LEU A  84     1249   1289   1611     45    324   -348       C  
ATOM    646  C   LEU A  84     -17.491   9.789  28.437  1.00 12.00           C  
ANISOU  646  C   LEU A  84     1219   1380   1959    103    146   -634       C  
ATOM    647  O   LEU A  84     -18.705   9.789  28.680  1.00 17.15           O  
ANISOU  647  O   LEU A  84     1446   1849   3220     83    464  -1225       O  
ATOM    648  CB  LEU A  84     -17.101   8.410  26.446  1.00 10.00           C  
ANISOU  648  CB  LEU A  84     1125   1101   1575    113    303   -176       C  
ATOM    649  CG  LEU A  84     -16.527   7.179  25.766  1.00  9.05           C  
ANISOU  649  CG  LEU A  84      990    946   1504    -22    268   -159       C  
ATOM    650  CD1 LEU A  84     -16.962   7.125  24.304  1.00 10.79           C  
ANISOU  650  CD1 LEU A  84     1224   1254   1622     78     66   -293       C  
ATOM    651  CD2 LEU A  84     -15.001   7.155  25.801  1.00  9.93           C  
ANISOU  651  CD2 LEU A  84     1072   1183   1518     39    249   -171       C  
ATOM    652  N   ASP A  85     -16.749  10.845  28.497  1.00 14.90           N  
ANISOU  652  N   ASP A  85     1739   1560   2362   -102    339   -877       N  
ATOM    653  CA  ASP A  85     -17.282  12.199  28.713  1.00 18.10           C  
ANISOU  653  CA  ASP A  85     2462   1424   2990   -190    647   -930       C  
ATOM    654  C   ASP A  85     -17.206  12.870  27.346  1.00 19.02           C  
ANISOU  654  C   ASP A  85     2785   1186   3255   -508    852   -640       C  
ATOM    655  O   ASP A  85     -16.213  12.858  26.605  1.00 24.44           O  
ANISOU  655  O   ASP A  85     3376   2713   3197     78   1156   -788       O  
ATOM    656  CB  ASP A  85     -16.495  12.880  29.825  1.00 29.67           C  
ANISOU  656  CB  ASP A  85     5307   2137   3829    -62   -600  -1631       C  
ATOM    657  CG  ASP A  85     -16.716  12.223  31.176  1.00 36.52           C  
ANISOU  657  CG  ASP A  85     6939   3231   3707   -514  -1049  -1306       C  
ATOM    658  OD1 ASP A  85     -17.687  11.419  31.278  1.00 43.17           O  
ANISOU  658  OD1 ASP A  85     7273   4107   5024   -914     44   -714       O  
ATOM    659  OD2 ASP A  85     -15.938  12.476  32.127  1.00 52.49           O  
ANISOU  659  OD2 ASP A  85    10224   4706   5015   -973  -3224   -676       O  
ATOM    660  N   GLY A  86     -18.285  13.463  26.893  1.00 20.48           N  
ANISOU  660  N   GLY A  86     2787   2419   2576   -697    606   -437       N  
ATOM    661  CA  GLY A  86     -18.226  14.164  25.638  1.00 20.72           C  
ANISOU  661  CA  GLY A  86     3352   2064   2458   -965    535   -662       C  
ATOM    662  C   GLY A  86     -18.475  13.230  24.453  1.00 19.38           C  
ANISOU  662  C   GLY A  86     3138   1697   2528   -845    452   -588       C  
ATOM    663  O   GLY A  86     -18.958  12.116  24.557  1.00 20.81           O  
ANISOU  663  O   GLY A  86     3432   2040   2435  -1288    419   -382       O  
ATOM    664  N   THR A  87     -18.148  13.767  23.292  1.00 14.75           N  
ANISOU  664  N   THR A  87     1978   1106   2520   -343    757   -836       N  
ATOM    665  CA  THR A  87     -18.580  13.249  22.017  1.00 12.84           C  
ANISOU  665  CA  THR A  87     1182   1229   2467   -100    580   -620       C  
ATOM    666  C   THR A  87     -17.361  12.826  21.240  1.00 10.28           C  
ANISOU  666  C   THR A  87      976    874   2056     22    303   -398       C  
ATOM    667  O   THR A  87     -16.420  13.599  21.113  1.00 11.42           O  
ANISOU  667  O   THR A  87     1053   1015   2270   -164    334   -501       O  
ATOM    668  CB  THR A  87     -19.350  14.341  21.259  1.00 18.31           C  
ANISOU  668  CB  THR A  87     1632   2074   3252    896    515   -618       C  
ATOM    669  OG1 THR A  87     -20.550  14.644  21.979  1.00 22.79           O  
ANISOU  669  OG1 THR A  87     1772   2712   4173    816    717  -1142       O  
ATOM    670  CG2 THR A  87     -19.778  13.787  19.917  1.00 20.34           C  
ANISOU  670  CG2 THR A  87     2400   2161   3167   1251      1   -381       C  
ATOM    671  N   TYR A  88     -17.400  11.617  20.696  1.00  9.16           N  
ANISOU  671  N   TYR A  88      849    915   1718    -29     96   -301       N  
ATOM    672  CA  TYR A  88     -16.318  11.078  19.885  1.00  8.89           C  
ANISOU  672  CA  TYR A  88      788    971   1620    136    -13   -367       C  
ATOM    673  C   TYR A  88     -16.773  10.750  18.500  1.00  9.00           C  
ANISOU  673  C   TYR A  88      788    977   1654    103   -105   -303       C  
ATOM    674  O   TYR A  88     -17.709  10.008  18.315  1.00 11.65           O  
ANISOU  674  O   TYR A  88     1108   1477   1843   -387   -356     49       O  
ATOM    675  CB  TYR A  88     -15.727   9.873  20.542  1.00  9.02           C  
ANISOU  675  CB  TYR A  88      996    937   1495     47    -37   -362       C  
ATOM    676  CG  TYR A  88     -14.982  10.064  21.839  1.00  7.80           C  
ANISOU  676  CG  TYR A  88      945    735   1285      9     65   -265       C  
ATOM    677  CD1 TYR A  88     -15.640  10.454  22.990  1.00  8.98           C  
ANISOU  677  CD1 TYR A  88      935    951   1528    -71    139   -418       C  
ATOM    678  CD2 TYR A  88     -13.613   9.884  21.883  1.00  7.76           C  
ANISOU  678  CD2 TYR A  88      968    861   1118    101     63   -278       C  
ATOM    679  CE1 TYR A  88     -14.904  10.637  24.158  1.00  8.61           C  
ANISOU  679  CE1 TYR A  88      949   1047   1277    -80    302   -298       C  
ATOM    680  CE2 TYR A  88     -12.876  10.024  23.046  1.00  7.82           C  
ANISOU  680  CE2 TYR A  88      873    879   1219    -32    141   -236       C  
ATOM    681  CZ  TYR A  88     -13.536  10.411  24.184  1.00  8.15           C  
ANISOU  681  CZ  TYR A  88      974    918   1204    -95    129   -443       C  
ATOM    682  OH  TYR A  88     -12.823  10.529  25.349  1.00  9.41           O  
ANISOU  682  OH  TYR A  88     1080   1247   1251   -152    186   -498       O  
ATOM    683  N   ARG A  89     -16.138  11.325  17.510  1.00  8.22           N  
ANISOU  683  N   ARG A  89      665    829   1630     18    -83   -511       N  
ATOM    684  CA  ARG A  89     -16.503  11.180  16.118  1.00  8.24           C  
ANISOU  684  CA  ARG A  89      687    872   1572     13   -215   -270       C  
ATOM    685  C   ARG A  89     -15.806  10.014  15.480  1.00  6.61           C  
ANISOU  685  C   ARG A  89      773    696   1041    -31    -34     56       C  
ATOM    686  O   ARG A  89     -14.587   9.868  15.601  1.00  6.35           O  
ANISOU  686  O   ARG A  89      815    621    978     23   -124      4       O  
ATOM    687  CB  ARG A  89     -16.119  12.447  15.307  1.00 11.46           C  
ANISOU  687  CB  ARG A  89     1112    773   2468    -14   -416     80       C  
ATOM    688  CG  ARG A  89     -16.949  13.654  15.513  1.00 15.36           C  
ANISOU  688  CG  ARG A  89     2221   1227   2389    596   -727   -289       C  
ATOM    689  CD  ARG A  89     -16.652  14.716  14.457  1.00 18.30           C  
ANISOU  689  CD  ARG A  89     2742   1273   2937    257  -1513    373       C  
ATOM    690  NE  ARG A  89     -17.226  15.989  14.781  1.00 20.42           N  
ANISOU  690  NE  ARG A  89     2918   1701   3138    647  -1622   -134       N  
ATOM    691  CZ  ARG A  89     -16.855  17.158  14.381  1.00 21.78           C  
ANISOU  691  CZ  ARG A  89     3064   1401   3811    694  -1685   -120       C  
ATOM    692  NH1 ARG A  89     -15.846  17.235  13.518  1.00 22.11           N  
ANISOU  692  NH1 ARG A  89     3768   1632   3001    191  -1572   -401       N  
ATOM    693  NH2 ARG A  89     -17.482  18.260  14.765  1.00 27.78           N  
ANISOU  693  NH2 ARG A  89     4692   1796   4067    893  -1679  -1282       N  
ATOM    694  N   LEU A  90     -16.557   9.200  14.746  1.00  7.07           N  
ANISOU  694  N   LEU A  90      846    763   1078     83   -222    -27       N  
ATOM    695  CA  LEU A  90     -15.995   8.096  13.996  1.00  6.65           C  
ANISOU  695  CA  LEU A  90      878    672    976     75   -244     71       C  
ATOM    696  C   LEU A  90     -15.149   8.606  12.843  1.00  6.87           C  
ANISOU  696  C   LEU A  90      963    728    919     27   -270     30       C  
ATOM    697  O   LEU A  90     -15.613   9.399  12.024  1.00  9.13           O  
ANISOU  697  O   LEU A  90     1033   1176   1260     58   -264    451       O  
ATOM    698  CB  LEU A  90     -17.126   7.229  13.456  1.00  7.49           C  
ANISOU  698  CB  LEU A  90      957    851   1039    -94   -230     43       C  
ATOM    699  CG  LEU A  90     -16.714   6.027  12.590  1.00  7.75           C  
ANISOU  699  CG  LEU A  90     1044    847   1054   -225    -34      2       C  
ATOM    700  CD1 LEU A  90     -15.938   4.995  13.382  1.00  8.37           C  
ANISOU  700  CD1 LEU A  90     1388    791   1002   -107   -126   -133       C  
ATOM    701  CD2 LEU A  90     -17.949   5.435  11.943  1.00  9.87           C  
ANISOU  701  CD2 LEU A  90     1273   1418   1061   -340    -64   -346       C  
ATOM    702  N   ILE A  91     -13.908   8.201  12.794  1.00  6.24           N  
ANISOU  702  N   ILE A  91     1063    526    783    137   -125     50       N  
ATOM    703  CA  ILE A  91     -13.004   8.541  11.704  1.00  6.69           C  
ANISOU  703  CA  ILE A  91     1178    520    843     92   -145     64       C  
ATOM    704  C   ILE A  91     -12.777   7.383  10.751  1.00  5.65           C  
ANISOU  704  C   ILE A  91      865    424    860    -28    -85     67       C  
ATOM    705  O   ILE A  91     -12.710   7.591   9.543  1.00  6.61           O  
ANISOU  705  O   ILE A  91     1082    578    850     35   -102     82       O  
ATOM    706  CB  ILE A  91     -11.671   9.124  12.208  1.00  7.26           C  
ANISOU  706  CB  ILE A  91     1307    576    877    -61   -111   -149       C  
ATOM    707  CG1 ILE A  91     -10.743   9.519  11.049  1.00  9.90           C  
ANISOU  707  CG1 ILE A  91     1703   1121    938   -546   -131     34       C  
ATOM    708  CG2 ILE A  91     -10.941   8.271  13.247  1.00  7.27           C  
ANISOU  708  CG2 ILE A  91     1072    706    985    -87   -173    -10       C  
ATOM    709  CD1 ILE A  91      -9.528  10.302  11.516  1.00 12.60           C  
ANISOU  709  CD1 ILE A  91     1839   1641   1309   -804   -203    272       C  
ATOM    710  N   GLN A  92     -12.648   6.160  11.247  1.00  6.02           N  
ANISOU  710  N   GLN A  92     1168    456    665      7   -160      7       N  
ATOM    711  CA  GLN A  92     -12.356   5.022  10.414  1.00  5.42           C  
ANISOU  711  CA  GLN A  92     1008    456    596     38     -9    -19       C  
ATOM    712  C   GLN A  92     -12.645   3.759  11.168  1.00  5.04           C  
ANISOU  712  C   GLN A  92      955    435    525    105    -91     23       C  
ATOM    713  O   GLN A  92     -12.683   3.767  12.387  1.00  6.17           O  
ANISOU  713  O   GLN A  92     1216    507    623    -12    -42    -28       O  
ATOM    714  CB  GLN A  92     -10.925   5.035   9.899  1.00  6.93           C  
ANISOU  714  CB  GLN A  92     1013    758    862    -67    -20     85       C  
ATOM    715  CG  GLN A  92      -9.893   5.046  10.993  1.00  8.05           C  
ANISOU  715  CG  GLN A  92     1074    770   1214    -48   -134    -13       C  
ATOM    716  CD  GLN A  92      -9.099   3.817  11.085  1.00  8.63           C  
ANISOU  716  CD  GLN A  92     1104    795   1381      4   -192    -12       C  
ATOM    717  OE1 GLN A  92      -9.618   2.747  11.268  1.00 10.09           O  
ANISOU  717  OE1 GLN A  92     1435    752   1649     53   -267    258       O  
ATOM    718  NE2 GLN A  92      -7.841   3.905  10.933  1.00 27.32           N  
ANISOU  718  NE2 GLN A  92      963   1663   7754     26    -39   -400       N  
ATOM    719  N   PHE A  93     -12.782   2.662  10.443  1.00  4.87           N  
ANISOU  719  N   PHE A  93      833    467    548     71    -85     42       N  
ATOM    720  CA  PHE A  93     -12.666   1.362  11.037  1.00  4.74           C  
ANISOU  720  CA  PHE A  93      840    416    546     52    -59     31       C  
ATOM    721  C   PHE A  93     -11.680   0.514  10.239  1.00  4.74           C  
ANISOU  721  C   PHE A  93      757    514    529     61   -120     24       C  
ATOM    722  O   PHE A  93     -11.458   0.728   9.049  1.00  5.30           O  
ANISOU  722  O   PHE A  93      868    624    523    116    -61     66       O  
ATOM    723  CB  PHE A  93     -13.995   0.637  11.261  1.00  5.40           C  
ANISOU  723  CB  PHE A  93      786    624    641     85    -16     62       C  
ATOM    724  CG  PHE A  93     -14.747   0.171  10.055  1.00  5.25           C  
ANISOU  724  CG  PHE A  93      786    522    688     35   -116     89       C  
ATOM    725  CD1 PHE A  93     -14.390  -0.978   9.364  1.00  6.33           C  
ANISOU  725  CD1 PHE A  93      980    650    777    105   -152      4       C  
ATOM    726  CD2 PHE A  93     -15.854   0.861   9.598  1.00  5.93           C  
ANISOU  726  CD2 PHE A  93      856    568    828    -15   -111     51       C  
ATOM    727  CE1 PHE A  93     -15.097  -1.396   8.275  1.00  6.61           C  
ANISOU  727  CE1 PHE A  93      921    609    979     24   -188    -84       C  
ATOM    728  CE2 PHE A  93     -16.586   0.431   8.521  1.00  6.78           C  
ANISOU  728  CE2 PHE A  93      990    653    932     66   -310     46       C  
ATOM    729  CZ  PHE A  93     -16.185  -0.689   7.851  1.00  6.97           C  
ANISOU  729  CZ  PHE A  93      979    647   1023      7   -270      7       C  
ATOM    730  N   HIS A  94     -11.163  -0.501  10.908  1.00  4.80           N  
ANISOU  730  N   HIS A  94      902    525    396    139    -20    -45       N  
ATOM    731  CA  HIS A  94     -10.280  -1.459  10.318  1.00  4.53           C  
ANISOU  731  CA  HIS A  94      781    507    433     81   -110    -14       C  
ATOM    732  C   HIS A  94     -10.336  -2.740  11.126  1.00  4.31           C  
ANISOU  732  C   HIS A  94      592    502    543     23   -125    -39       C  
ATOM    733  O   HIS A  94     -10.975  -2.760  12.178  1.00  5.12           O  
ANISOU  733  O   HIS A  94      900    573    472    158     57     45       O  
ATOM    734  CB  HIS A  94      -8.829  -0.958  10.248  1.00  4.77           C  
ANISOU  734  CB  HIS A  94      749    569    495     57    -51     54       C  
ATOM    735  CG  HIS A  94      -8.287  -0.691  11.607  1.00  4.76           C  
ANISOU  735  CG  HIS A  94      760    513    536     65    -67     14       C  
ATOM    736  ND1 HIS A  94      -8.477   0.500  12.272  1.00  4.93           N  
ANISOU  736  ND1 HIS A  94      834    431    606     96   -130     47       N  
ATOM    737  CD2 HIS A  94      -7.664  -1.500  12.461  1.00  5.06           C  
ANISOU  737  CD2 HIS A  94      814    626    481    190    -69     -8       C  
ATOM    738  CE1 HIS A  94      -7.946   0.393  13.481  1.00  4.66           C  
ANISOU  738  CE1 HIS A  94      721    432    618     31   -143     41       C  
ATOM    739  NE2 HIS A  94      -7.451  -0.821  13.649  1.00  4.30           N  
ANISOU  739  NE2 HIS A  94      624    490    521     43   -137     90       N  
ATOM    740  N   PHE A  95      -9.665  -3.768  10.665  1.00  4.49           N  
ANISOU  740  N   PHE A  95      730    544    432     60      4     22       N  
ATOM    741  CA  PHE A  95      -9.594  -5.061  11.313  1.00  4.47           C  
ANISOU  741  CA  PHE A  95      734    509    455     13     52      9       C  
ATOM    742  C   PHE A  95      -8.162  -5.479  11.495  1.00  4.67           C  
ANISOU  742  C   PHE A  95      709    477    589     -5     71    -53       C  
ATOM    743  O   PHE A  95      -7.243  -5.017  10.831  1.00  5.54           O  
ANISOU  743  O   PHE A  95      769    606    731      5     97    119       O  
ATOM    744  CB  PHE A  95     -10.315  -6.129  10.464  1.00  5.58           C  
ANISOU  744  CB  PHE A  95      784    619    716      4    -34    -37       C  
ATOM    745  CG  PHE A  95     -11.750  -5.877  10.156  1.00  5.37           C  
ANISOU  745  CG  PHE A  95      863    529    648     55   -133   -167       C  
ATOM    746  CD1 PHE A  95     -12.119  -5.003   9.130  1.00  6.07           C  
ANISOU  746  CD1 PHE A  95      910    545    852     35   -117   -138       C  
ATOM    747  CD2 PHE A  95     -12.786  -6.511  10.826  1.00  6.22           C  
ANISOU  747  CD2 PHE A  95      860    636    868    -26    -59   -143       C  
ATOM    748  CE1 PHE A  95     -13.421  -4.780   8.798  1.00  6.95           C  
ANISOU  748  CE1 PHE A  95     1062    808    769    114   -258   -136       C  
ATOM    749  CE2 PHE A  95     -14.097  -6.316  10.499  1.00  7.09           C  
ANISOU  749  CE2 PHE A  95      933    720   1041    -89   -165   -180       C  
ATOM    750  CZ  PHE A  95     -14.433  -5.440   9.467  1.00  6.83           C  
ANISOU  750  CZ  PHE A  95      782    693   1121    140   -179   -326       C  
ATOM    751  N   HIS A  96      -7.998  -6.450  12.391  1.00  4.62           N  
ANISOU  751  N   HIS A  96      655    554    547     21     31    -26       N  
ATOM    752  CA  HIS A  96      -6.811  -7.251  12.547  1.00  4.39           C  
ANISOU  752  CA  HIS A  96      586    511    573     39     18    -12       C  
ATOM    753  C   HIS A  96      -7.263  -8.696  12.414  1.00  4.85           C  
ANISOU  753  C   HIS A  96      752    599    492     37     24      0       C  
ATOM    754  O   HIS A  96      -8.334  -9.044  12.905  1.00  5.65           O  
ANISOU  754  O   HIS A  96      845    548    754      2    183    -82       O  
ATOM    755  CB  HIS A  96      -6.144  -7.039  13.912  1.00  5.33           C  
ANISOU  755  CB  HIS A  96      902    490    632    124   -117    -38       C  
ATOM    756  CG  HIS A  96      -5.863  -5.596  14.170  1.00  5.08           C  
ANISOU  756  CG  HIS A  96      851    424    655     82   -132    -26       C  
ATOM    757  ND1 HIS A  96      -4.639  -5.029  13.985  1.00  6.26           N  
ANISOU  757  ND1 HIS A  96      697    507   1175    148   -101   -110       N  
ATOM    758  CD2 HIS A  96      -6.665  -4.581  14.607  1.00  4.80           C  
ANISOU  758  CD2 HIS A  96      848    430    545      1     20     72       C  
ATOM    759  CE1 HIS A  96      -4.712  -3.738  14.302  1.00  6.56           C  
ANISOU  759  CE1 HIS A  96      706    585   1203     40    -21   -228       C  
ATOM    760  NE2 HIS A  96      -5.944  -3.406  14.670  1.00  4.72           N  
ANISOU  760  NE2 HIS A  96      811    403    579    120    -71    -41       N  
ATOM    761  N   TRP A  97      -6.465  -9.526  11.758  1.00  4.62           N  
ANISOU  761  N   TRP A  97      806    415    534    -48     70     19       N  
ATOM    762  CA  TRP A  97      -6.854 -10.904  11.551  1.00  5.13           C  
ANISOU  762  CA  TRP A  97      802    521    626    -50     10    -33       C  
ATOM    763  C   TRP A  97      -5.634 -11.801  11.416  1.00  4.79           C  
ANISOU  763  C   TRP A  97      903    489    428    -66     62    -80       C  
ATOM    764  O   TRP A  97      -4.495 -11.390  11.340  1.00  5.71           O  
ANISOU  764  O   TRP A  97      836    517    815     58    128     83       O  
ATOM    765  CB  TRP A  97      -7.765 -11.010  10.329  1.00  5.32           C  
ANISOU  765  CB  TRP A  97      826    482    714     -3      6    -37       C  
ATOM    766  CG  TRP A  97      -7.119 -10.634   9.038  1.00  5.10           C  
ANISOU  766  CG  TRP A  97      760    531    646    -18    -85    -86       C  
ATOM    767  CD1 TRP A  97      -6.442 -11.450   8.182  1.00  6.05           C  
ANISOU  767  CD1 TRP A  97     1005    587    709     88     16    -68       C  
ATOM    768  CD2 TRP A  97      -7.061  -9.319   8.496  1.00  5.21           C  
ANISOU  768  CD2 TRP A  97      919    566    496     46   -101    -47       C  
ATOM    769  NE1 TRP A  97      -6.016 -10.708   7.123  1.00  6.54           N  
ANISOU  769  NE1 TRP A  97     1186    616    681     55     20   -120       N  
ATOM    770  CE2 TRP A  97      -6.366  -9.410   7.267  1.00  5.49           C  
ANISOU  770  CE2 TRP A  97      839    618    631     74    -33   -133       C  
ATOM    771  CE3 TRP A  97      -7.551  -8.079   8.881  1.00  5.40           C  
ANISOU  771  CE3 TRP A  97      857    637    559    147    -73    -22       C  
ATOM    772  CZ2 TRP A  97      -6.158  -8.306   6.459  1.00  5.87           C  
ANISOU  772  CZ2 TRP A  97     1029    701    499     65    -36    -36       C  
ATOM    773  CZ3 TRP A  97      -7.342  -6.974   8.088  1.00  6.15           C  
ANISOU  773  CZ3 TRP A  97     1152    536    650    110    -50    -66       C  
ATOM    774  CH2 TRP A  97      -6.640  -7.100   6.884  1.00  6.02           C  
ANISOU  774  CH2 TRP A  97     1078    588    620     25    -77     63       C  
ATOM    775  N   GLY A  98      -5.940 -13.101  11.454  1.00  5.73           N  
ANISOU  775  N   GLY A  98      898    511    767    -42     18    -51       N  
ATOM    776  CA  GLY A  98      -4.923 -14.113  11.478  1.00  6.51           C  
ANISOU  776  CA  GLY A  98     1197    487    791    107     10   -131       C  
ATOM    777  C   GLY A  98      -4.743 -14.832  10.155  1.00  6.60           C  
ANISOU  777  C   GLY A  98     1295    447    765     14     71   -106       C  
ATOM    778  O   GLY A  98      -5.481 -14.671   9.215  1.00  7.78           O  
ANISOU  778  O   GLY A  98     1402    711    845      2    -54    -94       O  
ATOM    779  N   SER A  99      -3.734 -15.701  10.166  1.00  7.80           N  
ANISOU  779  N   SER A  99     1628    507    829    250    -16   -125       N  
ATOM    780  CA  SER A  99      -3.510 -16.666   9.076  1.00  8.97           C  
ANISOU  780  CA  SER A  99     1702    716    992    179    147   -293       C  
ATOM    781  C   SER A  99      -4.408 -17.903   9.231  1.00  9.74           C  
ANISOU  781  C   SER A  99     1791    596   1314    245     53   -376       C  
ATOM    782  O   SER A  99      -4.559 -18.649   8.273  1.00 11.63           O  
ANISOU  782  O   SER A  99     1888    917   1613    122   -113   -567       O  
ATOM    783  CB  SER A  99      -2.046 -17.017   9.000  1.00 10.47           C  
ANISOU  783  CB  SER A  99     1823    786   1368    282    381   -208       C  
ATOM    784  OG  SER A  99      -1.530 -17.474  10.224  1.00 10.48           O  
ANISOU  784  OG  SER A  99     1471    779   1731    301    289     -1       O  
ATOM    785  N   LEU A 100      -4.931 -18.140  10.411  1.00  9.33           N  
ANISOU  785  N   LEU A 100     1358    600   1588     84      6   -233       N  
ATOM    786  CA  LEU A 100      -5.674 -19.296  10.844  1.00 11.74           C  
ANISOU  786  CA  LEU A 100     1822    503   2138     35    352   -276       C  
ATOM    787  C   LEU A 100      -6.834 -18.790  11.666  1.00 10.24           C  
ANISOU  787  C   LEU A 100     1447    521   1921    -27     -9   -201       C  
ATOM    788  O   LEU A 100      -6.717 -17.783  12.312  1.00  9.97           O  
ANISOU  788  O   LEU A 100     1707    525   1555    -73    159   -184       O  
ATOM    789  CB  LEU A 100      -4.772 -20.205  11.743  1.00 15.21           C  
ANISOU  789  CB  LEU A 100     2524    732   2523    650    620    174       C  
ATOM    790  CG  LEU A 100      -3.508 -20.710  11.073  1.00 15.38           C  
ANISOU  790  CG  LEU A 100     2235   1330   2277    479    207   -183       C  
ATOM    791  CD1 LEU A 100      -2.462 -21.310  12.012  1.00 27.27           C  
ANISOU  791  CD1 LEU A 100     3417   2732   4212   1720   -856   -296       C  
ATOM    792  CD2 LEU A 100      -3.895 -21.794  10.090  1.00 22.95           C  
ANISOU  792  CD2 LEU A 100     3850   2101   2769    145    692  -1131       C  
ATOM    793  N   ASP A 101      -7.926 -19.552  11.759  1.00 10.54           N  
ANISOU  793  N   ASP A 101     1417    557   2031     41    -87   -275       N  
ATOM    794  CA  ASP A 101      -9.104 -19.057  12.493  1.00 10.87           C  
ANISOU  794  CA  ASP A 101     1508    609   2015     17    173    154       C  
ATOM    795  C   ASP A 101      -8.877 -18.933  13.999  1.00 11.80           C  
ANISOU  795  C   ASP A 101     1684    761   2039    -31    226    158       C  
ATOM    796  O   ASP A 101      -9.603 -18.189  14.622  1.00 15.01           O  
ANISOU  796  O   ASP A 101     2767    894   2043    422    454    303       O  
ATOM    797  CB  ASP A 101     -10.310 -19.957  12.191  1.00 13.38           C  
ANISOU  797  CB  ASP A 101     1619    908   2558   -228     57    289       C  
ATOM    798  CG  ASP A 101     -10.871 -19.956  10.780  1.00 14.77           C  
ANISOU  798  CG  ASP A 101     1755   1101   2755   -277   -183    240       C  
ATOM    799  OD1 ASP A 101     -10.465 -19.134   9.905  1.00 15.04           O  
ANISOU  799  OD1 ASP A 101     2060   1199   2457   -118    193     83       O  
ATOM    800  OD2 ASP A 101     -11.755 -20.801  10.470  1.00 19.68           O  
ANISOU  800  OD2 ASP A 101     2272   1534   3671   -636   -649    182       O  
ATOM    801  N   GLY A 102      -7.871 -19.668  14.521  1.00 12.11           N  
ANISOU  801  N   GLY A 102     1699    723   2178   -293   -145    230       N  
ATOM    802  CA  GLY A 102      -7.624 -19.597  15.952  1.00 14.06           C  
ANISOU  802  CA  GLY A 102     2161   1053   2128   -496    -27    456       C  
ATOM    803  C   GLY A 102      -6.723 -18.459  16.420  1.00 10.57           C  
ANISOU  803  C   GLY A 102     1772    835   1409   -184    151    345       C  
ATOM    804  O   GLY A 102      -6.307 -18.452  17.573  1.00 11.97           O  
ANISOU  804  O   GLY A 102     2277   1025   1247   -113    324    316       O  
ATOM    805  N   GLN A 103      -6.422 -17.478  15.577  1.00  9.23           N  
ANISOU  805  N   GLN A 103     1666    694   1148   -167    154    157       N  
ATOM    806  CA  GLN A 103      -5.697 -16.316  15.969  1.00  8.11           C  
ANISOU  806  CA  GLN A 103     1402    654   1025     -5    180      4       C  
ATOM    807  C   GLN A 103      -6.105 -15.168  15.057  1.00  6.95           C  
ANISOU  807  C   GLN A 103     1101    670    871     32    286     25       C  
ATOM    808  O   GLN A 103      -6.660 -15.366  13.991  1.00  7.42           O  
ANISOU  808  O   GLN A 103     1283    551    986    -28    105    -84       O  
ATOM    809  CB  GLN A 103      -4.195 -16.547  15.916  1.00  8.68           C  
ANISOU  809  CB  GLN A 103     1403    738   1157    164    159    214       C  
ATOM    810  CG  GLN A 103      -3.691 -16.816  14.502  1.00 10.54           C  
ANISOU  810  CG  GLN A 103     1796    803   1406    348    538    347       C  
ATOM    811  CD  GLN A 103      -2.342 -17.438  14.471  1.00 14.05           C  
ANISOU  811  CD  GLN A 103     2144   1097   2097    735    888    728       C  
ATOM    812  OE1 GLN A 103      -2.177 -18.455  15.105  1.00 25.27           O  
ANISOU  812  OE1 GLN A 103     3390   2299   3913   1882   2195   2185       O  
ATOM    813  NE2 GLN A 103      -1.364 -16.929  13.737  1.00 13.18           N  
ANISOU  813  NE2 GLN A 103     1732   1288   1987    608    563    707       N  
ATOM    814  N   GLY A 104      -5.775 -13.955  15.527  1.00  6.43           N  
ANISOU  814  N   GLY A 104     1096    660    687     88     72      9       N  
ATOM    815  CA  GLY A 104      -6.075 -12.763  14.765  1.00  5.81           C  
ANISOU  815  CA  GLY A 104      952    582    673    -64     28      5       C  
ATOM    816  C   GLY A 104      -6.517 -11.611  15.564  1.00  5.65           C  
ANISOU  816  C   GLY A 104      845    603    697    -56    -35     28       C  
ATOM    817  O   GLY A 104      -6.260 -10.467  15.218  1.00  6.38           O  
ANISOU  817  O   GLY A 104      908    606    909    -85     83     20       O  
ATOM    818  N   SER A 105      -7.214 -11.831  16.679  1.00  5.78           N  
ANISOU  818  N   SER A 105      918    547    731     18     74     -8       N  
ATOM    819  CA  SER A 105      -7.613 -10.737  17.523  1.00  5.53           C  
ANISOU  819  CA  SER A 105      779    587    737     22     21    -16       C  
ATOM    820  C   SER A 105      -6.406 -10.217  18.265  1.00  5.52           C  
ANISOU  820  C   SER A 105      817    590    690      0      7     64       C  
ATOM    821  O   SER A 105      -5.389 -10.882  18.489  1.00  6.97           O  
ANISOU  821  O   SER A 105      955    621   1073    107   -111   -106       O  
ATOM    822  CB  SER A 105      -8.733 -11.118  18.465  1.00  5.97           C  
ANISOU  822  CB  SER A 105      916    590    763    -52    105    -12       C  
ATOM    823  OG  SER A 105      -8.375 -12.098  19.403  1.00  6.62           O  
ANISOU  823  OG  SER A 105     1068    612    835      3     70     91       O  
ATOM    824  N   GLU A 106      -6.557  -8.957  18.677  1.00  5.63           N  
ANISOU  824  N   GLU A 106      846    511    784     23    -54     36       N  
ATOM    825  CA  GLU A 106      -5.537  -8.270  19.476  1.00  5.72           C  
ANISOU  825  CA  GLU A 106      793    654    727    -94     68     17       C  
ATOM    826  C   GLU A 106      -5.851  -8.474  20.965  1.00  5.30           C  
ANISOU  826  C   GLU A 106      803    509    703     19    -37    -81       C  
ATOM    827  O   GLU A 106      -5.078  -9.040  21.703  1.00  6.25           O  
ANISOU  827  O   GLU A 106      877    723    775     91    -49    -26       O  
ATOM    828  CB  GLU A 106      -5.484  -6.809  19.076  1.00  5.61           C  
ANISOU  828  CB  GLU A 106      860    567    707    -57    -44      4       C  
ATOM    829  CG  GLU A 106      -5.058  -6.665  17.654  1.00  6.99           C  
ANISOU  829  CG  GLU A 106     1159    759    737      3    143     52       C  
ATOM    830  CD  GLU A 106      -4.334  -5.407  17.375  1.00  6.53           C  
ANISOU  830  CD  GLU A 106      944    601    937     60    168    -13       C  
ATOM    831  OE1 GLU A 106      -4.943  -4.349  17.619  1.00  6.91           O  
ANISOU  831  OE1 GLU A 106      672    715   1239    -13     33    -52       O  
ATOM    832  OE2 GLU A 106      -3.175  -5.446  16.898  1.00  7.99           O  
ANISOU  832  OE2 GLU A 106      883    847   1307     46    183   -115       O  
ATOM    833  N   HIS A 107      -7.046  -8.006  21.372  1.00  5.63           N  
ANISOU  833  N   HIS A 107      798    619    721    107     -2    142       N  
ATOM    834  CA  HIS A 107      -7.523  -8.409  22.673  1.00  5.04           C  
ANISOU  834  CA  HIS A 107      743    570    600    -25   -108     49       C  
ATOM    835  C   HIS A 107      -7.781  -9.918  22.683  1.00  5.37           C  
ANISOU  835  C   HIS A 107      706    651    682     60    -22     61       C  
ATOM    836  O   HIS A 107      -8.125 -10.514  21.672  1.00  6.00           O  
ANISOU  836  O   HIS A 107      974    627    679    -81    -40    -15       O  
ATOM    837  CB  HIS A 107      -8.759  -7.620  23.076  1.00  5.38           C  
ANISOU  837  CB  HIS A 107      782    689    575      9    -37      5       C  
ATOM    838  CG  HIS A 107      -8.440  -6.170  23.241  1.00  5.62           C  
ANISOU  838  CG  HIS A 107      851    667    618    113      0     25       C  
ATOM    839  ND1 HIS A 107      -8.494  -5.260  22.229  1.00  6.06           N  
ANISOU  839  ND1 HIS A 107     1097    619    585    -25   -135    -12       N  
ATOM    840  CD2 HIS A 107      -8.020  -5.474  24.316  1.00  5.09           C  
ANISOU  840  CD2 HIS A 107      655    727    553    144    -28     -5       C  
ATOM    841  CE1 HIS A 107      -8.094  -4.100  22.692  1.00  6.55           C  
ANISOU  841  CE1 HIS A 107     1113    584    790    -42   -115     30       C  
ATOM    842  NE2 HIS A 107      -7.792  -4.152  23.981  1.00  6.06           N  
ANISOU  842  NE2 HIS A 107      900    620    784    202   -118    -65       N  
ATOM    843  N   THR A 108      -7.663 -10.494  23.860  1.00  6.31           N  
ANISOU  843  N   THR A 108     1042    665    689   -139    -18    122       N  
ATOM    844  CA  THR A 108      -8.050 -11.879  24.128  1.00  6.24           C  
ANISOU  844  CA  THR A 108     1054    663    654    -29     -6    123       C  
ATOM    845  C   THR A 108      -9.012 -11.876  25.288  1.00  6.34           C  
ANISOU  845  C   THR A 108     1171    595    645    -28    -39    134       C  
ATOM    846  O   THR A 108      -9.050 -10.912  26.059  1.00  6.92           O  
ANISOU  846  O   THR A 108     1064    792    773    -31    101     56       O  
ATOM    847  CB  THR A 108      -6.838 -12.767  24.347  1.00  7.38           C  
ANISOU  847  CB  THR A 108     1142    718    945     66    -40     89       C  
ATOM    848  OG1 THR A 108      -6.020 -12.282  25.407  1.00  7.90           O  
ANISOU  848  OG1 THR A 108     1082    796   1124    106    -93     75       O  
ATOM    849  CG2 THR A 108      -5.985 -12.816  23.095  1.00  8.96           C  
ANISOU  849  CG2 THR A 108     1315    962   1127    304    131    126       C  
ATOM    850  N   VAL A 109      -9.773 -12.927  25.427  1.00  7.33           N  
ANISOU  850  N   VAL A 109     1329    660    796    -89    236    114       N  
ATOM    851  CA  VAL A 109     -10.766 -13.070  26.477  1.00  7.42           C  
ANISOU  851  CA  VAL A 109     1231    757    832   -110     71    154       C  
ATOM    852  C   VAL A 109     -10.438 -14.361  27.202  1.00  7.49           C  
ANISOU  852  C   VAL A 109     1058    859    931   -103    165    193       C  
ATOM    853  O   VAL A 109     -10.569 -15.436  26.640  1.00  8.91           O  
ANISOU  853  O   VAL A 109     1409    718   1258   -134     36    233       O  
ATOM    854  CB  VAL A 109     -12.188 -13.066  25.962  1.00  8.63           C  
ANISOU  854  CB  VAL A 109     1165   1071   1043    -16     57    269       C  
ATOM    855  CG1 VAL A 109     -13.175 -13.258  27.094  1.00 11.61           C  
ANISOU  855  CG1 VAL A 109     1249   1850   1311      9    190    504       C  
ATOM    856  CG2 VAL A 109     -12.484 -11.769  25.219  1.00  9.71           C  
ANISOU  856  CG2 VAL A 109     1284   1093   1311     40    -12    305       C  
ATOM    857  N   ASP A 110      -9.974 -14.276  28.443  1.00  8.37           N  
ANISOU  857  N   ASP A 110     1429    839    913    -35     86    259       N  
ATOM    858  CA  ASP A 110      -9.531 -15.467  29.158  1.00  9.31           C  
ANISOU  858  CA  ASP A 110     1549    900   1089     56    160    353       C  
ATOM    859  C   ASP A 110      -8.545 -16.277  28.297  1.00  8.97           C  
ANISOU  859  C   ASP A 110     1663    783    963     50     76    255       C  
ATOM    860  O   ASP A 110      -8.610 -17.511  28.252  1.00 10.24           O  
ANISOU  860  O   ASP A 110     1752    778   1360     93     11    356       O  
ATOM    861  CB  ASP A 110     -10.703 -16.318  29.616  1.00 11.65           C  
ANISOU  861  CB  ASP A 110     1936   1026   1465    -63    416    516       C  
ATOM    862  CG  ASP A 110     -11.589 -15.567  30.589  1.00 12.05           C  
ANISOU  862  CG  ASP A 110     1810   1230   1540    -79    430    541       C  
ATOM    863  OD1 ASP A 110     -11.049 -14.705  31.300  1.00 12.57           O  
ANISOU  863  OD1 ASP A 110     1919   1258   1600    167    305    349       O  
ATOM    864  OD2 ASP A 110     -12.812 -15.822  30.595  1.00 15.38           O  
ANISOU  864  OD2 ASP A 110     1836   1811   2195   -182    640    369       O  
ATOM    865  N   LYS A 111      -7.652 -15.535  27.648  1.00  9.16           N  
ANISOU  865  N   LYS A 111     1660    768   1054     81    150    271       N  
ATOM    866  CA  LYS A 111      -6.614 -16.023  26.775  1.00  8.87           C  
ANISOU  866  CA  LYS A 111     1388    814   1169    133     39    201       C  
ATOM    867  C   LYS A 111      -7.128 -16.546  25.432  1.00  9.23           C  
ANISOU  867  C   LYS A 111     1654    837   1017     37    105    221       C  
ATOM    868  O   LYS A 111      -6.324 -16.913  24.612  1.00 11.26           O  
ANISOU  868  O   LYS A 111     1716   1181   1380     36    292     51       O  
ATOM    869  CB  LYS A 111      -5.689 -17.009  27.462  1.00 12.12           C  
ANISOU  869  CB  LYS A 111     1833   1353   1421    462     -7    498       C  
ATOM    870  CG  LYS A 111      -4.984 -16.464  28.689  1.00 16.10           C  
ANISOU  870  CG  LYS A 111     2334   1829   1954    705   -658    298       C  
ATOM    871  CD  LYS A 111      -3.973 -15.370  28.344  1.00 18.57           C  
ANISOU  871  CD  LYS A 111     2494   2172   2391    287   -545    -91       C  
ATOM    872  CE  LYS A 111      -3.380 -14.702  29.576  1.00 24.06           C  
ANISOU  872  CE  LYS A 111     2678   3396   3069    109  -1501    -18       C  
ATOM    873  NZ  LYS A 111      -2.595 -15.711  30.324  1.00 32.78           N  
ANISOU  873  NZ  LYS A 111     4305   3754   4394   1001  -2456   -279       N  
ATOM    874  N   LYS A 112      -8.430 -16.556  25.238  1.00  8.94           N  
ANISOU  874  N   LYS A 112     1636    813    947    -44     83    148       N  
ATOM    875  CA  LYS A 112      -8.966 -16.987  23.958  1.00  9.33           C  
ANISOU  875  CA  LYS A 112     1742    830    972   -162     26    137       C  
ATOM    876  C   LYS A 112      -8.708 -15.910  22.892  1.00  8.10           C  
ANISOU  876  C   LYS A 112     1432    699    945    -10    -89     31       C  
ATOM    877  O   LYS A 112      -8.945 -14.748  23.130  1.00  8.68           O  
ANISOU  877  O   LYS A 112     1548    685   1064     27     88     70       O  
ATOM    878  CB ALYS A 112     -10.469 -17.202  23.997  0.50 12.86           C  
ANISOU  878  CB ALYS A 112     1812   1426   1648   -582    142    -38       C  
ATOM    879  CB BLYS A 112     -10.457 -17.217  24.067  0.50 12.17           C  
ANISOU  879  CB BLYS A 112     1836   1387   1402   -556     74     26       C  
ATOM    880  CG ALYS A 112     -10.989 -17.749  22.691  0.50 15.55           C  
ANISOU  880  CG ALYS A 112     1884   1929   2094   -538   -250   -301       C  
ATOM    881  CG BLYS A 112     -10.922 -18.272  25.049  0.50 14.54           C  
ANISOU  881  CG BLYS A 112     1907   1588   2028   -510    228    404       C  
ATOM    882  CD ALYS A 112     -12.438 -17.679  22.321  0.50 22.76           C  
ANISOU  882  CD ALYS A 112     2149   2129   4368   -469  -1146    293       C  
ATOM    883  CD BLYS A 112     -12.427 -18.295  25.276  0.50 17.89           C  
ANISOU  883  CD BLYS A 112     1922   1743   3132   -471    384    865       C  
ATOM    884  CE ALYS A 112     -12.870 -18.690  21.297  0.50 21.44           C  
ANISOU  884  CE ALYS A 112     1940   2501   3706     30  -1567    657       C  
ATOM    885  CE BLYS A 112     -13.037 -17.164  26.140  0.50 17.75           C  
ANISOU  885  CE BLYS A 112     1395   1742   3606   -436    339    781       C  
ATOM    886  NZ ALYS A 112     -12.783 -18.136  19.864  0.50 17.89           N  
ANISOU  886  NZ ALYS A 112     3297     84   3418   -157   2120   -144       N  
ATOM    887  NZ BLYS A 112     -14.522 -17.468  26.292  0.50 23.87           N  
ANISOU  887  NZ BLYS A 112     1591   2838   4641   -697    752    876       N  
ATOM    888  N   LYS A 113      -8.232 -16.345  21.771  1.00  9.14           N  
ANISOU  888  N   LYS A 113     1893    687    893    225    -33     83       N  
ATOM    889  CA  LYS A 113      -8.049 -15.532  20.596  1.00  8.43           C  
ANISOU  889  CA  LYS A 113     1537    651   1014    250    -39    106       C  
ATOM    890  C   LYS A 113      -9.212 -15.780  19.650  1.00  8.70           C  
ANISOU  890  C   LYS A 113     1670    585   1050     96   -142     -3       C  
ATOM    891  O   LYS A 113      -9.614 -16.911  19.415  1.00 12.04           O  
ANISOU  891  O   LYS A 113     2231    610   1734    -74   -461    142       O  
ATOM    892  CB  LYS A 113      -6.757 -15.894  19.898  1.00  9.85           C  
ANISOU  892  CB  LYS A 113     1628    980   1134    325     18      3       C  
ATOM    893  CG  LYS A 113      -5.483 -15.575  20.702  1.00 11.09           C  
ANISOU  893  CG  LYS A 113     1567   1227   1418    232    -10    -86       C  
ATOM    894  CD  LYS A 113      -4.240 -16.087  19.967  1.00 11.75           C  
ANISOU  894  CD  LYS A 113     1637   1192   1635    284    154    105       C  
ATOM    895  CE  LYS A 113      -3.022 -15.534  20.651  1.00 15.95           C  
ANISOU  895  CE  LYS A 113     1562   2321   2177    330    -67   -117       C  
ATOM    896  NZ  LYS A 113      -2.407 -16.355  21.656  1.00 29.07           N  
ANISOU  896  NZ  LYS A 113     4423   2486   4138   1238  -2521   -685       N  
ATOM    897  N   TYR A 114      -9.678 -14.701  19.072  1.00  7.22           N  
ANISOU  897  N   TYR A 114     1153    604    987    -55     46     60       N  
ATOM    898  CA  TYR A 114     -10.680 -14.732  18.021  1.00  6.80           C  
ANISOU  898  CA  TYR A 114     1024    472   1089    -89     41    147       C  
ATOM    899  C   TYR A 114      -9.979 -14.650  16.662  1.00  6.29           C  
ANISOU  899  C   TYR A 114      926    446   1020    -61    -14    -11       C  
ATOM    900  O   TYR A 114      -8.815 -14.335  16.549  1.00  7.41           O  
ANISOU  900  O   TYR A 114     1024    765   1028   -118     75    -84       O  
ATOM    901  CB  TYR A 114     -11.718 -13.637  18.210  1.00  7.18           C  
ANISOU  901  CB  TYR A 114     1114    607   1008    -35     44     19       C  
ATOM    902  CG  TYR A 114     -12.593 -13.870  19.386  1.00  8.01           C  
ANISOU  902  CG  TYR A 114     1299    587   1157     36    209     57       C  
ATOM    903  CD1 TYR A 114     -13.816 -14.523  19.205  1.00 10.28           C  
ANISOU  903  CD1 TYR A 114     1479    679   1747   -243    469      0       C  
ATOM    904  CD2 TYR A 114     -12.233 -13.451  20.652  1.00 10.49           C  
ANISOU  904  CD2 TYR A 114     2009    864   1112    272    128    -12       C  
ATOM    905  CE1 TYR A 114     -14.683 -14.767  20.261  1.00 15.31           C  
ANISOU  905  CE1 TYR A 114     1933   1231   2652     34   1181    324       C  
ATOM    906  CE2 TYR A 114     -13.089 -13.698  21.716  1.00 15.36           C  
ANISOU  906  CE2 TYR A 114     3232   1258   1346    653    818     30       C  
ATOM    907  CZ  TYR A 114     -14.280 -14.345  21.510  1.00 17.01           C  
ANISOU  907  CZ  TYR A 114     3044   1376   2043    390   1549    498       C  
ATOM    908  OH  TYR A 114     -15.072 -14.530  22.619  1.00 27.03           O  
ANISOU  908  OH  TYR A 114     5205   1911   3155    357   3012    544       O  
ATOM    909  N   ALA A 115     -10.767 -14.970  15.625  1.00  6.88           N  
ANISOU  909  N   ALA A 115      983    619   1011   -152     31     12       N  
ATOM    910  CA  ALA A 115     -10.225 -14.974  14.277  1.00  6.80           C  
ANISOU  910  CA  ALA A 115     1058    483   1044    -62     20    -48       C  
ATOM    911  C   ALA A 115      -9.857 -13.596  13.783  1.00  6.37           C  
ANISOU  911  C   ALA A 115     1065    470    884      7     23    -45       C  
ATOM    912  O   ALA A 115      -9.017 -13.427  12.881  1.00  6.92           O  
ANISOU  912  O   ALA A 115     1066    543   1021     24    150    -70       O  
ATOM    913  CB  ALA A 115     -11.243 -15.578  13.326  1.00  7.94           C  
ANISOU  913  CB  ALA A 115     1313    627   1078   -151    -58    -46       C  
ATOM    914  N   ALA A 116     -10.503 -12.561  14.312  1.00  5.85           N  
ANISOU  914  N   ALA A 116      906    480    836   -116     43    -44       N  
ATOM    915  CA  ALA A 116     -10.249 -11.217  13.893  1.00  5.31           C  
ANISOU  915  CA  ALA A 116      733    476    810      6     43     19       C  
ATOM    916  C   ALA A 116     -10.844 -10.283  14.937  1.00  5.16           C  
ANISOU  916  C   ALA A 116      780    473    709    -18    -40     43       C  
ATOM    917  O   ALA A 116     -11.593 -10.704  15.813  1.00  5.75           O  
ANISOU  917  O   ALA A 116      865    571    749    -34    157     20       O  
ATOM    918  CB  ALA A 116     -10.815 -10.919  12.513  1.00  6.47           C  
ANISOU  918  CB  ALA A 116     1017    687    755    -48     32    -61       C  
ATOM    919  N   GLU A 117     -10.522  -9.014  14.795  1.00  5.12           N  
ANISOU  919  N   GLU A 117      840    491    615     76    147     62       N  
ATOM    920  CA  GLU A 117     -11.061  -7.968  15.666  1.00  5.38           C  
ANISOU  920  CA  GLU A 117      931    450    661     75     51     14       C  
ATOM    921  C   GLU A 117     -11.262  -6.721  14.841  1.00  5.34           C  
ANISOU  921  C   GLU A 117      988    533    508    131    173     23       C  
ATOM    922  O   GLU A 117     -10.350  -6.313  14.093  1.00  6.66           O  
ANISOU  922  O   GLU A 117      834    707    991    155    237    249       O  
ATOM    923  CB  GLU A 117     -10.105  -7.720  16.809  1.00  5.99           C  
ANISOU  923  CB  GLU A 117     1014    542    719     60    -69     27       C  
ATOM    924  CG  GLU A 117     -10.567  -6.782  17.886  1.00  6.39           C  
ANISOU  924  CG  GLU A 117     1065    459    904     85   -105    -45       C  
ATOM    925  CD  GLU A 117      -9.658  -6.725  19.078  1.00  6.81           C  
ANISOU  925  CD  GLU A 117     1022    694    872    -51    -97     -7       C  
ATOM    926  OE1 GLU A 117      -8.976  -7.738  19.395  1.00  7.92           O  
ANISOU  926  OE1 GLU A 117     1093    789   1127     63   -218     69       O  
ATOM    927  OE2 GLU A 117      -9.602  -5.644  19.733  1.00  8.00           O  
ANISOU  927  OE2 GLU A 117     1371    764    905    -93   -307     19       O  
ATOM    928  N   LEU A 118     -12.437  -6.145  14.949  1.00  4.67           N  
ANISOU  928  N   LEU A 118      733    438    604    -40     22     30       N  
ATOM    929  CA  LEU A 118     -12.823  -4.906  14.320  1.00  4.82           C  
ANISOU  929  CA  LEU A 118      807    436    588     33     19    -47       C  
ATOM    930  C   LEU A 118     -12.600  -3.758  15.288  1.00  4.64           C  
ANISOU  930  C   LEU A 118      825    401    535     33     26     -6       C  
ATOM    931  O   LEU A 118     -13.008  -3.837  16.453  1.00  5.07           O  
ANISOU  931  O   LEU A 118      834    560    534    -27     25     -6       O  
ATOM    932  CB  LEU A 118     -14.318  -5.011  13.990  1.00  5.42           C  
ANISOU  932  CB  LEU A 118      794    599    666    -42    -87     73       C  
ATOM    933  CG  LEU A 118     -15.062  -3.730  13.609  1.00  5.97           C  
ANISOU  933  CG  LEU A 118      846    634    788    -12   -113      2       C  
ATOM    934  CD1 LEU A 118     -14.486  -3.043  12.383  1.00  6.40           C  
ANISOU  934  CD1 LEU A 118     1029    572    830      9   -185     12       C  
ATOM    935  CD2 LEU A 118     -16.537  -4.064  13.374  1.00  7.77           C  
ANISOU  935  CD2 LEU A 118      793    954   1204     22   -210    -35       C  
ATOM    936  N   HIS A 119     -11.979  -2.708  14.831  1.00  4.11           N  
ANISOU  936  N   HIS A 119      660    419    481     62    -30      2       N  
ATOM    937  CA  HIS A 119     -11.744  -1.490  15.573  1.00  4.18           C  
ANISOU  937  CA  HIS A 119      637    467    484     95     -9    -33       C  
ATOM    938  C   HIS A 119     -12.418  -0.321  14.894  1.00  4.25           C  
ANISOU  938  C   HIS A 119      736    392    488     43    -40    -25       C  
ATOM    939  O   HIS A 119     -12.053   0.055  13.770  1.00  5.12           O  
ANISOU  939  O   HIS A 119      914    550    481    122     -6     45       O  
ATOM    940  CB  HIS A 119     -10.224  -1.199  15.650  1.00  4.67           C  
ANISOU  940  CB  HIS A 119      657    559    559     42    -89    -84       C  
ATOM    941  CG  HIS A 119      -9.520  -2.175  16.553  1.00  4.71           C  
ANISOU  941  CG  HIS A 119      645    603    541     54    -33    -87       C  
ATOM    942  ND1 HIS A 119      -8.181  -2.362  16.497  1.00  4.74           N  
ANISOU  942  ND1 HIS A 119      629    599    572     91     16     14       N  
ATOM    943  CD2 HIS A 119     -10.058  -3.004  17.481  1.00  5.17           C  
ANISOU  943  CD2 HIS A 119      542    728    694    -19   -103     33       C  
ATOM    944  CE1 HIS A 119      -7.891  -3.281  17.400  1.00  4.96           C  
ANISOU  944  CE1 HIS A 119      652    702    529     76    -94    -15       C  
ATOM    945  NE2 HIS A 119      -9.005  -3.673  18.024  1.00  5.36           N  
ANISOU  945  NE2 HIS A 119      656    748    632     39    -64    -22       N  
ATOM    946  N   LEU A 120     -13.423   0.250  15.549  1.00  4.35           N  
ANISOU  946  N   LEU A 120      641    439    572     -6      8     -5       N  
ATOM    947  CA  LEU A 120     -14.077   1.489  15.131  1.00  4.47           C  
ANISOU  947  CA  LEU A 120      689    445    566     47   -106    -26       C  
ATOM    948  C   LEU A 120     -13.446   2.623  15.925  1.00  4.11           C  
ANISOU  948  C   LEU A 120      569    435    559     72   -177     29       C  
ATOM    949  O   LEU A 120     -13.578   2.682  17.146  1.00  4.79           O  
ANISOU  949  O   LEU A 120      730    522    568    -46    -54    -15       O  
ATOM    950  CB  LEU A 120     -15.573   1.401  15.332  1.00  5.33           C  
ANISOU  950  CB  LEU A 120      683    483    861     66   -107    -39       C  
ATOM    951  CG  LEU A 120     -16.275   0.346  14.457  1.00  6.31           C  
ANISOU  951  CG  LEU A 120      754    655    987    -33   -102   -184       C  
ATOM    952  CD1 LEU A 120     -17.095  -0.588  15.338  1.00 12.86           C  
ANISOU  952  CD1 LEU A 120     2555   1172   1160  -1137     -3   -210       C  
ATOM    953  CD2 LEU A 120     -17.101   1.002  13.397  1.00  9.24           C  
ANISOU  953  CD2 LEU A 120     1124   1129   1257    -63   -480   -173       C  
ATOM    954  N   VAL A 121     -12.725   3.482  15.225  1.00  4.83           N  
ANISOU  954  N   VAL A 121      718    563    553    -89    -82     24       N  
ATOM    955  CA  VAL A 121     -11.889   4.482  15.854  1.00  4.72           C  
ANISOU  955  CA  VAL A 121      699    564    529    -60    -69     41       C  
ATOM    956  C   VAL A 121     -12.588   5.833  15.879  1.00  5.18           C  
ANISOU  956  C   VAL A 121      652    606    709    -89     16    -70       C  
ATOM    957  O   VAL A 121     -13.049   6.296  14.840  1.00  5.93           O  
ANISOU  957  O   VAL A 121      965    611    677    108    -79    -46       O  
ATOM    958  CB  VAL A 121     -10.553   4.605  15.088  1.00  5.15           C  
ANISOU  958  CB  VAL A 121      724    490    744    -66    -32     -1       C  
ATOM    959  CG1 VAL A 121      -9.648   5.623  15.732  1.00  6.11           C  
ANISOU  959  CG1 VAL A 121      725    613    982   -140      3   -148       C  
ATOM    960  CG2 VAL A 121      -9.852   3.270  14.949  1.00  5.71           C  
ANISOU  960  CG2 VAL A 121      790    528    853    -45    -69    -56       C  
ATOM    961  N   HIS A 122     -12.652   6.441  17.058  1.00  5.25           N  
ANISOU  961  N   HIS A 122      747    544    705     75    -47    -73       N  
ATOM    962  CA  HIS A 122     -13.304   7.705  17.267  1.00  5.55           C  
ANISOU  962  CA  HIS A 122      747    543    819     29    -11   -126       C  
ATOM    963  C   HIS A 122     -12.420   8.682  17.995  1.00  5.48           C  
ANISOU  963  C   HIS A 122      714    572    796     42    -96    -89       C  
ATOM    964  O   HIS A 122     -11.637   8.249  18.834  1.00  6.27           O  
ANISOU  964  O   HIS A 122      965    593    824    -50   -127     20       O  
ATOM    965  CB  HIS A 122     -14.586   7.526  18.077  1.00  5.70           C  
ANISOU  965  CB  HIS A 122      766    561    840     93    -34   -185       C  
ATOM    966  CG  HIS A 122     -15.490   6.438  17.676  1.00  5.98           C  
ANISOU  966  CG  HIS A 122      674    561   1037     28     38   -158       C  
ATOM    967  ND1 HIS A 122     -15.197   5.105  17.907  1.00  6.20           N  
ANISOU  967  ND1 HIS A 122      731    558   1067     18    -33    -87       N  
ATOM    968  CD2 HIS A 122     -16.724   6.403  17.050  1.00  6.65           C  
ANISOU  968  CD2 HIS A 122      700    768   1058     67    -49    -15       C  
ATOM    969  CE1 HIS A 122     -16.209   4.401  17.451  1.00  6.42           C  
ANISOU  969  CE1 HIS A 122      784    661    996     -3     20   -147       C  
ATOM    970  NE2 HIS A 122     -17.157   5.098  16.924  1.00  6.79           N  
ANISOU  970  NE2 HIS A 122      660    755   1164     -3    -31    -66       N  
ATOM    971  N   TRP A 123     -12.540   9.963  17.735  1.00  5.78           N  
ANISOU  971  N   TRP A 123      729    497    968    105   -166   -141       N  
ATOM    972  CA  TRP A 123     -11.730  10.955  18.409  1.00  5.74           C  
ANISOU  972  CA  TRP A 123      763    562    858     43    -84   -121       C  
ATOM    973  C   TRP A 123     -12.622  12.012  19.070  1.00  5.89           C  
ANISOU  973  C   TRP A 123      770    529    940    -13    -58   -110       C  
ATOM    974  O   TRP A 123     -13.712  12.333  18.651  1.00  6.91           O  
ANISOU  974  O   TRP A 123      742    682   1201     96   -102   -242       O  
ATOM    975  CB  TRP A 123     -10.721  11.612  17.463  1.00  6.74           C  
ANISOU  975  CB  TRP A 123      920    698    942    -40      1    -99       C  
ATOM    976  CG  TRP A 123     -11.289  12.260  16.256  1.00  6.94           C  
ANISOU  976  CG  TRP A 123      991    632   1012   -158   -163    -25       C  
ATOM    977  CD1 TRP A 123     -11.528  11.680  15.078  1.00  8.11           C  
ANISOU  977  CD1 TRP A 123     1398    670   1011     -6   -195    -97       C  
ATOM    978  CD2 TRP A 123     -11.676  13.625  16.125  1.00  7.29           C  
ANISOU  978  CD2 TRP A 123      969    505   1295   -306   -105    -63       C  
ATOM    979  NE1 TRP A 123     -12.043  12.565  14.211  1.00  9.00           N  
ANISOU  979  NE1 TRP A 123     1539    669   1213     57   -434    -53       N  
ATOM    980  CE2 TRP A 123     -12.149  13.769  14.817  1.00  8.41           C  
ANISOU  980  CE2 TRP A 123     1351    538   1307   -172   -236     33       C  
ATOM    981  CE3 TRP A 123     -11.682  14.753  16.985  1.00  8.83           C  
ANISOU  981  CE3 TRP A 123     1316    684   1355   -273     24   -121       C  
ATOM    982  CZ2 TRP A 123     -12.629  14.971  14.315  1.00 10.10           C  
ANISOU  982  CZ2 TRP A 123     1521    563   1754    -64   -378     29       C  
ATOM    983  CZ3 TRP A 123     -12.155  15.922  16.442  1.00 11.25           C  
ANISOU  983  CZ3 TRP A 123     2059    539   1677   -288     40    -68       C  
ATOM    984  CH2 TRP A 123     -12.613  16.039  15.153  1.00 11.26           C  
ANISOU  984  CH2 TRP A 123     2074    548   1657   -106     30     80       C  
ATOM    985  N   ASN A 124     -12.096  12.493  20.202  1.00  6.34           N  
ANISOU  985  N   ASN A 124      708    654   1047    105    -76   -268       N  
ATOM    986  CA  ASN A 124     -12.822  13.394  21.067  1.00  7.18           C  
ANISOU  986  CA  ASN A 124      952    711   1064     60    -16   -294       C  
ATOM    987  C   ASN A 124     -12.911  14.779  20.461  1.00  6.65           C  
ANISOU  987  C   ASN A 124      836    627   1063    -27     41   -407       C  
ATOM    988  O   ASN A 124     -11.910  15.426  20.220  1.00  7.74           O  
ANISOU  988  O   ASN A 124      891    681   1370    -73     44   -329       O  
ATOM    989  CB  ASN A 124     -12.082  13.462  22.395  1.00  8.08           C  
ANISOU  989  CB  ASN A 124     1222    773   1077    -53    -28   -330       C  
ATOM    990  CG  ASN A 124     -12.817  14.101  23.467  1.00  9.65           C  
ANISOU  990  CG  ASN A 124     1553    848   1267   -173    175   -445       C  
ATOM    991  OD1 ASN A 124     -13.605  15.023  23.234  1.00 11.08           O  
ANISOU  991  OD1 ASN A 124     1431   1179   1598     72    366   -608       O  
ATOM    992  ND2 ASN A 124     -12.567  13.664  24.685  1.00 12.30           N  
ANISOU  992  ND2 ASN A 124     2304   1228   1139   -180    216   -437       N  
ATOM    993  N   THR A 125     -14.148  15.231  20.224  1.00  8.58           N  
ANISOU  993  N   THR A 125      933    649   1679     92    -83   -337       N  
ATOM    994  CA  THR A 125     -14.306  16.460  19.445  1.00 10.31           C  
ANISOU  994  CA  THR A 125     1261    758   1898     47   -115   -132       C  
ATOM    995  C   THR A 125     -13.738  17.682  20.137  1.00 10.66           C  
ANISOU  995  C   THR A 125     1096    716   2238    100    -37   -220       C  
ATOM    996  O   THR A 125     -13.499  18.680  19.466  1.00 12.48           O  
ANISOU  996  O   THR A 125     1329    821   2594     75   -195     10       O  
ATOM    997  CB  THR A 125     -15.793  16.669  19.085  1.00 12.89           C  
ANISOU  997  CB  THR A 125     1496   1028   2375    105   -638    -47       C  
ATOM    998  OG1 THR A 125     -16.562  16.748  20.265  1.00 15.86           O  
ANISOU  998  OG1 THR A 125     1305   1383   3339    314    -79   -482       O  
ATOM    999  CG2 THR A 125     -16.258  15.537  18.207  1.00 15.44           C  
ANISOU  999  CG2 THR A 125     2143   1205   2519   -290   -938     33       C  
ATOM   1000  N   LYS A 127     -13.523  17.599  21.449  1.00 10.26           N  
ANISOU 1000  N   LYS A 127     1050    687   2162     94     85   -464       N  
ATOM   1001  CA  LYS A 127     -12.973  18.768  22.132  1.00 13.69           C  
ANISOU 1001  CA  LYS A 127     1741    966   2493   -279    620   -963       C  
ATOM   1002  C   LYS A 127     -11.570  19.084  21.654  1.00 10.53           C  
ANISOU 1002  C   LYS A 127     1239    668   2095     49   -149   -597       C  
ATOM   1003  O   LYS A 127     -11.125  20.212  21.860  1.00 13.60           O  
ANISOU 1003  O   LYS A 127     1462    807   2899   -140    206   -837       O  
ATOM   1004  CB  LYS A 127     -13.052  18.574  23.615  1.00 16.89           C  
ANISOU 1004  CB  LYS A 127     2313   1652   2451   -738    447   -959       C  
ATOM   1005  CG  LYS A 127     -12.043  17.699  24.249  1.00 18.13           C  
ANISOU 1005  CG  LYS A 127     2124   2277   2489   -619    491   -717       C  
ATOM   1006  CD  LYS A 127     -12.434  17.560  25.712  1.00 22.59           C  
ANISOU 1006  CD  LYS A 127     2982   3117   2483   -843    413   -494       C  
ATOM   1007  CE  LYS A 127     -11.526  16.649  26.453  1.00 23.61           C  
ANISOU 1007  CE  LYS A 127     3137   3136   2699   -867    312   -305       C  
ATOM   1008  NZ  LYS A 127     -11.831  16.740  27.915  1.00 38.00           N  
ANISOU 1008  NZ  LYS A 127     6294   5601   2541   -639    376    256       N  
ATOM   1009  N   TYR A 128     -10.900  18.140  21.009  1.00  9.01           N  
ANISOU 1009  N   TYR A 128     1197    637   1591     -3    -82   -366       N  
ATOM   1010  CA  TYR A 128      -9.568  18.372  20.519  1.00  9.72           C  
ANISOU 1010  CA  TYR A 128     1235    788   1672    -17   -126   -410       C  
ATOM   1011  C   TYR A 128      -9.503  18.779  19.047  1.00  9.50           C  
ANISOU 1011  C   TYR A 128     1130    716   1762    -55     55   -356       C  
ATOM   1012  O   TYR A 128      -8.397  18.979  18.532  1.00 11.35           O  
ANISOU 1012  O   TYR A 128     1178    950   2185   -122    183   -158       O  
ATOM   1013  CB  TYR A 128      -8.698  17.123  20.781  1.00  9.81           C  
ANISOU 1013  CB  TYR A 128     1157    756   1817    -62      9   -306       C  
ATOM   1014  CG  TYR A 128      -8.638  16.831  22.263  1.00  9.72           C  
ANISOU 1014  CG  TYR A 128     1180    673   1840     76   -203   -348       C  
ATOM   1015  CD1 TYR A 128      -8.266  17.816  23.159  1.00 11.63           C  
ANISOU 1015  CD1 TYR A 128     1717    823   1881     20   -254   -414       C  
ATOM   1016  CD2 TYR A 128      -8.966  15.601  22.763  1.00  8.84           C  
ANISOU 1016  CD2 TYR A 128     1085    821   1454      7     -8   -420       C  
ATOM   1017  CE1 TYR A 128      -8.222  17.549  24.514  1.00 13.53           C  
ANISOU 1017  CE1 TYR A 128     2178   1015   1948    -23   -603   -354       C  
ATOM   1018  CE2 TYR A 128      -8.904  15.321  24.110  1.00  9.95           C  
ANISOU 1018  CE2 TYR A 128     1418    976   1385    124   -101   -403       C  
ATOM   1019  CZ  TYR A 128      -8.534  16.307  24.997  1.00 11.18           C  
ANISOU 1019  CZ  TYR A 128     1550   1190   1509    -37    -32   -484       C  
ATOM   1020  OH  TYR A 128      -8.461  16.093  26.333  1.00 14.11           O  
ANISOU 1020  OH  TYR A 128     2595   1345   1422    208     60   -655       O  
ATOM   1021  N   GLY A 129     -10.653  18.861  18.405  1.00  9.54           N  
ANISOU 1021  N   GLY A 129     1190    638   1796    -62    -43    -19       N  
ATOM   1022  CA  GLY A 129     -10.662  19.492  17.098  1.00 11.25           C  
ANISOU 1022  CA  GLY A 129     1415    749   2111     89     86    208       C  
ATOM   1023  C   GLY A 129     -10.273  18.692  15.898  1.00 10.00           C  
ANISOU 1023  C   GLY A 129     1230    780   1791     60     -1    361       C  
ATOM   1024  O   GLY A 129     -10.866  18.819  14.839  1.00 11.24           O  
ANISOU 1024  O   GLY A 129     1440    812   2019    -33   -283    467       O  
ATOM   1025  N   ASP A 130      -9.244  17.860  16.024  1.00 10.19           N  
ANISOU 1025  N   ASP A 130     1243   1082   1546    213    -47    178       N  
ATOM   1026  CA  ASP A 130      -8.829  16.973  14.970  1.00 11.48           C  
ANISOU 1026  CA  ASP A 130     1839   1180   1341    518   -167    236       C  
ATOM   1027  C   ASP A 130      -8.152  15.737  15.549  1.00  9.69           C  
ANISOU 1027  C   ASP A 130     1728    832   1121     64   -203    141       C  
ATOM   1028  O   ASP A 130      -7.694  15.763  16.697  1.00  9.40           O  
ANISOU 1028  O   ASP A 130     1593    808   1171    230   -238    -18       O  
ATOM   1029  CB  ASP A 130      -7.955  17.732  13.946  1.00 13.56           C  
ANISOU 1029  CB  ASP A 130     2528   1417   1208    588    100    518       C  
ATOM   1030  CG  ASP A 130      -6.582  18.122  14.357  1.00 14.45           C  
ANISOU 1030  CG  ASP A 130     2286   1102   2104    527    429    384       C  
ATOM   1031  OD1 ASP A 130      -5.767  17.246  14.612  1.00 19.05           O  
ANISOU 1031  OD1 ASP A 130     2874   1245   3119    297   -765    560       O  
ATOM   1032  OD2 ASP A 130      -6.300  19.365  14.405  1.00 21.46           O  
ANISOU 1032  OD2 ASP A 130     2524   1318   4311    334    355    906       O  
ATOM   1033  N   PHE A 131      -8.078  14.685  14.769  1.00 10.07           N  
ANISOU 1033  N   PHE A 131     1888    860   1076    119   -203     79       N  
ATOM   1034  CA  PHE A 131      -7.490  13.448  15.214  1.00  8.53           C  
ANISOU 1034  CA  PHE A 131     1518    850    871      5    -98      5       C  
ATOM   1035  C   PHE A 131      -6.053  13.610  15.651  1.00  8.20           C  
ANISOU 1035  C   PHE A 131     1512    780    824   -176     14    -39       C  
ATOM   1036  O   PHE A 131      -5.622  13.007  16.641  1.00  7.70           O  
ANISOU 1036  O   PHE A 131     1320    720    885   -139    -31    -15       O  
ATOM   1037  CB  PHE A 131      -7.627  12.450  14.058  1.00  9.69           C  
ANISOU 1037  CB  PHE A 131     1695   1038    950    -44   -105   -191       C  
ATOM   1038  CG  PHE A 131      -7.071  11.110  14.376  1.00  8.28           C  
ANISOU 1038  CG  PHE A 131     1405    890    851   -217    -89   -163       C  
ATOM   1039  CD1 PHE A 131      -7.830  10.141  14.986  1.00  8.76           C  
ANISOU 1039  CD1 PHE A 131     1409    994    925   -306     46   -271       C  
ATOM   1040  CD2 PHE A 131      -5.750  10.762  14.075  1.00 10.32           C  
ANISOU 1040  CD2 PHE A 131     1405   1042   1475   -212    173    -84       C  
ATOM   1041  CE1 PHE A 131      -7.336   8.912  15.296  1.00 10.49           C  
ANISOU 1041  CE1 PHE A 131     2079    818   1089   -368     58   -261       C  
ATOM   1042  CE2 PHE A 131      -5.241   9.526  14.393  1.00 12.11           C  
ANISOU 1042  CE2 PHE A 131     1738   1098   1767     53    133   -335       C  
ATOM   1043  CZ  PHE A 131      -6.033   8.577  14.991  1.00 11.93           C  
ANISOU 1043  CZ  PHE A 131     2213    784   1536      5    -68   -301       C  
ATOM   1044  N   GLY A 132      -5.235  14.368  14.893  1.00  9.85           N  
ANISOU 1044  N   GLY A 132     1742    913   1087   -213    112    184       N  
ATOM   1045  CA  GLY A 132      -3.849  14.538  15.249  1.00 10.18           C  
ANISOU 1045  CA  GLY A 132     1634   1021   1212   -204    321    144       C  
ATOM   1046  C   GLY A 132      -3.615  15.160  16.567  1.00  9.34           C  
ANISOU 1046  C   GLY A 132     1365    789   1395   -190    143    108       C  
ATOM   1047  O   GLY A 132      -2.649  14.885  17.259  1.00 11.41           O  
ANISOU 1047  O   GLY A 132     1443   1036   1856    -24    -28   -118       O  
ATOM   1048  N   LYS A 133      -4.494  16.077  16.973  1.00  8.79           N  
ANISOU 1048  N   LYS A 133     1324    802   1215   -222      4    149       N  
ATOM   1049  CA  LYS A 133      -4.405  16.647  18.290  1.00  8.81           C  
ANISOU 1049  CA  LYS A 133     1266    747   1335   -186      9     34       C  
ATOM   1050  C   LYS A 133      -4.907  15.651  19.320  1.00  7.62           C  
ANISOU 1050  C   LYS A 133     1141    634   1118   -212    -79   -172       C  
ATOM   1051  O   LYS A 133      -4.376  15.546  20.409  1.00  8.56           O  
ANISOU 1051  O   LYS A 133     1130   1023   1099   -285   -100   -142       O  
ATOM   1052  CB ALYS A 133      -5.178  17.957  18.345  0.50 10.67           C  
ANISOU 1052  CB ALYS A 133     1390    799   1866    -22    174     78       C  
ATOM   1053  CB BLYS A 133      -5.238  17.916  18.384  0.50 10.11           C  
ANISOU 1053  CB BLYS A 133     1446    702   1693   -131   -167    -53       C  
ATOM   1054  CG ALYS A 133      -5.049  18.560  19.726  0.50 13.29           C  
ANISOU 1054  CG ALYS A 133     1672   1333   2044    291    267   -244       C  
ATOM   1055  CG BLYS A 133      -4.652  18.975  17.470  0.50 13.62           C  
ANISOU 1055  CG BLYS A 133     1952   1006   2216     97    141    438       C  
ATOM   1056  CD ALYS A 133      -3.685  19.105  20.031  0.50 17.62           C  
ANISOU 1056  CD ALYS A 133     2398   1629   2669   -308   -603    -28       C  
ATOM   1057  CD BLYS A 133      -3.304  19.433  18.013  0.50 15.42           C  
ANISOU 1057  CD BLYS A 133     2417    865   2578   -578   -134   1112       C  
ATOM   1058  CE ALYS A 133      -3.656  19.882  21.332  0.50 18.44           C  
ANISOU 1058  CE ALYS A 133     2089   2110   2808   -103   -183   -336       C  
ATOM   1059  CE BLYS A 133      -3.410  20.281  19.255  0.50 21.47           C  
ANISOU 1059  CE BLYS A 133     3076   2150   2932   -554   -543    364       C  
ATOM   1060  NZ ALYS A 133      -4.931  20.563  21.689  0.50 20.08           N  
ANISOU 1060  NZ ALYS A 133     1503   3252   2874    -61   -690   -421       N  
ATOM   1061  NZ BLYS A 133      -4.235  21.506  19.024  0.50 29.20           N  
ANISOU 1061  NZ BLYS A 133     4204   2528   4363    433   -320   -517       N  
ATOM   1062  N   ALA A 134      -5.975  14.938  18.992  1.00  7.08           N  
ANISOU 1062  N   ALA A 134     1071    666    954   -128   -105    -33       N  
ATOM   1063  CA  ALA A 134      -6.588  14.000  19.940  1.00  6.94           C  
ANISOU 1063  CA  ALA A 134     1088    693    856   -174     -1   -109       C  
ATOM   1064  C   ALA A 134      -5.601  12.928  20.354  1.00  6.42           C  
ANISOU 1064  C   ALA A 134      821    775    842   -241    -28    -26       C  
ATOM   1065  O   ALA A 134      -5.608  12.522  21.509  1.00  7.22           O  
ANISOU 1065  O   ALA A 134      815   1035    892    -24      6     27       O  
ATOM   1066  CB  ALA A 134      -7.853  13.421  19.328  1.00  7.23           C  
ANISOU 1066  CB  ALA A 134      974    929    844    -77   -154      1       C  
ATOM   1067  N   VAL A 135      -4.768  12.426  19.440  1.00  7.01           N  
ANISOU 1067  N   VAL A 135     1082    678    902   -158     68     -6       N  
ATOM   1068  CA  VAL A 135      -3.858  11.341  19.812  1.00  7.84           C  
ANISOU 1068  CA  VAL A 135     1173    673   1132    -60    136     90       C  
ATOM   1069  C   VAL A 135      -2.779  11.765  20.772  1.00  7.68           C  
ANISOU 1069  C   VAL A 135      969    860   1089    -46    222     92       C  
ATOM   1070  O   VAL A 135      -2.102  10.916  21.338  1.00  9.08           O  
ANISOU 1070  O   VAL A 135     1126   1073   1251      4     76    124       O  
ATOM   1071  CB  VAL A 135      -3.205  10.640  18.599  1.00  8.45           C  
ANISOU 1071  CB  VAL A 135     1299    714   1199    -36    139     27       C  
ATOM   1072  CG1 VAL A 135      -4.260   9.988  17.734  1.00  9.75           C  
ANISOU 1072  CG1 VAL A 135     1355    990   1359    -79    108   -159       C  
ATOM   1073  CG2 VAL A 135      -2.296  11.549  17.829  1.00 10.08           C  
ANISOU 1073  CG2 VAL A 135     1364   1136   1330   -126    395     84       C  
ATOM   1074  N   GLN A 136      -2.646  13.064  21.011  1.00  7.82           N  
ANISOU 1074  N   GLN A 136      941    894   1135   -144     58     88       N  
ATOM   1075  CA  GLN A 136      -1.678  13.594  21.977  1.00  8.90           C  
ANISOU 1075  CA  GLN A 136      921   1194   1267   -124    -70    -40       C  
ATOM   1076  C   GLN A 136      -2.296  13.756  23.362  1.00  9.32           C  
ANISOU 1076  C   GLN A 136     1188   1089   1262   -357      1   -168       C  
ATOM   1077  O   GLN A 136      -1.640  14.289  24.255  1.00 10.91           O  
ANISOU 1077  O   GLN A 136     1235   1614   1296   -406   -234   -139       O  
ATOM   1078  CB  GLN A 136      -1.156  14.928  21.463  1.00 11.20           C  
ANISOU 1078  CB  GLN A 136     1188   1518   1550   -556     -2     -3       C  
ATOM   1079  CG  GLN A 136      -0.431  14.869  20.135  1.00 14.04           C  
ANISOU 1079  CG  GLN A 136     1823   1909   1603   -697    147    133       C  
ATOM   1080  CD  GLN A 136      -0.032  16.244  19.649  1.00 19.19           C  
ANISOU 1080  CD  GLN A 136     2549   2365   2379  -1032    190    659       C  
ATOM   1081  OE1 GLN A 136       0.732  16.987  20.237  1.00 33.16           O  
ANISOU 1081  OE1 GLN A 136     4465   3334   4802  -2598   -910    919       O  
ATOM   1082  NE2 GLN A 136      -0.551  16.674  18.492  1.00 24.22           N  
ANISOU 1082  NE2 GLN A 136     3315   2894   2993    309    189   1208       N  
ATOM   1083  N   GLN A 137      -3.539  13.293  23.533  1.00  8.10           N  
ANISOU 1083  N   GLN A 137     1103   1005    969   -139    -29    -87       N  
ATOM   1084  CA  GLN A 137      -4.265  13.494  24.793  1.00  8.51           C  
ANISOU 1084  CA  GLN A 137     1243   1037    954   -164    -31   -166       C  
ATOM   1085  C   GLN A 137      -4.631  12.145  25.400  1.00  7.63           C  
ANISOU 1085  C   GLN A 137     1032   1080    787   -146    -16   -173       C  
ATOM   1086  O   GLN A 137      -4.936  11.187  24.690  1.00  8.25           O  
ANISOU 1086  O   GLN A 137     1319   1044    772   -171    -23   -150       O  
ATOM   1087  CB  GLN A 137      -5.538  14.240  24.583  1.00  9.07           C  
ANISOU 1087  CB  GLN A 137     1283   1200    962     -8    -40   -208       C  
ATOM   1088  CG  GLN A 137      -5.469  15.426  23.679  1.00 10.96           C  
ANISOU 1088  CG  GLN A 137     1670   1164   1332     20    138    -70       C  
ATOM   1089  CD  GLN A 137      -4.419  16.369  24.080  1.00 13.16           C  
ANISOU 1089  CD  GLN A 137     2113   1213   1674   -187    246   -349       C  
ATOM   1090  OE1 GLN A 137      -4.179  16.636  25.263  1.00 14.24           O  
ANISOU 1090  OE1 GLN A 137     2345   1217   1849   -143   -112   -541       O  
ATOM   1091  NE2 GLN A 137      -3.785  16.974  23.078  1.00 14.44           N  
ANISOU 1091  NE2 GLN A 137     2322   1220   1943   -448   -123     72       N  
ATOM   1092  N   PRO A 138      -4.630  12.040  26.723  1.00  8.78           N  
ANISOU 1092  N   PRO A 138     1202   1341    793   -210    -62   -235       N  
ATOM   1093  CA  PRO A 138      -4.926  10.753  27.364  1.00  9.19           C  
ANISOU 1093  CA  PRO A 138     1165   1475    851   -144    -98     55       C  
ATOM   1094  C   PRO A 138      -6.343  10.278  27.157  1.00  9.25           C  
ANISOU 1094  C   PRO A 138     1222   1463    829   -157     95    -28       C  
ATOM   1095  O   PRO A 138      -6.589   9.082  27.324  1.00 13.42           O  
ANISOU 1095  O   PRO A 138     1200   1585   2315   -287   -233    570       O  
ATOM   1096  CB  PRO A 138      -4.648  11.007  28.838  1.00 12.67           C  
ANISOU 1096  CB  PRO A 138     1601   2336    878   -208   -217    128       C  
ATOM   1097  CG  PRO A 138      -4.631  12.469  29.017  1.00 16.51           C  
ANISOU 1097  CG  PRO A 138     3006   2434    831   -707   -313   -254       C  
ATOM   1098  CD  PRO A 138      -4.230  13.095  27.680  1.00 11.90           C  
ANISOU 1098  CD  PRO A 138     1710   1894    918   -693   -167   -421       C  
ATOM   1099  N   ASP A 139      -7.258  11.161  26.834  1.00  8.72           N  
ANISOU 1099  N   ASP A 139     1129   1380    804   -218      8    -77       N  
ATOM   1100  CA  ASP A 139      -8.651  10.881  26.545  1.00  9.35           C  
ANISOU 1100  CA  ASP A 139     1115   1489    948   -325     73    -64       C  
ATOM   1101  C   ASP A 139      -9.001  11.281  25.131  1.00  7.84           C  
ANISOU 1101  C   ASP A 139      954   1067    957   -137     93    -33       C  
ATOM   1102  O   ASP A 139     -10.116  11.678  24.832  1.00  9.45           O  
ANISOU 1102  O   ASP A 139     1096   1316   1179     57    123    -55       O  
ATOM   1103  CB  ASP A 139      -9.592  11.540  27.552  1.00 12.03           C  
ANISOU 1103  CB  ASP A 139     1277   2161   1132   -160    220   -272       C  
ATOM   1104  CG  ASP A 139      -9.504  13.056  27.549  1.00 13.32           C  
ANISOU 1104  CG  ASP A 139     1436   2171   1453    -82    222   -686       C  
ATOM   1105  OD1 ASP A 139      -8.553  13.586  26.917  1.00 13.87           O  
ANISOU 1105  OD1 ASP A 139     1889   1654   1729   -135    388   -726       O  
ATOM   1106  OD2 ASP A 139     -10.340  13.665  28.178  1.00 18.06           O  
ANISOU 1106  OD2 ASP A 139     1975   2603   2282     83    558  -1030       O  
ATOM   1107  N   GLY A 140      -8.028  11.148  24.231  1.00  7.11           N  
ANISOU 1107  N   GLY A 140      986    866    851    -75    -28   -183       N  
ATOM   1108  CA  GLY A 140      -8.275  11.617  22.902  1.00  6.19           C  
ANISOU 1108  CA  GLY A 140      890    625    839    -73    -44   -147       C  
ATOM   1109  C   GLY A 140      -9.099  10.727  22.016  1.00  5.54           C  
ANISOU 1109  C   GLY A 140      721    586    798    -36     13   -179       C  
ATOM   1110  O   GLY A 140      -9.793  11.231  21.147  1.00  6.36           O  
ANISOU 1110  O   GLY A 140      936    611    871     65    -72   -166       O  
ATOM   1111  N   LEU A 141      -8.981   9.425  22.167  1.00  5.49           N  
ANISOU 1111  N   LEU A 141      673    608    806    -88    -36    -72       N  
ATOM   1112  CA  LEU A 141      -9.627   8.461  21.293  1.00  5.44           C  
ANISOU 1112  CA  LEU A 141      768    624    674    -48    -43   -119       C  
ATOM   1113  C   LEU A 141     -10.495   7.538  22.096  1.00  5.08           C  
ANISOU 1113  C   LEU A 141      670    539    721    -33    -26   -131       C  
ATOM   1114  O   LEU A 141     -10.242   7.249  23.255  1.00  5.80           O  
ANISOU 1114  O   LEU A 141      827    608    770     26    -46    -48       O  
ATOM   1115  CB  LEU A 141      -8.612   7.590  20.546  1.00  5.94           C  
ANISOU 1115  CB  LEU A 141      754    645    857     86     34     -6       C  
ATOM   1116  CG  LEU A 141      -7.743   8.284  19.519  1.00 10.81           C  
ANISOU 1116  CG  LEU A 141     1717   1047   1342    417    799    188       C  
ATOM   1117  CD1 LEU A 141      -7.048   7.182  18.659  1.00  8.21           C  
ANISOU 1117  CD1 LEU A 141     1049    862   1208    218    311   -110       C  
ATOM   1118  CD2 LEU A 141      -8.266   9.357  18.810  1.00 15.45           C  
ANISOU 1118  CD2 LEU A 141     3086    734   2049    575   1455    437       C  
ATOM   1119  N   ALA A 142     -11.496   6.993  21.414  1.00  5.18           N  
ANISOU 1119  N   ALA A 142      754    519    697      2    -19    -51       N  
ATOM   1120  CA  ALA A 142     -12.306   5.892  21.919  1.00  5.52           C  
ANISOU 1120  CA  ALA A 142      841    514    741    -44   -128     -1       C  
ATOM   1121  C   ALA A 142     -12.360   4.889  20.796  1.00  5.20           C  
ANISOU 1121  C   ALA A 142      789    492    695   -172     24     -1       C  
ATOM   1122  O   ALA A 142     -12.773   5.227  19.690  1.00  6.06           O  
ANISOU 1122  O   ALA A 142      950    645    707     -3   -108    -27       O  
ATOM   1123  CB  ALA A 142     -13.692   6.301  22.314  1.00  5.96           C  
ANISOU 1123  CB  ALA A 142      806    706    752   -122     35    -28       C  
ATOM   1124  N   VAL A 143     -11.883   3.683  21.049  1.00  5.29           N  
ANISOU 1124  N   VAL A 143      926    562    520   -121    -98    -24       N  
ATOM   1125  CA  VAL A 143     -11.908   2.622  20.050  1.00  5.07           C  
ANISOU 1125  CA  VAL A 143      838    569    518    -38    -78    -35       C  
ATOM   1126  C   VAL A 143     -12.871   1.552  20.541  1.00  5.07           C  
ANISOU 1126  C   VAL A 143      971    399    556     41    -12   -114       C  
ATOM   1127  O   VAL A 143     -12.721   1.044  21.635  1.00  5.64           O  
ANISOU 1127  O   VAL A 143      859    659    623    -33    -24     40       O  
ATOM   1128  CB  VAL A 143     -10.527   2.080  19.692  1.00  5.45           C  
ANISOU 1128  CB  VAL A 143      882    647    542     14    -72     64       C  
ATOM   1129  CG1 VAL A 143     -10.678   1.030  18.577  1.00  6.60           C  
ANISOU 1129  CG1 VAL A 143     1024    836    649    163   -124   -180       C  
ATOM   1130  CG2 VAL A 143      -9.570   3.167  19.272  1.00  6.92           C  
ANISOU 1130  CG2 VAL A 143      822   1034    772   -174    -59    -13       C  
ATOM   1131  N   LEU A 144     -13.863   1.289  19.713  1.00  5.38           N  
ANISOU 1131  N   LEU A 144      933    481    632    -26    -24    -26       N  
ATOM   1132  CA  LEU A 144     -14.819   0.249  19.924  1.00  5.52           C  
ANISOU 1132  CA  LEU A 144      814    686    598    -29     -3    -62       C  
ATOM   1133  C   LEU A 144     -14.295  -1.007  19.236  1.00  5.86           C  
ANISOU 1133  C   LEU A 144      946    596    685   -131     90    -42       C  
ATOM   1134  O   LEU A 144     -14.130  -1.027  18.038  1.00  6.63           O  
ANISOU 1134  O   LEU A 144     1206    730    582    -97     83    -30       O  
ATOM   1135  CB  LEU A 144     -16.177   0.680  19.389  1.00  7.11           C  
ANISOU 1135  CB  LEU A 144      884    967    850     14    -87    100       C  
ATOM   1136  CG  LEU A 144     -17.328  -0.246  19.564  1.00  8.23           C  
ANISOU 1136  CG  LEU A 144      799    871   1459      1     97   -127       C  
ATOM   1137  CD1 LEU A 144     -17.584  -0.539  21.020  1.00 11.70           C  
ANISOU 1137  CD1 LEU A 144     1073   1756   1615   -134     16    514       C  
ATOM   1138  CD2 LEU A 144     -18.597   0.351  18.902  1.00 10.90           C  
ANISOU 1138  CD2 LEU A 144      914   1797   1431     44   -209    -94       C  
ATOM   1139  N   GLY A 145     -14.012  -2.034  20.037  1.00  5.23           N  
ANISOU 1139  N   GLY A 145      854    623    509    -70    -16   -126       N  
ATOM   1140  CA  GLY A 145     -13.471  -3.289  19.562  1.00  5.37           C  
ANISOU 1140  CA  GLY A 145      783    609    648    -84     31   -105       C  
ATOM   1141  C   GLY A 145     -14.507  -4.361  19.594  1.00  5.06           C  
ANISOU 1141  C   GLY A 145      721    566    635    -11     21     14       C  
ATOM   1142  O   GLY A 145     -15.230  -4.505  20.580  1.00  6.66           O  
ANISOU 1142  O   GLY A 145     1039    843    646   -203    226   -139       O  
ATOM   1143  N   ILE A 146     -14.572  -5.113  18.495  1.00  4.93           N  
ANISOU 1143  N   ILE A 146      700    523    651    -34     70    -81       N  
ATOM   1144  CA  ILE A 146     -15.570  -6.162  18.298  1.00  5.04           C  
ANISOU 1144  CA  ILE A 146      702    609    604    -57     40    -28       C  
ATOM   1145  C   ILE A 146     -14.869  -7.385  17.822  1.00  4.78           C  
ANISOU 1145  C   ILE A 146      594    494    728   -107      5    -62       C  
ATOM   1146  O   ILE A 146     -14.160  -7.355  16.814  1.00  6.07           O  
ANISOU 1146  O   ILE A 146      885    574    847    -69    172    -13       O  
ATOM   1147  CB  ILE A 146     -16.692  -5.712  17.348  1.00  6.08           C  
ANISOU 1147  CB  ILE A 146      737    693    880      8    -49    -42       C  
ATOM   1148  CG1 ILE A 146     -17.302  -4.400  17.838  1.00  7.69           C  
ANISOU 1148  CG1 ILE A 146     1050    755   1117    148    -95    -14       C  
ATOM   1149  CG2 ILE A 146     -17.704  -6.796  17.162  1.00  8.76           C  
ANISOU 1149  CG2 ILE A 146      821    890   1618    -26   -376   -133       C  
ATOM   1150  CD1 ILE A 146     -18.376  -3.827  16.959  1.00  8.17           C  
ANISOU 1150  CD1 ILE A 146     1059    694   1351     16   -304    -27       C  
ATOM   1151  N   PHE A 147     -15.044  -8.505  18.503  1.00  5.32           N  
ANISOU 1151  N   PHE A 147      792    541    688    -68     10    -77       N  
ATOM   1152  CA  PHE A 147     -14.425  -9.751  18.085  1.00  5.49           C  
ANISOU 1152  CA  PHE A 147      899    460    728   -111      8    -11       C  
ATOM   1153  C   PHE A 147     -15.217 -10.382  16.952  1.00  5.39           C  
ANISOU 1153  C   PHE A 147      808    482    757   -105     13     -8       C  
ATOM   1154  O   PHE A 147     -16.445 -10.297  16.893  1.00  6.41           O  
ANISOU 1154  O   PHE A 147      843    762    829     54    -95    -88       O  
ATOM   1155  CB  PHE A 147     -14.434 -10.715  19.259  1.00  5.91           C  
ANISOU 1155  CB  PHE A 147      833    568    846    -19    -94     33       C  
ATOM   1156  CG  PHE A 147     -13.576 -10.236  20.419  1.00  5.53           C  
ANISOU 1156  CG  PHE A 147      876    470    754     -6    -50     27       C  
ATOM   1157  CD1 PHE A 147     -12.236 -10.083  20.249  1.00  6.22           C  
ANISOU 1157  CD1 PHE A 147      889    663    809    -10    -53    -48       C  
ATOM   1158  CD2 PHE A 147     -14.115  -9.949  21.630  1.00  6.37           C  
ANISOU 1158  CD2 PHE A 147      905    692    824     36     -3    127       C  
ATOM   1159  CE1 PHE A 147     -11.390  -9.671  21.268  1.00  6.59           C  
ANISOU 1159  CE1 PHE A 147      879    741    883     41   -135    -94       C  
ATOM   1160  CE2 PHE A 147     -13.311  -9.567  22.685  1.00  6.82           C  
ANISOU 1160  CE2 PHE A 147     1059    838    696     50      6    148       C  
ATOM   1161  CZ  PHE A 147     -11.966  -9.429  22.510  1.00  6.35           C  
ANISOU 1161  CZ  PHE A 147      960    587    868     -4    -93    -33       C  
ATOM   1162  N   LEU A 148     -14.463 -11.066  16.100  1.00  5.48           N  
ANISOU 1162  N   LEU A 148      784    524    773     11    -56    -55       N  
ATOM   1163  CA  LEU A 148     -15.048 -11.874  15.013  1.00  5.70           C  
ANISOU 1163  CA  LEU A 148      808    594    762    -68    -54   -102       C  
ATOM   1164  C   LEU A 148     -14.713 -13.337  15.252  1.00  5.91           C  
ANISOU 1164  C   LEU A 148      873    610    762    -86    -95    -78       C  
ATOM   1165  O   LEU A 148     -13.534 -13.683  15.402  1.00  7.02           O  
ANISOU 1165  O   LEU A 148     1006    615   1047    -15    -23     14       O  
ATOM   1166  CB  LEU A 148     -14.513 -11.470  13.652  1.00  6.74           C  
ANISOU 1166  CB  LEU A 148     1089    621    850    -81     -8    -65       C  
ATOM   1167  CG  LEU A 148     -15.057 -10.211  12.992  1.00  6.73           C  
ANISOU 1167  CG  LEU A 148     1150    621    788   -183   -182    -65       C  
ATOM   1168  CD1 LEU A 148     -14.820  -8.953  13.821  1.00  7.95           C  
ANISOU 1168  CD1 LEU A 148     1610    481    931    -75   -184     43       C  
ATOM   1169  CD2 LEU A 148     -14.457 -10.014  11.614  1.00  7.86           C  
ANISOU 1169  CD2 LEU A 148     1257    877    852   -105   -131     -7       C  
ATOM   1170  N   LYS A 149     -15.733 -14.167  15.237  1.00  7.20           N  
ANISOU 1170  N   LYS A 149      966    579   1191    -95   -132      0       N  
ATOM   1171  CA  LYS A 149     -15.582 -15.619  15.239  1.00  8.43           C  
ANISOU 1171  CA  LYS A 149     1441    596   1167   -106   -341    -30       C  
ATOM   1172  C   LYS A 149     -16.090 -16.153  13.919  1.00  8.30           C  
ANISOU 1172  C   LYS A 149     1309    587   1258     -4   -409     -4       C  
ATOM   1173  O   LYS A 149     -16.894 -15.531  13.273  1.00 10.43           O  
ANISOU 1173  O   LYS A 149     1668    957   1337    388   -532   -311       O  
ATOM   1174  CB  LYS A 149     -16.275 -16.280  16.384  1.00 10.30           C  
ANISOU 1174  CB  LYS A 149     1933    636   1343   -254   -310    178       C  
ATOM   1175  CG  LYS A 149     -17.779 -16.203  16.317  1.00 12.74           C  
ANISOU 1175  CG  LYS A 149     1832   1286   1723   -153     30    160       C  
ATOM   1176  CD  LYS A 149     -18.461 -16.804  17.536  1.00 19.58           C  
ANISOU 1176  CD  LYS A 149     2438   2196   2807   -505    309   1019       C  
ATOM   1177  CE  LYS A 149     -19.967 -16.924  17.382  1.00 24.01           C  
ANISOU 1177  CE  LYS A 149     2355   2943   3826   -526    692    997       C  
ATOM   1178  NZ  LYS A 149     -20.552 -17.528  18.625  1.00 28.99           N  
ANISOU 1178  NZ  LYS A 149     3237   4152   3628  -1551    896    558       N  
ATOM   1179  N   VAL A 150     -15.594 -17.289  13.505  1.00 10.15           N  
ANISOU 1179  N   VAL A 150     1648    795   1414    211   -727   -266       N  
ATOM   1180  CA  VAL A 150     -15.958 -17.903  12.240  1.00  9.43           C  
ANISOU 1180  CA  VAL A 150     1500    580   1502     45   -536   -230       C  
ATOM   1181  C   VAL A 150     -17.148 -18.824  12.449  1.00 10.37           C  
ANISOU 1181  C   VAL A 150     1632    988   1321   -165   -460    -99       C  
ATOM   1182  O   VAL A 150     -17.075 -19.756  13.239  1.00 12.81           O  
ANISOU 1182  O   VAL A 150     1971   1267   1630   -256   -579    327       O  
ATOM   1183  CB  VAL A 150     -14.759 -18.588  11.584  1.00  9.75           C  
ANISOU 1183  CB  VAL A 150     1524    754   1427     38   -471    -94       C  
ATOM   1184  CG1 VAL A 150     -15.136 -19.327  10.311  1.00 11.67           C  
ANISOU 1184  CG1 VAL A 150     1909   1222   1301     88   -288   -246       C  
ATOM   1185  CG2 VAL A 150     -13.691 -17.552  11.251  1.00 13.55           C  
ANISOU 1185  CG2 VAL A 150     1571   1354   2222   -179   -388    -63       C  
ATOM   1186  N   GLY A 151     -18.172 -18.571  11.655  1.00  9.87           N  
ANISOU 1186  N   GLY A 151     1608    759   1383   -198   -465     56       N  
ATOM   1187  CA  GLY A 151     -19.393 -19.373  11.681  1.00 11.42           C  
ANISOU 1187  CA  GLY A 151     1694   1077   1571   -389   -437    196       C  
ATOM   1188  C   GLY A 151     -20.283 -18.944  10.547  1.00 10.08           C  
ANISOU 1188  C   GLY A 151     1413    971   1444   -341   -268    130       C  
ATOM   1189  O   GLY A 151     -19.915 -19.052   9.389  1.00 10.80           O  
ANISOU 1189  O   GLY A 151     1611    941   1551   -136   -305     32       O  
ATOM   1190  N   SER A 152     -21.445 -18.434  10.845  1.00 10.84           N  
ANISOU 1190  N   SER A 152     1514    927   1675   -324   -251     53       N  
ATOM   1191  CA  SER A 152     -22.311 -17.886   9.839  1.00 11.65           C  
ANISOU 1191  CA  SER A 152     1468    963   1997   -240   -294    131       C  
ATOM   1192  C   SER A 152     -21.791 -16.553   9.316  1.00  9.77           C  
ANISOU 1192  C   SER A 152     1262    856   1595   -162   -341    -77       C  
ATOM   1193  O   SER A 152     -21.114 -15.813   9.996  1.00 10.71           O  
ANISOU 1193  O   SER A 152     1479   1109   1480   -379   -356   -118       O  
ATOM   1194  CB ASER A 152     -23.737 -17.736  10.376  0.50 14.34           C  
ANISOU 1194  CB ASER A 152     1467   1369   2611   -311    -81    136       C  
ATOM   1195  CB BSER A 152     -23.673 -17.580  10.476  0.50 14.49           C  
ANISOU 1195  CB BSER A 152     1446   1352   2706   -321    -56    334       C  
ATOM   1196  OG ASER A 152     -23.774 -16.786  11.417  0.50 18.86           O  
ANISOU 1196  OG ASER A 152     1784   3041   2339   -198    -61   -530       O  
ATOM   1197  OG BSER A 152     -24.253 -18.734  11.036  0.50 19.56           O  
ANISOU 1197  OG BSER A 152     1394   1703   4335   -294    -46   1198       O  
ATOM   1198  N   ALA A 153     -22.147 -16.246   8.069  1.00  9.98           N  
ANISOU 1198  N   ALA A 153     1344    848   1599   -179   -486    -86       N  
ATOM   1199  CA  ALA A 153     -21.742 -14.986   7.438  1.00  9.48           C  
ANISOU 1199  CA  ALA A 153     1272    919   1411    -42   -390   -106       C  
ATOM   1200  C   ALA A 153     -22.387 -13.791   8.141  1.00  9.71           C  
ANISOU 1200  C   ALA A 153     1384    896   1411    -90   -259   -152       C  
ATOM   1201  O   ALA A 153     -23.485 -13.870   8.668  1.00 11.22           O  
ANISOU 1201  O   ALA A 153     1265    831   2167   -100    -98    -85       O  
ATOM   1202  CB  ALA A 153     -22.119 -14.970   5.960  1.00 11.60           C  
ANISOU 1202  CB  ALA A 153     1726   1384   1297    -36   -401   -193       C  
ATOM   1203  N   LYS A 154     -21.698 -12.666   8.089  1.00  9.33           N  
ANISOU 1203  N   LYS A 154     1300    844   1400    -46    -99    -26       N  
ATOM   1204  CA  LYS A 154     -22.159 -11.380   8.559  1.00  8.69           C  
ANISOU 1204  CA  LYS A 154     1210    803   1288     64   -175    -38       C  
ATOM   1205  C   LYS A 154     -22.644 -10.577   7.380  1.00  8.61           C  
ANISOU 1205  C   LYS A 154     1033    790   1447    -74   -215    -35       C  
ATOM   1206  O   LYS A 154     -21.800 -10.131   6.583  1.00  8.35           O  
ANISOU 1206  O   LYS A 154      947    818   1407    -77   -218     77       O  
ATOM   1207  CB  LYS A 154     -21.073 -10.620   9.312  1.00  9.77           C  
ANISOU 1207  CB  LYS A 154     1482    799   1431    -35   -499    155       C  
ATOM   1208  CG  LYS A 154     -21.581  -9.380  10.015  1.00 10.97           C  
ANISOU 1208  CG  LYS A 154     1822    783   1562    -42   -499    -34       C  
ATOM   1209  CD  LYS A 154     -22.470  -9.726  11.171  1.00 12.22           C  
ANISOU 1209  CD  LYS A 154     2184    943   1515    145   -377    -36       C  
ATOM   1210  CE  LYS A 154     -22.621  -8.494  12.106  1.00 13.68           C  
ANISOU 1210  CE  LYS A 154     2463   1193   1541     95   -352   -123       C  
ATOM   1211  NZ  LYS A 154     -23.589  -8.921  13.154  1.00 16.86           N  
ANISOU 1211  NZ  LYS A 154     2241   1967   2196     27    133   -445       N  
ATOM   1212  N   PRO A 155     -23.941 -10.461   7.145  1.00  9.50           N  
ANISOU 1212  N   PRO A 155     1058    989   1562   -159   -304    168       N  
ATOM   1213  CA  PRO A 155     -24.365  -9.812   5.888  1.00 11.37           C  
ANISOU 1213  CA  PRO A 155     1151   1277   1894   -436   -662    302       C  
ATOM   1214  C   PRO A 155     -23.831  -8.401   5.773  1.00 10.21           C  
ANISOU 1214  C   PRO A 155     1060   1071   1748    -81   -376    305       C  
ATOM   1215  O   PRO A 155     -23.449  -8.020   4.669  1.00 12.31           O  
ANISOU 1215  O   PRO A 155     1211   1517   1951      2   -218    600       O  
ATOM   1216  CB  PRO A 155     -25.890  -9.834   6.029  1.00 13.87           C  
ANISOU 1216  CB  PRO A 155     1117   1357   2797   -308   -764    492       C  
ATOM   1217  CG  PRO A 155     -26.195 -11.005   6.923  1.00 18.14           C  
ANISOU 1217  CG  PRO A 155     1196   2618   3079   -475   -493   1201       C  
ATOM   1218  CD  PRO A 155     -25.082 -10.968   7.911  1.00 12.30           C  
ANISOU 1218  CD  PRO A 155     1034   1264   2376   -184   -175    525       C  
ATOM   1219  N   GLY A 156     -23.728  -7.676   6.865  1.00 10.85           N  
ANISOU 1219  N   GLY A 156     1170    919   2033     43   -515    207       N  
ATOM   1220  CA  GLY A 156     -23.308  -6.288   6.849  1.00 11.55           C  
ANISOU 1220  CA  GLY A 156     1299    932   2156     53   -158    131       C  
ATOM   1221  C   GLY A 156     -21.827  -6.133   6.582  1.00 11.61           C  
ANISOU 1221  C   GLY A 156     1326    847   2238    -37   -139    158       C  
ATOM   1222  O   GLY A 156     -21.366  -4.995   6.343  1.00 14.09           O  
ANISOU 1222  O   GLY A 156     1520    758   3074     15   -101    164       O  
ATOM   1223  N   LEU A 157     -21.067  -7.193   6.541  1.00  9.65           N  
ANISOU 1223  N   LEU A 157     1152    776   1739   -115   -194    116       N  
ATOM   1224  CA  LEU A 157     -19.654  -7.184   6.214  1.00  9.30           C  
ANISOU 1224  CA  LEU A 157     1152    887   1496   -202   -211     60       C  
ATOM   1225  C   LEU A 157     -19.412  -7.395   4.732  1.00  8.89           C  
ANISOU 1225  C   LEU A 157     1084    779   1514    -57   -304    -64       C  
ATOM   1226  O   LEU A 157     -18.325  -7.117   4.232  1.00  9.38           O  
ANISOU 1226  O   LEU A 157     1190    943   1433   -222   -208     33       O  
ATOM   1227  CB  LEU A 157     -18.902  -8.259   7.037  1.00  9.18           C  
ANISOU 1227  CB  LEU A 157     1069    874   1544   -235   -343      7       C  
ATOM   1228  CG  LEU A 157     -17.402  -8.364   6.838  1.00  9.51           C  
ANISOU 1228  CG  LEU A 157     1142    963   1508   -158   -264   -105       C  
ATOM   1229  CD1 LEU A 157     -16.708  -7.067   7.190  1.00 11.49           C  
ANISOU 1229  CD1 LEU A 157     1252   1264   1848   -500   -510     10       C  
ATOM   1230  CD2 LEU A 157     -16.847  -9.517   7.659  1.00 12.13           C  
ANISOU 1230  CD2 LEU A 157     1478   1192   1940    163   -309     50       C  
ATOM   1231  N   GLN A 158     -20.417  -7.968   4.042  1.00  9.58           N  
ANISOU 1231  N   GLN A 158     1140    911   1590   -127   -309     -8       N  
ATOM   1232  CA  GLN A 158     -20.111  -8.442   2.692  1.00  9.69           C  
ANISOU 1232  CA  GLN A 158     1185    900   1597   -163   -410    -80       C  
ATOM   1233  C   GLN A 158     -19.755  -7.322   1.763  1.00  9.53           C  
ANISOU 1233  C   GLN A 158     1359    819   1441   -177   -382   -232       C  
ATOM   1234  O   GLN A 158     -18.915  -7.562   0.894  1.00  9.72           O  
ANISOU 1234  O   GLN A 158     1370    893   1431   -190   -388   -156       O  
ATOM   1235  CB  GLN A 158     -21.277  -9.286   2.192  1.00 10.74           C  
ANISOU 1235  CB  GLN A 158     1227    930   1925   -186   -599      3       C  
ATOM   1236  CG  GLN A 158     -20.904  -9.980   0.874  1.00 12.24           C  
ANISOU 1236  CG  GLN A 158     1850   1034   1765   -297   -806     30       C  
ATOM   1237  CD  GLN A 158     -19.799 -10.980   1.054  1.00 10.78           C  
ANISOU 1237  CD  GLN A 158     1745    874   1476   -265   -505    -76       C  
ATOM   1238  OE1 GLN A 158     -19.601 -11.570   2.116  1.00 10.82           O  
ANISOU 1238  OE1 GLN A 158     1859    873   1381     71   -424   -174       O  
ATOM   1239  NE2 GLN A 158     -19.051 -11.216  -0.007  1.00 14.07           N  
ANISOU 1239  NE2 GLN A 158     2448   1515   1386   -313   -374   -239       N  
ATOM   1240  N   LYS A 159     -20.300  -6.104   1.883  1.00  9.59           N  
ANISOU 1240  N   LYS A 159     1202    955   1485    -63   -427      1       N  
ATOM   1241  CA  LYS A 159     -19.882  -5.062   0.976  1.00 10.17           C  
ANISOU 1241  CA  LYS A 159     1408    987   1468    -80   -533     53       C  
ATOM   1242  C   LYS A 159     -18.401  -4.718   1.124  1.00  9.17           C  
ANISOU 1242  C   LYS A 159     1473    774   1236   -193   -471    -31       C  
ATOM   1243  O   LYS A 159     -17.719  -4.341   0.156  1.00 11.31           O  
ANISOU 1243  O   LYS A 159     1644   1170   1482   -329   -432    209       O  
ATOM   1244  CB  LYS A 159     -20.731  -3.803   1.165  1.00 13.41           C  
ANISOU 1244  CB  LYS A 159     1790   1015   2291    153   -436    216       C  
ATOM   1245  CG  LYS A 159     -22.043  -3.980   0.431  1.00 22.06           C  
ANISOU 1245  CG  LYS A 159     2342   2463   3578    880  -1374    -57       C  
ATOM   1246  CD  LYS A 159     -21.845  -3.819  -1.074  1.00 34.40           C  
ANISOU 1246  CD  LYS A 159     5052   4596   3421    732  -2190    274       C  
ATOM   1247  CE  LYS A 159     -23.168  -3.953  -1.804  1.00 41.92           C  
ANISOU 1247  CE  LYS A 159     5629   5905   4392   1071  -2946      4       C  
ATOM   1248  NZ  LYS A 159     -23.067  -4.156  -3.272  1.00 50.98           N  
ANISOU 1248  NZ  LYS A 159     6444   8505   4422   2100  -3423   -603       N  
ATOM   1249  N   VAL A 160     -17.869  -4.837   2.322  1.00  8.49           N  
ANISOU 1249  N   VAL A 160     1154    810   1264   -144   -296   -125       N  
ATOM   1250  CA  VAL A 160     -16.433  -4.651   2.549  1.00  7.87           C  
ANISOU 1250  CA  VAL A 160     1072    708   1211   -281   -272    -28       C  
ATOM   1251  C   VAL A 160     -15.668  -5.755   1.873  1.00  8.64           C  
ANISOU 1251  C   VAL A 160     1200    917   1167   -181   -155     14       C  
ATOM   1252  O   VAL A 160     -14.723  -5.512   1.104  1.00 10.33           O  
ANISOU 1252  O   VAL A 160     1258    997   1669   -262    -15    -81       O  
ATOM   1253  CB  VAL A 160     -16.148  -4.638   4.055  1.00  8.64           C  
ANISOU 1253  CB  VAL A 160     1173    892   1217   -274   -211    -92       C  
ATOM   1254  CG1 VAL A 160     -14.664  -4.643   4.290  1.00 11.16           C  
ANISOU 1254  CG1 VAL A 160     1229   1237   1775   -361   -546    287       C  
ATOM   1255  CG2 VAL A 160     -16.844  -3.468   4.719  1.00 11.36           C  
ANISOU 1255  CG2 VAL A 160     1779   1191   1345   -118   -205   -357       C  
ATOM   1256  N   VAL A 161     -16.029  -7.027   2.080  1.00  8.64           N  
ANISOU 1256  N   VAL A 161     1158    803   1322   -151   -156   -112       N  
ATOM   1257  CA  VAL A 161     -15.370  -8.154   1.484  1.00 10.31           C  
ANISOU 1257  CA  VAL A 161     1410    973   1532     93    -33    -73       C  
ATOM   1258  C   VAL A 161     -15.315  -8.001  -0.010  1.00 10.65           C  
ANISOU 1258  C   VAL A 161     1617    846   1583   -271    -26   -341       C  
ATOM   1259  O   VAL A 161     -14.308  -8.293  -0.646  1.00 12.27           O  
ANISOU 1259  O   VAL A 161     1800   1139   1723    -70    262   -274       O  
ATOM   1260  CB  VAL A 161     -16.118  -9.478   1.906  1.00 11.99           C  
ANISOU 1260  CB  VAL A 161     1879    823   1855    196   -130     48       C  
ATOM   1261  CG1 VAL A 161     -15.658 -10.675   1.098  1.00 15.01           C  
ANISOU 1261  CG1 VAL A 161     2095    997   2609     57   -360   -367       C  
ATOM   1262  CG2 VAL A 161     -15.865  -9.651   3.395  1.00 13.97           C  
ANISOU 1262  CG2 VAL A 161     2281   1074   1954    -34   -353    335       C  
ATOM   1263  N   ASP A 162     -16.439  -7.594  -0.604  1.00 11.23           N  
ANISOU 1263  N   ASP A 162     1753   1206   1308   -353   -194   -314       N  
ATOM   1264  CA  ASP A 162     -16.583  -7.520  -2.053  1.00 15.43           C  
ANISOU 1264  CA  ASP A 162     2625   1896   1343   -819   -387   -420       C  
ATOM   1265  C   ASP A 162     -15.651  -6.519  -2.691  1.00 14.27           C  
ANISOU 1265  C   ASP A 162     2609   1763   1051   -519   -538    -92       C  
ATOM   1266  O   ASP A 162     -15.341  -6.654  -3.877  1.00 20.07           O  
ANISOU 1266  O   ASP A 162     3712   2640   1276   -804    -28   -415       O  
ATOM   1267  CB  ASP A 162     -18.060  -7.232  -2.355  1.00 22.00           C  
ANISOU 1267  CB  ASP A 162     2725   3903   1732  -1076  -1027   -278       C  
ATOM   1268  CG  ASP A 162     -18.752  -8.594  -2.359  1.00 34.55           C  
ANISOU 1268  CG  ASP A 162     4156   5336   3637  -2863  -1560   -364       C  
ATOM   1269  OD1 ASP A 162     -18.086  -9.649  -2.587  1.00 46.80           O  
ANISOU 1269  OD1 ASP A 162     6638   3901   7242  -3237   -802   -205       O  
ATOM   1270  OD2 ASP A 162     -19.959  -8.643  -2.136  1.00 48.39           O  
ANISOU 1270  OD2 ASP A 162     4019   8848   5521  -3665  -1925    871       O  
ATOM   1271  N   VAL A 163     -15.154  -5.510  -1.999  1.00 10.81           N  
ANISOU 1271  N   VAL A 163     1629   1372   1106   -202   -387    -60       N  
ATOM   1272  CA  VAL A 163     -14.284  -4.500  -2.590  1.00 11.74           C  
ANISOU 1272  CA  VAL A 163     1733   1535   1194    -74   -248    205       C  
ATOM   1273  C   VAL A 163     -12.819  -4.815  -2.396  1.00 11.05           C  
ANISOU 1273  C   VAL A 163     1680   1295   1221    -72    -38     16       C  
ATOM   1274  O   VAL A 163     -11.986  -4.103  -2.973  1.00 11.77           O  
ANISOU 1274  O   VAL A 163     1832   1390   1249    -29     29    140       O  
ATOM   1275  CB  VAL A 163     -14.651  -3.112  -2.014  1.00 14.00           C  
ANISOU 1275  CB  VAL A 163     1835   1257   2225    161   -342    343       C  
ATOM   1276  CG1 VAL A 163     -14.112  -2.871  -0.620  1.00 13.55           C  
ANISOU 1276  CG1 VAL A 163     2005   1144   2001   -222    227    -99       C  
ATOM   1277  CG2 VAL A 163     -14.138  -1.988  -2.893  1.00 18.56           C  
ANISOU 1277  CG2 VAL A 163     3176   1553   2323     91    327    313       C  
ATOM   1278  N   LEU A 164     -12.475  -5.815  -1.602  1.00 10.34           N  
ANISOU 1278  N   LEU A 164     1608   1142   1180    -62   -116    -76       N  
ATOM   1279  CA  LEU A 164     -11.085  -6.021  -1.262  1.00 10.38           C  
ANISOU 1279  CA  LEU A 164     1537   1186   1221   -106     10    -41       C  
ATOM   1280  C   LEU A 164     -10.233  -6.338  -2.470  1.00 12.06           C  
ANISOU 1280  C   LEU A 164     1807   1444   1333   -178     91   -255       C  
ATOM   1281  O   LEU A 164      -9.070  -5.977  -2.454  1.00 11.02           O  
ANISOU 1281  O   LEU A 164     1670   1403   1115     42     -6     26       O  
ATOM   1282  CB  LEU A 164     -10.912  -7.068  -0.166  1.00 10.53           C  
ANISOU 1282  CB  LEU A 164     1569    986   1447     94      0   -110       C  
ATOM   1283  CG  LEU A 164     -11.580  -6.706   1.156  1.00 10.87           C  
ANISOU 1283  CG  LEU A 164     1586   1287   1256    115    -58    178       C  
ATOM   1284  CD1 LEU A 164     -11.325  -7.811   2.164  1.00 12.56           C  
ANISOU 1284  CD1 LEU A 164     1690   1247   1834    265     91    494       C  
ATOM   1285  CD2 LEU A 164     -11.079  -5.373   1.700  1.00 10.24           C  
ANISOU 1285  CD2 LEU A 164     1573   1281   1035    117    -91    -17       C  
ATOM   1286  N   ASP A 165     -10.787  -7.017  -3.464  1.00 14.40           N  
ANISOU 1286  N   ASP A 165     2100   1775   1598   -241    161   -643       N  
ATOM   1287  CA  ASP A 165     -10.063  -7.264  -4.701  1.00 18.43           C  
ANISOU 1287  CA  ASP A 165     3187   2187   1629   -282    469   -742       C  
ATOM   1288  C   ASP A 165      -9.518  -6.013  -5.333  1.00 16.52           C  
ANISOU 1288  C   ASP A 165     2327   2464   1487    -82    147   -333       C  
ATOM   1289  O   ASP A 165      -8.509  -6.072  -6.030  1.00 22.25           O  
ANISOU 1289  O   ASP A 165     3519   2753   2181    324   1193   -225       O  
ATOM   1290  CB  ASP A 165     -11.015  -7.992  -5.688  1.00 26.42           C  
ANISOU 1290  CB  ASP A 165     4568   3477   1995  -1374    434  -1291       C  
ATOM   1291  CG  ASP A 165     -12.459  -7.528  -5.524  1.00 34.79           C  
ANISOU 1291  CG  ASP A 165     4170   4569   4480  -1266  -1021  -1248       C  
ATOM   1292  OD1 ASP A 165     -12.809  -6.324  -5.717  1.00 43.13           O  
ANISOU 1292  OD1 ASP A 165     5444   5082   5862   -243  -1903  -1321       O  
ATOM   1293  OD2 ASP A 165     -13.332  -8.361  -5.191  1.00 46.21           O  
ANISOU 1293  OD2 ASP A 165     4426   6517   6615  -1626    330   -414       O  
ATOM   1294  N   SER A 166     -10.158  -4.878  -5.132  1.00 13.01           N  
ANISOU 1294  N   SER A 166     1654   2418    873   -227   -299   -218       N  
ATOM   1295  CA  SER A 166      -9.771  -3.606  -5.727  1.00 13.66           C  
ANISOU 1295  CA  SER A 166     1713   2566    912    -68   -217    -11       C  
ATOM   1296  C   SER A 166      -8.709  -2.855  -4.943  1.00 10.87           C  
ANISOU 1296  C   SER A 166     1602   1813    713     31     62    128       C  
ATOM   1297  O   SER A 166      -8.190  -1.864  -5.418  1.00 13.49           O  
ANISOU 1297  O   SER A 166     2039   1868   1219     50     36    441       O  
ATOM   1298  CB ASER A 166     -11.008  -2.771  -6.051  0.50 15.96           C  
ANISOU 1298  CB ASER A 166     1888   2770   1405     83   -409     20       C  
ATOM   1299  CB BSER A 166     -10.991  -2.682  -5.816  0.50 15.72           C  
ANISOU 1299  CB BSER A 166     1749   2809   1416     23   -236    243       C  
ATOM   1300  OG ASER A 166     -11.482  -2.238  -4.840  0.50 11.75           O  
ANISOU 1300  OG ASER A 166     1863   1265   1336     57   -665    168       O  
ATOM   1301  OG BSER A 166     -11.900  -3.194  -6.761  0.50 21.58           O  
ANISOU 1301  OG BSER A 166     2724   3638   1838    506  -1180     46       O  
ATOM   1302  N   ILE A 167      -8.404  -3.355  -3.751  1.00  9.34           N  
ANISOU 1302  N   ILE A 167     1297   1479    772    184    -18     54       N  
ATOM   1303  CA  ILE A 167      -7.387  -2.693  -2.927  1.00  8.88           C  
ANISOU 1303  CA  ILE A 167     1332   1048    992     93      4    113       C  
ATOM   1304  C   ILE A 167      -6.372  -3.726  -2.446  1.00  7.91           C  
ANISOU 1304  C   ILE A 167     1182    866    956    -53      2     35       C  
ATOM   1305  O   ILE A 167      -5.939  -3.752  -1.305  1.00  7.82           O  
ANISOU 1305  O   ILE A 167     1154    939    879    139     34     19       O  
ATOM   1306  CB  ILE A 167      -7.984  -1.895  -1.777  1.00  9.42           C  
ANISOU 1306  CB  ILE A 167     1507   1031   1043    209     35     62       C  
ATOM   1307  CG1 ILE A 167      -8.852  -2.732  -0.836  1.00  9.22           C  
ANISOU 1307  CG1 ILE A 167     1299   1150   1055     65     -9   -130       C  
ATOM   1308  CG2 ILE A 167      -8.764  -0.672  -2.253  1.00 11.83           C  
ANISOU 1308  CG2 ILE A 167     1333   1347   1812    478    -78    215       C  
ATOM   1309  CD1 ILE A 167      -8.816  -2.198   0.561  1.00 10.74           C  
ANISOU 1309  CD1 ILE A 167     1556   1423   1100    -19    272   -224       C  
ATOM   1310  N   LYS A 168      -5.951  -4.603  -3.350  1.00  8.88           N  
ANISOU 1310  N   LYS A 168     1376   1081    918    158    -71    -14       N  
ATOM   1311  CA  LYS A 168      -5.161  -5.740  -2.920  1.00  8.58           C  
ANISOU 1311  CA  LYS A 168     1261   1007    992    105   -107    -68       C  
ATOM   1312  C   LYS A 168      -3.845  -5.338  -2.312  1.00  7.70           C  
ANISOU 1312  C   LYS A 168     1160    903    863    106     74    -27       C  
ATOM   1313  O   LYS A 168      -3.383  -5.989  -1.383  1.00  8.44           O  
ANISOU 1313  O   LYS A 168     1386    870    951    -20    -16     75       O  
ATOM   1314  CB  LYS A 168      -4.887  -6.697  -4.106  1.00 10.41           C  
ANISOU 1314  CB  LYS A 168     1464   1242   1249    103    -80   -314       C  
ATOM   1315  CG  LYS A 168      -4.153  -7.959  -3.708  1.00 12.78           C  
ANISOU 1315  CG  LYS A 168     2195   1129   1533    227    -65   -227       C  
ATOM   1316  CD  LYS A 168      -4.047  -8.922  -4.878  1.00 20.52           C  
ANISOU 1316  CD  LYS A 168     3570   1412   2813    278   -532  -1096       C  
ATOM   1317  CE  LYS A 168      -3.122 -10.077  -4.689  1.00 26.23           C  
ANISOU 1317  CE  LYS A 168     4435   1901   3631   1061    -83  -1051       C  
ATOM   1318  NZ  LYS A 168      -3.041 -10.821  -5.970  1.00 40.23           N  
ANISOU 1318  NZ  LYS A 168     6615   3783   4888   1886   -304  -2659       N  
ATOM   1319  N   THR A 169      -3.196  -4.301  -2.825  1.00  7.93           N  
ANISOU 1319  N   THR A 169     1211    945    858    106     97    132       N  
ATOM   1320  CA  THR A 169      -1.828  -3.945  -2.445  1.00  8.23           C  
ANISOU 1320  CA  THR A 169     1122    911   1095    155    237    146       C  
ATOM   1321  C   THR A 169      -1.758  -2.576  -1.791  1.00  8.06           C  
ANISOU 1321  C   THR A 169     1171    889   1003     48    245    243       C  
ATOM   1322  O   THR A 169      -2.670  -1.733  -1.909  1.00  8.20           O  
ANISOU 1322  O   THR A 169     1159    925   1032    106    229    179       O  
ATOM   1323  CB  THR A 169      -0.906  -4.008  -3.670  1.00  9.29           C  
ANISOU 1323  CB  THR A 169     1354   1061   1113     98    243    151       C  
ATOM   1324  OG1 THR A 169      -1.519  -3.201  -4.719  1.00 10.46           O  
ANISOU 1324  OG1 THR A 169     1532   1396   1046    274    259    192       O  
ATOM   1325  CG2 THR A 169      -0.792  -5.419  -4.208  1.00 12.74           C  
ANISOU 1325  CG2 THR A 169     2090   1269   1483    365    633    -89       C  
ATOM   1326  N   LYS A 170      -0.666  -2.415  -1.059  1.00  8.88           N  
ANISOU 1326  N   LYS A 170     1189   1019   1165    153    217    107       N  
ATOM   1327  CA  LYS A 170      -0.413  -1.202  -0.292  1.00  8.84           C  
ANISOU 1327  CA  LYS A 170     1240   1110   1009     17    252     97       C  
ATOM   1328  C   LYS A 170      -0.529   0.031  -1.140  1.00  8.82           C  
ANISOU 1328  C   LYS A 170     1183   1060   1109    -89    269     80       C  
ATOM   1329  O   LYS A 170       0.070   0.140  -2.200  1.00  9.97           O  
ANISOU 1329  O   LYS A 170     1493   1235   1061    -95    436     40       O  
ATOM   1330  CB  LYS A 170       0.971  -1.300   0.304  1.00 10.29           C  
ANISOU 1330  CB  LYS A 170     1293   1305   1311    -38    197    187       C  
ATOM   1331  CG  LYS A 170       1.425  -0.114   1.111  1.00 12.43           C  
ANISOU 1331  CG  LYS A 170     1635   1551   1538   -225     -8    118       C  
ATOM   1332  CD  LYS A 170       2.796  -0.369   1.734  1.00 16.63           C  
ANISOU 1332  CD  LYS A 170     1730   2267   2320   -146   -324   -224       C  
ATOM   1333  CE  LYS A 170       3.897  -0.681   0.740  1.00 24.82           C  
ANISOU 1333  CE  LYS A 170     1984   3980   3465    328    493    517       C  
ATOM   1334  NZ  LYS A 170       4.347   0.459  -0.119  1.00 43.58           N  
ANISOU 1334  NZ  LYS A 170     5284   6551   4724   -412   1546   2228       N  
ATOM   1335  N   GLY A 171      -1.286   1.002  -0.654  1.00  9.10           N  
ANISOU 1335  N   GLY A 171     1210   1070   1178    -51    370    212       N  
ATOM   1336  CA  GLY A 171      -1.443   2.261  -1.310  1.00 10.15           C  
ANISOU 1336  CA  GLY A 171     1460    869   1527   -207    349    237       C  
ATOM   1337  C   GLY A 171      -2.672   2.326  -2.182  1.00 10.61           C  
ANISOU 1337  C   GLY A 171     1620   1071   1342    -48    343    376       C  
ATOM   1338  O   GLY A 171      -2.980   3.437  -2.673  1.00 14.46           O  
ANISOU 1338  O   GLY A 171     2327   1055   2110     23    113    605       O  
ATOM   1339  N   LYS A 172      -3.347   1.254  -2.464  1.00  9.04           N  
ANISOU 1339  N   LYS A 172     1238    992   1205    108    230    295       N  
ATOM   1340  CA  LYS A 172      -4.538   1.271  -3.263  1.00  9.59           C  
ANISOU 1340  CA  LYS A 172     1403   1273    968    193    237    326       C  
ATOM   1341  C   LYS A 172      -5.725   1.699  -2.403  1.00  8.54           C  
ANISOU 1341  C   LYS A 172     1174   1133    938    108     78    335       C  
ATOM   1342  O   LYS A 172      -5.887   1.248  -1.287  1.00  8.50           O  
ANISOU 1342  O   LYS A 172     1139   1249    841    200    135    294       O  
ATOM   1343  CB  LYS A 172      -4.818  -0.087  -3.901  1.00 10.18           C  
ANISOU 1343  CB  LYS A 172     1495   1236   1138    132      5    239       C  
ATOM   1344  CG  LYS A 172      -3.776  -0.498  -4.908  1.00 13.68           C  
ANISOU 1344  CG  LYS A 172     1856   1687   1655    -57    338   -294       C  
ATOM   1345  CD  LYS A 172      -3.817   0.367  -6.125  1.00 23.65           C  
ANISOU 1345  CD  LYS A 172     3722   3774   1491     13    665    244       C  
ATOM   1346  CE  LYS A 172      -2.904  -0.148  -7.243  1.00 29.20           C  
ANISOU 1346  CE  LYS A 172     4086   5019   1987    162   1163    215       C  
ATOM   1347  NZ  LYS A 172      -2.591   1.009  -8.119  1.00 37.39           N  
ANISOU 1347  NZ  LYS A 172     6128   6096   1983    297   1496    984       N  
ATOM   1348  N   SER A 173      -6.590   2.490  -2.980  1.00 10.68           N  
ANISOU 1348  N   SER A 173     1557   1449   1052    462    347    619       N  
ATOM   1349  CA  SER A 173      -7.854   2.886  -2.405  1.00 11.04           C  
ANISOU 1349  CA  SER A 173     1561   1734    901    596    170    311       C  
ATOM   1350  C   SER A 173      -8.981   2.731  -3.400  1.00 10.64           C  
ANISOU 1350  C   SER A 173     1684   1539    820    638     84    376       C  
ATOM   1351  O   SER A 173      -8.783   2.645  -4.619  1.00 12.48           O  
ANISOU 1351  O   SER A 173     1843   2115    785    696    109    280       O  
ATOM   1352  CB  SER A 173      -7.803   4.317  -1.872  1.00 12.00           C  
ANISOU 1352  CB  SER A 173     1655   1741   1164    645   -140    238       C  
ATOM   1353  OG  SER A 173      -7.602   5.211  -2.939  1.00 14.75           O  
ANISOU 1353  OG  SER A 173     2141   1817   1647    386   -103    482       O  
ATOM   1354  N   ALA A 174     -10.194   2.750  -2.906  1.00 11.43           N  
ANISOU 1354  N   ALA A 174     1663   1929    750    619     10    101       N  
ATOM   1355  CA  ALA A 174     -11.396   2.707  -3.708  1.00 11.57           C  
ANISOU 1355  CA  ALA A 174     1715   1830    851    607    -43    234       C  
ATOM   1356  C   ALA A 174     -12.493   3.519  -3.039  1.00 10.80           C  
ANISOU 1356  C   ALA A 174     1706   1582    817    498   -125    197       C  
ATOM   1357  O   ALA A 174     -12.562   3.615  -1.823  1.00  8.99           O  
ANISOU 1357  O   ALA A 174     1379   1291    744    369   -158    160       O  
ATOM   1358  CB  ALA A 174     -11.896   1.301  -3.915  1.00 13.47           C  
ANISOU 1358  CB  ALA A 174     2091   1872   1154    662   -115   -247       C  
ATOM   1359  N   ASP A 175     -13.360   4.084  -3.826  1.00 12.79           N  
ANISOU 1359  N   ASP A 175     1922   2241    698    876   -144    168       N  
ATOM   1360  CA  ASP A 175     -14.538   4.746  -3.281  1.00 13.12           C  
ANISOU 1360  CA  ASP A 175     1836   2110   1038    718   -117    161       C  
ATOM   1361  C   ASP A 175     -15.310   3.714  -2.479  1.00 11.23           C  
ANISOU 1361  C   ASP A 175     1364   1563   1340    380   -365   -273       C  
ATOM   1362  O   ASP A 175     -15.451   2.539  -2.832  1.00 14.51           O  
ANISOU 1362  O   ASP A 175     1845   1816   1851    429   -459   -759       O  
ATOM   1363  CB  ASP A 175     -15.472   5.227  -4.378  1.00 19.06           C  
ANISOU 1363  CB  ASP A 175     2181   3343   1718   1159   -340    632       C  
ATOM   1364  CG  ASP A 175     -16.787   5.841  -3.932  1.00 22.73           C  
ANISOU 1364  CG  ASP A 175     2219   2986   3431   1167     -5    861       C  
ATOM   1365  OD1 ASP A 175     -17.611   5.123  -3.346  1.00 26.98           O  
ANISOU 1365  OD1 ASP A 175     2877   4214   3158   1497    685   1721       O  
ATOM   1366  OD2 ASP A 175     -16.882   7.074  -4.214  1.00 34.54           O  
ANISOU 1366  OD2 ASP A 175     4264   2871   5988   1419   1004   1084       O  
ATOM   1367  N   PHE A 176     -15.833   4.217  -1.375  1.00  9.91           N  
ANISOU 1367  N   PHE A 176     1200   1232   1335    191   -228   -136       N  
ATOM   1368  CA  PHE A 176     -16.590   3.322  -0.508  1.00  9.25           C  
ANISOU 1368  CA  PHE A 176     1227    907   1381    157   -380   -187       C  
ATOM   1369  C   PHE A 176     -17.657   4.142   0.213  1.00  8.39           C  
ANISOU 1369  C   PHE A 176     1102    701   1384     71   -288     23       C  
ATOM   1370  O   PHE A 176     -17.689   4.242   1.422  1.00 13.26           O  
ANISOU 1370  O   PHE A 176     1884   1822   1334    907   -666   -521       O  
ATOM   1371  CB  PHE A 176     -15.668   2.572   0.419  1.00 10.23           C  
ANISOU 1371  CB  PHE A 176     1170    850   1867    191   -394    -49       C  
ATOM   1372  CG  PHE A 176     -16.287   1.312   0.965  1.00  9.62           C  
ANISOU 1372  CG  PHE A 176     1161    826   1667     78   -272   -128       C  
ATOM   1373  CD1 PHE A 176     -16.476   0.221   0.145  1.00 10.40           C  
ANISOU 1373  CD1 PHE A 176     1607    813   1530     70    -81    -90       C  
ATOM   1374  CD2 PHE A 176     -16.664   1.181   2.284  1.00 10.99           C  
ANISOU 1374  CD2 PHE A 176     1566   1122   1486     74   -453   -237       C  
ATOM   1375  CE1 PHE A 176     -17.021  -0.942   0.605  1.00 12.18           C  
ANISOU 1375  CE1 PHE A 176     2065    880   1684   -189    172   -226       C  
ATOM   1376  CE2 PHE A 176     -17.219   0.017   2.752  1.00 11.14           C  
ANISOU 1376  CE2 PHE A 176     1561   1312   1359     83   -293    -93       C  
ATOM   1377  CZ  PHE A 176     -17.396  -1.070   1.934  1.00 11.07           C  
ANISOU 1377  CZ  PHE A 176     1528   1088   1591    -29   -101      0       C  
ATOM   1378  N   THR A 177     -18.525   4.720  -0.577  1.00  9.15           N  
ANISOU 1378  N   THR A 177     1272   1110   1094    251    -20    302       N  
ATOM   1379  CA  THR A 177     -19.600   5.544  -0.044  1.00  7.94           C  
ANISOU 1379  CA  THR A 177      921    967   1130    129   -208    343       C  
ATOM   1380  C   THR A 177     -20.805   4.674   0.295  1.00  7.68           C  
ANISOU 1380  C   THR A 177     1119    848    951     48   -243    280       C  
ATOM   1381  O   THR A 177     -20.975   3.551  -0.167  1.00  9.10           O  
ANISOU 1381  O   THR A 177     1545    923    990     40   -288     97       O  
ATOM   1382  CB  THR A 177     -19.976   6.643  -1.032  1.00 10.91           C  
ANISOU 1382  CB  THR A 177     1230   1446   1469    221     19    824       C  
ATOM   1383  OG1 THR A 177     -20.230   6.061  -2.319  1.00 14.02           O  
ANISOU 1383  OG1 THR A 177     2150   1926   1251    699     66    738       O  
ATOM   1384  CG2 THR A 177     -18.864   7.710  -1.056  1.00 16.59           C  
ANISOU 1384  CG2 THR A 177     1700   1258   3345    117      5   1206       C  
ATOM   1385  N   ASN A 178     -21.672   5.262   1.152  1.00  7.65           N  
ANISOU 1385  N   ASN A 178      990    844   1075     24   -218    221       N  
ATOM   1386  CA  ASN A 178     -22.950   4.680   1.512  1.00  8.99           C  
ANISOU 1386  CA  ASN A 178     1025   1136   1253   -143   -239    282       C  
ATOM   1387  C   ASN A 178     -22.864   3.316   2.208  1.00  9.69           C  
ANISOU 1387  C   ASN A 178     1230   1183   1269   -216   -316    366       C  
ATOM   1388  O   ASN A 178     -23.732   2.493   2.101  1.00 15.88           O  
ANISOU 1388  O   ASN A 178     1483   1742   2809   -640   -789   1217       O  
ATOM   1389  CB  ASN A 178     -23.876   4.590   0.303  1.00  9.88           C  
ANISOU 1389  CB  ASN A 178     1058   1200   1497   -142   -408    471       C  
ATOM   1390  CG  ASN A 178     -24.028   5.936  -0.340  1.00 10.29           C  
ANISOU 1390  CG  ASN A 178     1224   1059   1626    -64   -396    386       C  
ATOM   1391  OD1 ASN A 178     -24.647   6.822   0.253  1.00 12.97           O  
ANISOU 1391  OD1 ASN A 178     1561   1350   2018    211   -227    308       O  
ATOM   1392  ND2 ASN A 178     -23.455   6.159  -1.476  1.00 10.81           N  
ANISOU 1392  ND2 ASN A 178     1639   1003   1466    -13   -452    454       N  
ATOM   1393  N   PHE A 179     -21.807   3.140   2.968  1.00  8.43           N  
ANISOU 1393  N   PHE A 179     1399    962    843   -189   -219    259       N  
ATOM   1394  CA  PHE A 179     -21.700   1.959   3.808  1.00  8.64           C  
ANISOU 1394  CA  PHE A 179     1297   1021    966   -279   -196    328       C  
ATOM   1395  C   PHE A 179     -22.185   2.281   5.215  1.00  8.93           C  
ANISOU 1395  C   PHE A 179     1541    928    924   -180   -247    199       C  
ATOM   1396  O   PHE A 179     -21.776   3.267   5.794  1.00 10.40           O  
ANISOU 1396  O   PHE A 179     1969    932   1049   -284   -269    160       O  
ATOM   1397  CB  PHE A 179     -20.236   1.497   3.884  1.00  9.42           C  
ANISOU 1397  CB  PHE A 179     1454    973   1154    -79   -140    320       C  
ATOM   1398  CG  PHE A 179     -20.111   0.259   4.761  1.00  8.71           C  
ANISOU 1398  CG  PHE A 179     1402    926    981   -180   -184    233       C  
ATOM   1399  CD1 PHE A 179     -20.493  -0.973   4.272  1.00 10.53           C  
ANISOU 1399  CD1 PHE A 179     1831    897   1273     14   -496    125       C  
ATOM   1400  CD2 PHE A 179     -19.658   0.326   6.045  1.00  8.27           C  
ANISOU 1400  CD2 PHE A 179     1094    875   1174   -122   -290    186       C  
ATOM   1401  CE1 PHE A 179     -20.435  -2.114   5.066  1.00  9.94           C  
ANISOU 1401  CE1 PHE A 179     1545    914   1317   -107   -350    228       C  
ATOM   1402  CE2 PHE A 179     -19.602  -0.790   6.831  1.00  7.77           C  
ANISOU 1402  CE2 PHE A 179      967    991    992    -34   -138    197       C  
ATOM   1403  CZ  PHE A 179     -19.991  -2.012   6.354  1.00  9.00           C  
ANISOU 1403  CZ  PHE A 179     1192    859   1366   -118   -259    311       C  
ATOM   1404  N   ASP A 180     -23.033   1.401   5.749  1.00  8.88           N  
ANISOU 1404  N   ASP A 180     1504    954    917   -167   -147     71       N  
ATOM   1405  CA  ASP A 180     -23.649   1.573   7.039  1.00 10.18           C  
ANISOU 1405  CA  ASP A 180     1503   1329   1034   -204   -151    229       C  
ATOM   1406  C   ASP A 180     -22.954   0.707   8.075  1.00  8.32           C  
ANISOU 1406  C   ASP A 180     1300    937    925   -101     77     77       C  
ATOM   1407  O   ASP A 180     -23.098  -0.489   8.098  1.00  9.79           O  
ANISOU 1407  O   ASP A 180     1543    904   1273   -140     48    111       O  
ATOM   1408  CB  ASP A 180     -25.133   1.233   6.922  1.00 12.18           C  
ANISOU 1408  CB  ASP A 180     1350   1699   1578    -59   -168    123       C  
ATOM   1409  CG  ASP A 180     -25.900   1.512   8.224  1.00 12.65           C  
ANISOU 1409  CG  ASP A 180     1496   1639   1673    428    -61    212       C  
ATOM   1410  OD1 ASP A 180     -25.267   1.735   9.266  1.00 11.72           O  
ANISOU 1410  OD1 ASP A 180     1481   1369   1603    339     33    255       O  
ATOM   1411  OD2 ASP A 180     -27.147   1.447   8.158  1.00 18.69           O  
ANISOU 1411  OD2 ASP A 180     1522   3277   2304    310    -51   -381       O  
ATOM   1412  N   PRO A 181     -22.110   1.297   8.927  1.00  8.03           N  
ANISOU 1412  N   PRO A 181     1184    858   1010     40    -10    184       N  
ATOM   1413  CA  PRO A 181     -21.350   0.457   9.884  1.00  8.37           C  
ANISOU 1413  CA  PRO A 181     1111   1028   1039    163     73    124       C  
ATOM   1414  C   PRO A 181     -22.213  -0.173  10.954  1.00  7.98           C  
ANISOU 1414  C   PRO A 181      958    981   1092     48    -97    239       C  
ATOM   1415  O   PRO A 181     -21.737  -1.018  11.703  1.00  8.80           O  
ANISOU 1415  O   PRO A 181     1115   1019   1210     41   -151    245       O  
ATOM   1416  CB  PRO A 181     -20.355   1.433  10.466  1.00  9.18           C  
ANISOU 1416  CB  PRO A 181     1065   1236   1187    -61    103    228       C  
ATOM   1417  CG  PRO A 181     -21.038   2.778  10.367  1.00  9.57           C  
ANISOU 1417  CG  PRO A 181     1363   1164   1109    -49    -92    -44       C  
ATOM   1418  CD  PRO A 181     -21.792   2.712   9.065  1.00  9.71           C  
ANISOU 1418  CD  PRO A 181     1599    944   1149    -28   -213     81       C  
ATOM   1419  N   ARG A 182     -23.479   0.208  11.072  1.00  8.73           N  
ANISOU 1419  N   ARG A 182     1090   1096   1131    164     32    268       N  
ATOM   1420  CA  ARG A 182     -24.355  -0.466  12.043  1.00  8.78           C  
ANISOU 1420  CA  ARG A 182      917   1110   1308    -65     -2    132       C  
ATOM   1421  C   ARG A 182     -24.475  -1.945  11.727  1.00  9.17           C  
ANISOU 1421  C   ARG A 182     1080   1086   1317     -5   -152    104       C  
ATOM   1422  O   ARG A 182     -24.807  -2.727  12.640  1.00 10.43           O  
ANISOU 1422  O   ARG A 182     1419   1127   1416    -40    -46    242       O  
ATOM   1423  CB  ARG A 182     -25.734   0.191  12.060  1.00  9.22           C  
ANISOU 1423  CB  ARG A 182     1002   1058   1443    -45     89    183       C  
ATOM   1424  CG  ARG A 182     -25.632   1.617  12.606  1.00 11.41           C  
ANISOU 1424  CG  ARG A 182     1334   1095   1907     15    145     89       C  
ATOM   1425  CD  ARG A 182     -26.988   2.280  12.612  1.00 13.97           C  
ANISOU 1425  CD  ARG A 182     1656   1358   2293    442     22     25       C  
ATOM   1426  NE  ARG A 182     -27.349   2.574  11.243  1.00 13.31           N  
ANISOU 1426  NE  ARG A 182     1261   1525   2270    351    274    176       N  
ATOM   1427  CZ  ARG A 182     -28.404   3.289  10.937  1.00 14.27           C  
ANISOU 1427  CZ  ARG A 182     1176   1643   2603    183     33    294       C  
ATOM   1428  NH1 ARG A 182     -29.176   3.763  11.936  1.00 16.79           N  
ANISOU 1428  NH1 ARG A 182     1271   1830   3280    471    401    164       N  
ATOM   1429  NH2 ARG A 182     -28.680   3.534   9.670  1.00 18.51           N  
ANISOU 1429  NH2 ARG A 182     1988   2232   2811    337   -405    267       N  
ATOM   1430  N   GLY A 183     -24.283  -2.363  10.491  1.00  9.30           N  
ANISOU 1430  N   GLY A 183     1174   1160   1201    189   -194    178       N  
ATOM   1431  CA  GLY A 183     -24.329  -3.746  10.108  1.00 10.75           C  
ANISOU 1431  CA  GLY A 183     1289   1320   1474    228   -490   -114       C  
ATOM   1432  C   GLY A 183     -23.208  -4.592  10.594  1.00 10.29           C  
ANISOU 1432  C   GLY A 183     1356   1101   1454     77   -594      3       C  
ATOM   1433  O   GLY A 183     -23.165  -5.804  10.344  1.00 12.77           O  
ANISOU 1433  O   GLY A 183     1719   1062   2070     79   -641   -151       O  
ATOM   1434  N   LEU A 184     -22.231  -4.030  11.286  1.00  8.82           N  
ANISOU 1434  N   LEU A 184     1018    953   1380     90   -317    -13       N  
ATOM   1435  CA  LEU A 184     -21.112  -4.726  11.877  1.00  8.06           C  
ANISOU 1435  CA  LEU A 184     1023    808   1232    132   -180     17       C  
ATOM   1436  C   LEU A 184     -21.228  -4.985  13.348  1.00  8.48           C  
ANISOU 1436  C   LEU A 184     1114    882   1227    -15   -162     97       C  
ATOM   1437  O   LEU A 184     -20.348  -5.618  13.940  1.00 10.50           O  
ANISOU 1437  O   LEU A 184     1313   1267   1408    187   -140    363       O  
ATOM   1438  CB  LEU A 184     -19.825  -3.930  11.590  1.00  9.94           C  
ANISOU 1438  CB  LEU A 184     1110   1374   1291    -26   -278    373       C  
ATOM   1439  CG  LEU A 184     -19.455  -3.780  10.118  1.00 11.28           C  
ANISOU 1439  CG  LEU A 184     1392   1650   1244    -11   -258    501       C  
ATOM   1440  CD1 LEU A 184     -18.246  -2.890   9.961  1.00 15.66           C  
ANISOU 1440  CD1 LEU A 184     1488   2675   1786   -444   -501   1274       C  
ATOM   1441  CD2 LEU A 184     -19.229  -5.119   9.441  1.00 15.37           C  
ANISOU 1441  CD2 LEU A 184     1958   2219   1662    399    356     97       C  
ATOM   1442  N   LEU A 185     -22.291  -4.504  13.990  1.00  8.73           N  
ANISOU 1442  N   LEU A 185     1133   1092   1093     19   -180     91       N  
ATOM   1443  CA  LEU A 185     -22.398  -4.587  15.434  1.00  9.00           C  
ANISOU 1443  CA  LEU A 185     1200   1066   1155   -163   -187     44       C  
ATOM   1444  C   LEU A 185     -23.153  -5.849  15.810  1.00 10.88           C  
ANISOU 1444  C   LEU A 185     1587   1330   1215   -484   -396    276       C  
ATOM   1445  O   LEU A 185     -24.068  -6.308  15.112  1.00 16.22           O  
ANISOU 1445  O   LEU A 185     2446   1757   1961  -1067  -1252    850       O  
ATOM   1446  CB  LEU A 185     -23.215  -3.384  15.928  1.00 10.25           C  
ANISOU 1446  CB  LEU A 185     1180   1318   1398   -282    137   -121       C  
ATOM   1447  CG  LEU A 185     -22.643  -2.011  15.534  1.00 11.25           C  
ANISOU 1447  CG  LEU A 185     1270   1102   1903   -162     72   -184       C  
ATOM   1448  CD1 LEU A 185     -23.521  -0.870  16.064  1.00 14.89           C  
ANISOU 1448  CD1 LEU A 185     2047   1468   2143    149    504   -209       C  
ATOM   1449  CD2 LEU A 185     -21.249  -1.860  15.947  1.00 17.33           C  
ANISOU 1449  CD2 LEU A 185     1464   1399   3720   -327   -606   -240       C  
ATOM   1450  N   PRO A 186     -22.825  -6.423  16.979  1.00  8.98           N  
ANISOU 1450  N   PRO A 186     1087   1196   1128    -96   -236    160       N  
ATOM   1451  CA  PRO A 186     -23.586  -7.524  17.536  1.00  9.64           C  
ANISOU 1451  CA  PRO A 186     1194   1280   1190    -81   -107    233       C  
ATOM   1452  C   PRO A 186     -24.898  -6.977  18.147  1.00  9.52           C  
ANISOU 1452  C   PRO A 186      836   1132   1648   -310   -335     28       C  
ATOM   1453  O   PRO A 186     -25.111  -5.773  18.216  1.00 11.13           O  
ANISOU 1453  O   PRO A 186      876   1145   2209    -42   -259    377       O  
ATOM   1454  CB  PRO A 186     -22.661  -8.128  18.578  1.00  9.97           C  
ANISOU 1454  CB  PRO A 186     1159   1309   1320    163     60    220       C  
ATOM   1455  CG  PRO A 186     -21.949  -6.882  19.070  1.00  8.96           C  
ANISOU 1455  CG  PRO A 186     1097   1349    957    241    -30     70       C  
ATOM   1456  CD  PRO A 186     -21.715  -6.011  17.849  1.00  8.48           C  
ANISOU 1456  CD  PRO A 186      980   1178   1063    137    -70     81       C  
ATOM   1457  N   GLU A 187     -25.738  -7.875  18.625  1.00 10.21           N  
ANISOU 1457  N   GLU A 187     1051   1142   1687   -296   -235    168       N  
ATOM   1458  CA  GLU A 187     -27.006  -7.483  19.239  1.00 11.02           C  
ANISOU 1458  CA  GLU A 187      871   1418   1896   -375   -289    247       C  
ATOM   1459  C   GLU A 187     -26.794  -6.716  20.534  1.00 10.90           C  
ANISOU 1459  C   GLU A 187      643   1539   1961   -141   -167     81       C  
ATOM   1460  O   GLU A 187     -27.445  -5.721  20.802  1.00 14.01           O  
ANISOU 1460  O   GLU A 187     1017   2070   2236    362   -264    -77       O  
ATOM   1461  CB AGLU A 187     -27.836  -8.762  19.414  0.50 14.86           C  
ANISOU 1461  CB AGLU A 187     1082   1774   2791   -721   -368    146       C  
ATOM   1462  CB BGLU A 187     -27.778  -8.737  19.675  0.50 15.26           C  
ANISOU 1462  CB BGLU A 187     1229   1818   2751   -829   -242    325       C  
ATOM   1463  CG AGLU A 187     -29.125  -8.644  20.170  0.50 17.74           C  
ANISOU 1463  CG AGLU A 187     1237   2353   3151   -658    -38    539       C  
ATOM   1464  CG BGLU A 187     -28.687  -9.288  18.633  0.50 16.17           C  
ANISOU 1464  CG BGLU A 187     1261   1786   3097   -833   -552    474       C  
ATOM   1465  CD AGLU A 187     -29.689  -9.929  20.739  0.50 20.48           C  
ANISOU 1465  CD AGLU A 187     1572   2355   3854   -738     94    607       C  
ATOM   1466  CD BGLU A 187     -29.299 -10.632  18.901  0.50 18.93           C  
ANISOU 1466  CD BGLU A 187     1583   1579   4030   -798   -689    526       C  
ATOM   1467  OE1AGLU A 187     -29.691 -10.934  20.000  0.50 25.55           O  
ANISOU 1467  OE1AGLU A 187     2390   2286   5032   -458   -575    198       O  
ATOM   1468  OE1BGLU A 187     -29.112 -11.137  20.040  0.50 22.26           O  
ANISOU 1468  OE1BGLU A 187     2317   2039   4101  -1003   -318    896       O  
ATOM   1469  OE2AGLU A 187     -30.171  -9.990  21.900  0.50 24.48           O  
ANISOU 1469  OE2AGLU A 187     2258   3128   3914   -878    133   1371       O  
ATOM   1470  OE2BGLU A 187     -29.936 -11.163  17.974  0.50 21.58           O  
ANISOU 1470  OE2BGLU A 187     1619   1470   5111   -415  -1472    358       O  
ATOM   1471  N   SER A 188     -25.878  -7.232  21.360  1.00 10.91           N  
ANISOU 1471  N   SER A 188      880   1430   1837   -120   -186    -97       N  
ATOM   1472  CA  SER A 188     -25.662  -6.647  22.664  1.00 10.63           C  
ANISOU 1472  CA  SER A 188      919   1414   1708   -245    -18    -81       C  
ATOM   1473  C   SER A 188     -24.548  -5.588  22.628  1.00  9.17           C  
ANISOU 1473  C   SER A 188      772   1367   1344   -115     -2      8       C  
ATOM   1474  O   SER A 188     -23.540  -5.788  21.964  1.00 10.85           O  
ANISOU 1474  O   SER A 188      903   1653   1566   -181    120   -217       O  
ATOM   1475  CB  SER A 188     -25.214  -7.710  23.635  1.00 12.03           C  
ANISOU 1475  CB  SER A 188     1385   1402   1784   -472   -175     -8       C  
ATOM   1476  OG  SER A 188     -24.953  -7.129  24.925  1.00 13.58           O  
ANISOU 1476  OG  SER A 188     1599   1843   1718   -575   -180      9       O  
ATOM   1477  N   LEU A 189     -24.708  -4.539  23.392  1.00  9.10           N  
ANISOU 1477  N   LEU A 189      710   1250   1499    -33   -120     -8       N  
ATOM   1478  CA  LEU A 189     -23.665  -3.556  23.597  1.00 10.23           C  
ANISOU 1478  CA  LEU A 189      891   1362   1635   -248   -327    119       C  
ATOM   1479  C   LEU A 189     -23.028  -3.657  24.977  1.00  9.25           C  
ANISOU 1479  C   LEU A 189      762   1351   1404   -145    -54     10       C  
ATOM   1480  O   LEU A 189     -22.386  -2.707  25.384  1.00 11.36           O  
ANISOU 1480  O   LEU A 189     1179   1556   1580   -321   -247    -81       O  
ATOM   1481  CB  LEU A 189     -24.172  -2.115  23.334  1.00 12.67           C  
ANISOU 1481  CB  LEU A 189     1145   1380   2290   -239   -604    249       C  
ATOM   1482  CG  LEU A 189     -24.577  -1.798  21.896  1.00 13.60           C  
ANISOU 1482  CG  LEU A 189     1146   1599   2420   -192   -693    361       C  
ATOM   1483  CD1 LEU A 189     -25.081  -0.378  21.777  1.00 21.50           C  
ANISOU 1483  CD1 LEU A 189     2461   1567   4139   -238  -1500    995       C  
ATOM   1484  CD2 LEU A 189     -23.444  -2.057  20.925  1.00 18.62           C  
ANISOU 1484  CD2 LEU A 189     1014   3491   2569   -472   -334   1476       C  
ATOM   1485  N   ASP A 190     -23.144  -4.797  25.635  1.00  8.60           N  
ANISOU 1485  N   ASP A 190      751   1433   1085   -134    116   -119       N  
ATOM   1486  CA  ASP A 190     -22.390  -5.022  26.831  1.00  8.32           C  
ANISOU 1486  CA  ASP A 190      711   1333   1118   -120     96   -154       C  
ATOM   1487  C   ASP A 190     -20.890  -4.948  26.532  1.00  7.42           C  
ANISOU 1487  C   ASP A 190      767    991   1060   -100     86   -147       C  
ATOM   1488  O   ASP A 190     -20.468  -5.421  25.493  1.00  7.63           O  
ANISOU 1488  O   ASP A 190      750   1211    938   -139    127   -185       O  
ATOM   1489  CB  ASP A 190     -22.694  -6.388  27.406  1.00 10.08           C  
ANISOU 1489  CB  ASP A 190      944   1519   1366   -327    126    102       C  
ATOM   1490  CG  ASP A 190     -24.029  -6.655  28.051  1.00 13.78           C  
ANISOU 1490  CG  ASP A 190     1108   2216   1911   -533    389     29       C  
ATOM   1491  OD1 ASP A 190     -24.705  -5.656  28.366  1.00 16.83           O  
ANISOU 1491  OD1 ASP A 190     1227   2901   2266   -186    540   -372       O  
ATOM   1492  OD2 ASP A 190     -24.401  -7.829  28.247  1.00 18.36           O  
ANISOU 1492  OD2 ASP A 190     1571   2572   2831   -961    391    404       O  
ATOM   1493  N   TYR A 191     -20.101  -4.369  27.439  1.00  6.81           N  
ANISOU 1493  N   TYR A 191      725   1137    726   -119     64     45       N  
ATOM   1494  CA  TYR A 191     -18.700  -4.101  27.122  1.00  6.56           C  
ANISOU 1494  CA  TYR A 191      690   1124    680   -117     55     49       C  
ATOM   1495  C   TYR A 191     -17.808  -4.178  28.346  1.00  6.26           C  
ANISOU 1495  C   TYR A 191      772    887    718   -208     60      1       C  
ATOM   1496  O   TYR A 191     -18.262  -4.054  29.480  1.00  7.15           O  
ANISOU 1496  O   TYR A 191      861   1252    604    -70    149     26       O  
ATOM   1497  CB  TYR A 191     -18.571  -2.724  26.422  1.00  7.79           C  
ANISOU 1497  CB  TYR A 191      953   1269    738   -164     69    166       C  
ATOM   1498  CG  TYR A 191     -18.961  -1.568  27.307  1.00  7.28           C  
ANISOU 1498  CG  TYR A 191      872   1034    861   -204    -27    242       C  
ATOM   1499  CD1 TYR A 191     -18.037  -0.941  28.126  1.00  7.72           C  
ANISOU 1499  CD1 TYR A 191      793   1213    927   -136     12    143       C  
ATOM   1500  CD2 TYR A 191     -20.247  -1.072  27.299  1.00  8.31           C  
ANISOU 1500  CD2 TYR A 191      906   1179   1074   -146   -109    198       C  
ATOM   1501  CE1 TYR A 191     -18.395   0.115  28.912  1.00  8.84           C  
ANISOU 1501  CE1 TYR A 191     1049   1133   1176   -131    -75     68       C  
ATOM   1502  CE2 TYR A 191     -20.622  -0.016  28.099  1.00  8.72           C  
ANISOU 1502  CE2 TYR A 191      919   1183   1212    -91    -55    147       C  
ATOM   1503  CZ  TYR A 191     -19.694   0.572  28.916  1.00  8.83           C  
ANISOU 1503  CZ  TYR A 191     1036   1101   1217    -72    -57    103       C  
ATOM   1504  OH  TYR A 191     -20.033   1.619  29.741  1.00 10.68           O  
ANISOU 1504  OH  TYR A 191     1303   1282   1474     24    -93   -119       O  
ATOM   1505  N   TRP A 192     -16.537  -4.269  28.041  1.00  5.79           N  
ANISOU 1505  N   TRP A 192      790    899    510    -64     39     61       N  
ATOM   1506  CA  TRP A 192     -15.437  -4.039  28.950  1.00  5.95           C  
ANISOU 1506  CA  TRP A 192      806    918    537   -103     11    -54       C  
ATOM   1507  C   TRP A 192     -14.721  -2.751  28.537  1.00  5.86           C  
ANISOU 1507  C   TRP A 192      736    944    548    -76     97    -80       C  
ATOM   1508  O   TRP A 192     -14.707  -2.401  27.358  1.00  7.06           O  
ANISOU 1508  O   TRP A 192     1054   1130    498   -338     86     -8       O  
ATOM   1509  CB  TRP A 192     -14.440  -5.132  28.917  1.00  6.81           C  
ANISOU 1509  CB  TRP A 192      818   1054    717    -78      9     45       C  
ATOM   1510  CG  TRP A 192     -14.915  -6.493  29.366  1.00  6.90           C  
ANISOU 1510  CG  TRP A 192      851    980    789     15      3    126       C  
ATOM   1511  CD1 TRP A 192     -15.147  -6.902  30.618  1.00  7.77           C  
ANISOU 1511  CD1 TRP A 192     1070   1034    850     27     14    182       C  
ATOM   1512  CD2 TRP A 192     -15.173  -7.588  28.510  1.00  7.01           C  
ANISOU 1512  CD2 TRP A 192      818    958    888     17     14    124       C  
ATOM   1513  NE1 TRP A 192     -15.548  -8.215  30.602  1.00  8.79           N  
ANISOU 1513  NE1 TRP A 192     1391    970    978    140    -40    283       N  
ATOM   1514  CE2 TRP A 192     -15.562  -8.663  29.306  1.00  7.84           C  
ANISOU 1514  CE2 TRP A 192     1002    915   1060     94   -121    190       C  
ATOM   1515  CE3 TRP A 192     -15.103  -7.809  27.131  1.00  7.61           C  
ANISOU 1515  CE3 TRP A 192      720   1215    958   -144     81    -50       C  
ATOM   1516  CZ2 TRP A 192     -15.882  -9.896  28.779  1.00  9.53           C  
ANISOU 1516  CZ2 TRP A 192     1315    965   1342    -58     43    143       C  
ATOM   1517  CZ3 TRP A 192     -15.406  -9.033  26.621  1.00  9.35           C  
ANISOU 1517  CZ3 TRP A 192     1020   1343   1191    -32    123   -276       C  
ATOM   1518  CH2 TRP A 192     -15.799 -10.081  27.434  1.00  9.98           C  
ANISOU 1518  CH2 TRP A 192     1126   1233   1431    -55    -90   -172       C  
ATOM   1519  N   THR A 193     -14.139  -2.047  29.485  1.00  5.94           N  
ANISOU 1519  N   THR A 193      810    979    467   -109     60     21       N  
ATOM   1520  CA  THR A 193     -13.427  -0.825  29.157  1.00  5.66           C  
ANISOU 1520  CA  THR A 193      712    930    509    -73      5     36       C  
ATOM   1521  C   THR A 193     -12.200  -0.676  30.021  1.00  5.57           C  
ANISOU 1521  C   THR A 193      671    920    526    -50     49    -32       C  
ATOM   1522  O   THR A 193     -12.172  -1.085  31.182  1.00  6.65           O  
ANISOU 1522  O   THR A 193      819   1228    479   -125     -4     23       O  
ATOM   1523  CB  THR A 193     -14.329   0.393  29.280  1.00  6.28           C  
ANISOU 1523  CB  THR A 193      765    960    662    -23     24     28       C  
ATOM   1524  OG1 THR A 193     -13.638   1.562  28.847  1.00  7.35           O  
ANISOU 1524  OG1 THR A 193      859    933   1002    -20     60    -89       O  
ATOM   1525  CG2 THR A 193     -14.877   0.661  30.654  1.00  8.29           C  
ANISOU 1525  CG2 THR A 193      957   1315    877     42    261    -68       C  
ATOM   1526  N   TYR A 194     -11.146  -0.086  29.458  1.00  5.71           N  
ANISOU 1526  N   TYR A 194      706    934    529    -52    -20     23       N  
ATOM   1527  CA  TYR A 194      -9.913   0.202  30.163  1.00  5.82           C  
ANISOU 1527  CA  TYR A 194      653    980    578    -42    -28    -52       C  
ATOM   1528  C   TYR A 194      -9.153   1.271  29.381  1.00  5.19           C  
ANISOU 1528  C   TYR A 194      542    922    508     86      9    -41       C  
ATOM   1529  O   TYR A 194      -9.367   1.426  28.193  1.00  5.90           O  
ANISOU 1529  O   TYR A 194      734    921    587     19    -70    -55       O  
ATOM   1530  CB  TYR A 194      -9.098  -1.104  30.361  1.00  6.31           C  
ANISOU 1530  CB  TYR A 194      870    936    593     35    -61      1       C  
ATOM   1531  CG  TYR A 194      -8.410  -1.542  29.098  1.00  5.79           C  
ANISOU 1531  CG  TYR A 194      726    861    612      5    -23     24       C  
ATOM   1532  CD1 TYR A 194      -9.103  -2.255  28.141  1.00  5.83           C  
ANISOU 1532  CD1 TYR A 194      697    792    726    -68     26     -4       C  
ATOM   1533  CD2 TYR A 194      -7.089  -1.225  28.859  1.00  6.04           C  
ANISOU 1533  CD2 TYR A 194      739    782    772     10   -111   -118       C  
ATOM   1534  CE1 TYR A 194      -8.470  -2.642  26.951  1.00  5.96           C  
ANISOU 1534  CE1 TYR A 194      717    760    788     37    -19    -97       C  
ATOM   1535  CE2 TYR A 194      -6.453  -1.558  27.663  1.00  5.96           C  
ANISOU 1535  CE2 TYR A 194      758    769    739    -49     10    -83       C  
ATOM   1536  CZ  TYR A 194      -7.146  -2.278  26.721  1.00  5.81           C  
ANISOU 1536  CZ  TYR A 194      759    760    688    -29     31    -80       C  
ATOM   1537  OH  TYR A 194      -6.473  -2.575  25.564  1.00  6.16           O  
ANISOU 1537  OH  TYR A 194      745    858    737     15     13    -76       O  
ATOM   1538  N   PRO A 195      -8.219   1.952  30.032  1.00  5.80           N  
ANISOU 1538  N   PRO A 195      693   1004    507      1     19   -127       N  
ATOM   1539  CA  PRO A 195      -7.397   2.937  29.371  1.00  5.96           C  
ANISOU 1539  CA  PRO A 195      706    828    729     60     36   -228       C  
ATOM   1540  C   PRO A 195      -6.185   2.250  28.719  1.00  5.20           C  
ANISOU 1540  C   PRO A 195      661    683    631     -1     -5    -73       C  
ATOM   1541  O   PRO A 195      -5.463   1.506  29.387  1.00  6.13           O  
ANISOU 1541  O   PRO A 195      719   1027    583     90    -18    -28       O  
ATOM   1542  CB  PRO A 195      -6.920   3.850  30.484  1.00  7.17           C  
ANISOU 1542  CB  PRO A 195      787   1128    810     -2     10   -340       C  
ATOM   1543  CG  PRO A 195      -6.910   2.981  31.704  1.00  8.39           C  
ANISOU 1543  CG  PRO A 195     1059   1420    709   -167     31   -330       C  
ATOM   1544  CD  PRO A 195      -8.032   1.988  31.506  1.00  7.77           C  
ANISOU 1544  CD  PRO A 195      926   1452    574    -92     25   -194       C  
ATOM   1545  N   GLY A 196      -5.973   2.537  27.452  1.00  5.14           N  
ANISOU 1545  N   GLY A 196      672    769    511     95    -29    -92       N  
ATOM   1546  CA  GLY A 196      -4.868   1.906  26.732  1.00  5.17           C  
ANISOU 1546  CA  GLY A 196      677    702    585     67    -28    -18       C  
ATOM   1547  C   GLY A 196      -4.283   2.818  25.683  1.00  4.80           C  
ANISOU 1547  C   GLY A 196      501    713    611      0    -45   -125       C  
ATOM   1548  O   GLY A 196      -4.191   4.027  25.818  1.00  5.31           O  
ANISOU 1548  O   GLY A 196      774    678    564    -25     15   -132       O  
ATOM   1549  N   SER A 197      -3.880   2.169  24.614  1.00  5.13           N  
ANISOU 1549  N   SER A 197      742    567    641     -8     36    -88       N  
ATOM   1550  CA  SER A 197      -3.069   2.803  23.586  1.00  5.13           C  
ANISOU 1550  CA  SER A 197      513    702    735   -108     42    -54       C  
ATOM   1551  C   SER A 197      -3.538   2.374  22.188  1.00  4.72           C  
ANISOU 1551  C   SER A 197      503    587    703     12     69    -34       C  
ATOM   1552  O   SER A 197      -4.273   1.438  22.020  1.00  5.17           O  
ANISOU 1552  O   SER A 197      621    688    656    -94     54    -61       O  
ATOM   1553  CB  SER A 197      -1.592   2.398  23.740  1.00  5.64           C  
ANISOU 1553  CB  SER A 197      650    793    702   -100    -56   -155       C  
ATOM   1554  OG  SER A 197      -1.333   1.075  23.319  1.00  5.51           O  
ANISOU 1554  OG  SER A 197      649    678    767    -57    -29    -25       O  
ATOM   1555  N   LEU A 198      -2.987   3.087  21.209  1.00  5.07           N  
ANISOU 1555  N   LEU A 198      596    629    703    -72     98   -140       N  
ATOM   1556  CA  LEU A 198      -2.981   2.543  19.857  1.00  5.22           C  
ANISOU 1556  CA  LEU A 198      673    672    639    -59      0   -167       C  
ATOM   1557  C   LEU A 198      -2.242   1.223  19.877  1.00  4.88           C  
ANISOU 1557  C   LEU A 198      614    748    491    -85     72   -153       C  
ATOM   1558  O   LEU A 198      -1.215   1.076  20.584  1.00  5.80           O  
ANISOU 1558  O   LEU A 198      620    906    679      8    -38   -188       O  
ATOM   1559  CB  LEU A 198      -2.284   3.485  18.907  1.00  6.38           C  
ANISOU 1559  CB  LEU A 198      843    939    642    -23     13     32       C  
ATOM   1560  CG  LEU A 198      -2.835   4.875  18.773  1.00  7.13           C  
ANISOU 1560  CG  LEU A 198     1144    757    807    -95      7     -6       C  
ATOM   1561  CD1 LEU A 198      -1.933   5.697  17.857  1.00  9.59           C  
ANISOU 1561  CD1 LEU A 198     1202   1132   1309   -293    -67    282       C  
ATOM   1562  CD2 LEU A 198      -4.271   4.855  18.287  1.00  8.81           C  
ANISOU 1562  CD2 LEU A 198      906   1014   1429    232    312    218       C  
ATOM   1563  N   THR A 199      -2.663   0.261  19.081  1.00  5.44           N  
ANISOU 1563  N   THR A 199      692    725    649      0    -57   -213       N  
ATOM   1564  CA  THR A 199      -2.003  -1.023  19.011  1.00  5.47           C  
ANISOU 1564  CA  THR A 199      597    808    672     46    -45   -172       C  
ATOM   1565  C   THR A 199      -0.987  -1.108  17.857  1.00  5.45           C  
ANISOU 1565  C   THR A 199      562    730    779    -51    -89   -166       C  
ATOM   1566  O   THR A 199      -0.377  -2.157  17.672  1.00  6.30           O  
ANISOU 1566  O   THR A 199      658    759    977    -12     83   -120       O  
ATOM   1567  CB  THR A 199      -2.973  -2.186  18.893  1.00  5.43           C  
ANISOU 1567  CB  THR A 199      712    759    592     34      6    -89       C  
ATOM   1568  OG1 THR A 199      -3.567  -2.143  17.606  1.00  5.61           O  
ANISOU 1568  OG1 THR A 199      680    695    756     75   -152    -25       O  
ATOM   1569  CG2 THR A 199      -4.052  -2.185  19.986  1.00  7.24           C  
ANISOU 1569  CG2 THR A 199      849    965    938    -34    183      5       C  
ATOM   1570  N   THR A 200      -0.822  -0.022  17.141  1.00  6.02           N  
ANISOU 1570  N   THR A 200      641    782    864     91    126   -106       N  
ATOM   1571  CA  THR A 200       0.202   0.078  16.114  1.00  6.29           C  
ANISOU 1571  CA  THR A 200      665    871    856     -2    104   -104       C  
ATOM   1572  C   THR A 200       1.041   1.290  16.405  1.00  6.51           C  
ANISOU 1572  C   THR A 200      639    848    985    -10      8     30       C  
ATOM   1573  O   THR A 200       0.553   2.261  17.023  1.00  6.51           O  
ANISOU 1573  O   THR A 200      737    834    905   -124     51    -73       O  
ATOM   1574  CB  THR A 200      -0.388   0.242  14.721  1.00  7.66           C  
ANISOU 1574  CB  THR A 200      959   1105    847    -68     32    -63       C  
ATOM   1575  OG1 THR A 200      -1.182   1.441  14.612  1.00 10.35           O  
ANISOU 1575  OG1 THR A 200     1373   1163   1397    195   -431    -23       O  
ATOM   1576  CG2 THR A 200      -1.237  -0.959  14.366  1.00  9.88           C  
ANISOU 1576  CG2 THR A 200     1504   1281    969   -283   -175   -215       C  
ATOM   1577  N   PRO A 201       2.292   1.293  15.977  1.00  6.79           N  
ANISOU 1577  N   PRO A 201      796    932    851    -99    162    -35       N  
ATOM   1578  CA  PRO A 201       3.105   2.504  16.073  1.00  7.07           C  
ANISOU 1578  CA  PRO A 201      665   1055    966   -153     73     14       C  
ATOM   1579  C   PRO A 201       2.324   3.693  15.527  1.00  7.42           C  
ANISOU 1579  C   PRO A 201      904    974    940   -177    163     55       C  
ATOM   1580  O   PRO A 201       1.675   3.584  14.505  1.00  8.86           O  
ANISOU 1580  O   PRO A 201     1224   1133   1010    -41    -89    116       O  
ATOM   1581  CB  PRO A 201       4.344   2.149  15.224  1.00  8.33           C  
ANISOU 1581  CB  PRO A 201      823   1267   1074   -160    238    -55       C  
ATOM   1582  CG  PRO A 201       4.473   0.670  15.450  1.00  8.63           C  
ANISOU 1582  CG  PRO A 201      796   1276   1206    -81    232   -131       C  
ATOM   1583  CD  PRO A 201       3.054   0.194  15.373  1.00  7.34           C  
ANISOU 1583  CD  PRO A 201      717   1051   1020     49     43    -64       C  
ATOM   1584  N   PRO A 202       2.343   4.828  16.214  1.00  7.99           N  
ANISOU 1584  N   PRO A 202     1089    969    980   -144    152    109       N  
ATOM   1585  CA  PRO A 202       3.249   5.173  17.314  1.00  8.30           C  
ANISOU 1585  CA  PRO A 202     1009   1071   1074   -288    163    -41       C  
ATOM   1586  C   PRO A 202       2.845   4.748  18.716  1.00  7.02           C  
ANISOU 1586  C   PRO A 202      724    942   1001    -61    117    -99       C  
ATOM   1587  O   PRO A 202       3.502   5.190  19.666  1.00  8.11           O  
ANISOU 1587  O   PRO A 202      932    968   1183   -246    -69    -88       O  
ATOM   1588  CB  PRO A 202       3.315   6.713  17.169  1.00 10.47           C  
ANISOU 1588  CB  PRO A 202     1522   1204   1253   -465    300     48       C  
ATOM   1589  CG  PRO A 202       1.956   7.091  16.703  1.00 12.36           C  
ANISOU 1589  CG  PRO A 202     1964   1049   1683    -12     66     38       C  
ATOM   1590  CD  PRO A 202       1.603   6.001  15.725  1.00 10.05           C  
ANISOU 1590  CD  PRO A 202     1471   1050   1298     70    101    136       C  
ATOM   1591  N   LEU A 203       1.807   3.934  18.877  1.00  6.38           N  
ANISOU 1591  N   LEU A 203      645    916    863    -42     14     -5       N  
ATOM   1592  CA  LEU A 203       1.529   3.257  20.160  1.00  5.92           C  
ANISOU 1592  CA  LEU A 203      607    898    746    -63    -43    -90       C  
ATOM   1593  C   LEU A 203       1.163   4.279  21.240  1.00  5.93           C  
ANISOU 1593  C   LEU A 203      560    788    906   -116     67   -123       C  
ATOM   1594  O   LEU A 203       1.300   4.022  22.428  1.00  6.37           O  
ANISOU 1594  O   LEU A 203      719    830    871    -20    -32   -166       O  
ATOM   1595  CB  LEU A 203       2.683   2.367  20.629  1.00  6.23           C  
ANISOU 1595  CB  LEU A 203      546   1008    811     24     12   -102       C  
ATOM   1596  CG  LEU A 203       3.027   1.239  19.677  1.00  6.34           C  
ANISOU 1596  CG  LEU A 203      651    946    810    -43     51    -47       C  
ATOM   1597  CD1 LEU A 203       4.328   0.580  20.108  1.00  7.88           C  
ANISOU 1597  CD1 LEU A 203      709    985   1301     65    -40   -244       C  
ATOM   1598  CD2 LEU A 203       1.944   0.219  19.539  1.00  7.35           C  
ANISOU 1598  CD2 LEU A 203      760   1058    974    -46    -42   -169       C  
ATOM   1599  N   LEU A 204       0.614   5.411  20.828  1.00  6.59           N  
ANISOU 1599  N   LEU A 204      754    826    923      3    -25    -97       N  
ATOM   1600  CA  LEU A 204       0.338   6.503  21.760  1.00  7.00           C  
ANISOU 1600  CA  LEU A 204      788    747   1126   -174     46   -141       C  
ATOM   1601  C   LEU A 204      -0.749   6.089  22.742  1.00  6.56           C  
ANISOU 1601  C   LEU A 204      576    965    950    -50    -72   -109       C  
ATOM   1602  O   LEU A 204      -1.729   5.426  22.419  1.00  6.49           O  
ANISOU 1602  O   LEU A 204      732    861    871   -145    -18   -149       O  
ATOM   1603  CB  LEU A 204      -0.114   7.745  20.990  1.00  8.28           C  
ANISOU 1603  CB  LEU A 204      952    841   1352     37    282     -4       C  
ATOM   1604  CG  LEU A 204       0.984   8.323  20.093  1.00  9.69           C  
ANISOU 1604  CG  LEU A 204     1242    911   1531     81    438    222       C  
ATOM   1605  CD1 LEU A 204       0.434   9.388  19.161  1.00 11.47           C  
ANISOU 1605  CD1 LEU A 204     1449   1096   1812    199    455    377       C  
ATOM   1606  CD2 LEU A 204       2.111   8.935  20.911  1.00 15.75           C  
ANISOU 1606  CD2 LEU A 204     1107   1875   3004   -475    -46    819       C  
ATOM   1607  N   GLU A 205      -0.598   6.576  23.952  1.00  7.00           N  
ANISOU 1607  N   GLU A 205      723    865   1072   -174    -25   -165       N  
ATOM   1608  CA  GLU A 205      -1.440   6.183  25.094  1.00  6.69           C  
ANISOU 1608  CA  GLU A 205      772    876    895    -72    -93   -229       C  
ATOM   1609  C   GLU A 205      -2.592   7.163  25.212  1.00  6.28           C  
ANISOU 1609  C   GLU A 205      843    677    867    -40   -100   -171       C  
ATOM   1610  O   GLU A 205      -2.731   7.897  26.169  1.00  9.14           O  
ANISOU 1610  O   GLU A 205     1111   1209   1154    240   -347   -509       O  
ATOM   1611  CB  GLU A 205      -0.573   6.062  26.330  1.00  7.78           C  
ANISOU 1611  CB  GLU A 205      776   1182    999    -16   -170   -293       C  
ATOM   1612  CG  GLU A 205       0.329   4.837  26.227  1.00  8.22           C  
ANISOU 1612  CG  GLU A 205      824   1088   1212     -4    -49   -112       C  
ATOM   1613  CD  GLU A 205       1.248   4.555  27.371  1.00  8.67           C  
ANISOU 1613  CD  GLU A 205      865   1217   1211    -66   -146   -170       C  
ATOM   1614  OE1 GLU A 205       1.585   5.488  28.138  1.00 11.28           O  
ANISOU 1614  OE1 GLU A 205     1023   1462   1801    115   -538   -391       O  
ATOM   1615  OE2 GLU A 205       1.656   3.372  27.553  1.00  9.60           O  
ANISOU 1615  OE2 GLU A 205     1085   1332   1230    -47   -225    -25       O  
ATOM   1616  N   CYS A 206      -3.498   7.080  24.286  1.00  6.21           N  
ANISOU 1616  N   CYS A 206      812    648    898   -144   -121   -204       N  
ATOM   1617  CA  CYS A 206      -4.554   8.069  24.088  1.00  6.23           C  
ANISOU 1617  CA  CYS A 206      773    707    889   -105    -57    -93       C  
ATOM   1618  C   CYS A 206      -5.929   7.448  24.001  1.00  5.97           C  
ANISOU 1618  C   CYS A 206      786    672    810    -53   -112    -72       C  
ATOM   1619  O   CYS A 206      -6.873   8.159  23.666  1.00  8.14           O  
ANISOU 1619  O   CYS A 206      933    619   1542    -38   -349    -26       O  
ATOM   1620  CB  CYS A 206      -4.305   8.876  22.822  1.00  7.04           C  
ANISOU 1620  CB  CYS A 206      857    806   1014   -100    119    -64       C  
ATOM   1621  SG  CYS A 206      -4.223   7.897  21.323  1.00  8.14           S  
ANISOU 1621  SG  CYS A 206     1254    838    999      0    -66    -13       S  
ATOM   1622  N   VAL A 207      -6.051   6.130  24.198  1.00  5.72           N  
ANISOU 1622  N   VAL A 207      612    679    883    -65   -109      4       N  
ATOM   1623  CA  VAL A 207      -7.277   5.409  23.867  1.00  5.58           C  
ANISOU 1623  CA  VAL A 207      658    683    781    -33   -114    -41       C  
ATOM   1624  C   VAL A 207      -8.038   4.986  25.081  1.00  5.86           C  
ANISOU 1624  C   VAL A 207      737    614    875    -73    -29    -51       C  
ATOM   1625  O   VAL A 207      -7.499   4.296  25.967  1.00  7.15           O  
ANISOU 1625  O   VAL A 207      772    939   1006    -39    -53    198       O  
ATOM   1626  CB  VAL A 207      -7.000   4.178  22.999  1.00  5.66           C  
ANISOU 1626  CB  VAL A 207      652    506    994     73    -44     26       C  
ATOM   1627  CG1 VAL A 207      -8.295   3.470  22.649  1.00  6.21           C  
ANISOU 1627  CG1 VAL A 207      697    746    918    -41    -59   -115       C  
ATOM   1628  CG2 VAL A 207      -6.235   4.516  21.739  1.00  6.69           C  
ANISOU 1628  CG2 VAL A 207      829    763    951    143     70     51       C  
ATOM   1629  N   THR A 208      -9.341   5.280  25.110  1.00  5.53           N  
ANISOU 1629  N   THR A 208      814    567    719    -69    -14    -27       N  
ATOM   1630  CA  THR A 208     -10.284   4.573  25.969  1.00  5.93           C  
ANISOU 1630  CA  THR A 208      799    756    699   -117      0    -49       C  
ATOM   1631  C   THR A 208     -10.817   3.410  25.146  1.00  5.27           C  
ANISOU 1631  C   THR A 208      719    624    661    -90     -5     19       C  
ATOM   1632  O   THR A 208     -11.499   3.609  24.147  1.00  5.64           O  
ANISOU 1632  O   THR A 208      779    618    744    -25   -114     13       O  
ATOM   1633  CB  THR A 208     -11.441   5.462  26.425  1.00  6.73           C  
ANISOU 1633  CB  THR A 208      941    791    824    -81     52   -179       C  
ATOM   1634  OG1 THR A 208     -10.915   6.564  27.177  1.00  8.38           O  
ANISOU 1634  OG1 THR A 208     1238    955    993   -123     96   -350       O  
ATOM   1635  CG2 THR A 208     -12.416   4.666  27.264  1.00  8.16           C  
ANISOU 1635  CG2 THR A 208      982   1177    943    -94    253   -225       C  
ATOM   1636  N   TRP A 209     -10.438   2.213  25.540  1.00  4.91           N  
ANISOU 1636  N   TRP A 209      655    639    573    -29    -56    -34       N  
ATOM   1637  CA  TRP A 209     -10.890   1.006  24.854  1.00  5.12           C  
ANISOU 1637  CA  TRP A 209      732    699    514    -41     46    -91       C  
ATOM   1638  C   TRP A 209     -12.252   0.602  25.366  1.00  4.79           C  
ANISOU 1638  C   TRP A 209      629    632    557     28     19    -12       C  
ATOM   1639  O   TRP A 209     -12.464   0.554  26.575  1.00  5.57           O  
ANISOU 1639  O   TRP A 209      807    838    472    -79     44    -24       O  
ATOM   1640  CB  TRP A 209      -9.898  -0.155  25.036  1.00  5.04           C  
ANISOU 1640  CB  TRP A 209      663    671    583      7    -75    -50       C  
ATOM   1641  CG  TRP A 209      -8.769  -0.006  24.085  1.00  5.01           C  
ANISOU 1641  CG  TRP A 209      698    511    694     27    -26    -13       C  
ATOM   1642  CD1 TRP A 209      -7.564   0.574  24.268  1.00  6.19           C  
ANISOU 1642  CD1 TRP A 209      660    816    877    -24     26   -100       C  
ATOM   1643  CD2 TRP A 209      -8.819  -0.424  22.722  1.00  4.92           C  
ANISOU 1643  CD2 TRP A 209      609    575    685     84     -5     21       C  
ATOM   1644  NE1 TRP A 209      -6.845   0.546  23.116  1.00  6.20           N  
ANISOU 1644  NE1 TRP A 209      725    691    940    -63     -8    -54       N  
ATOM   1645  CE2 TRP A 209      -7.599  -0.065  22.157  1.00  5.47           C  
ANISOU 1645  CE2 TRP A 209      635    588    855     47     37    -53       C  
ATOM   1646  CE3 TRP A 209      -9.796  -1.063  21.949  1.00  5.21           C  
ANISOU 1646  CE3 TRP A 209      699    565    716     12     22     -2       C  
ATOM   1647  CZ2 TRP A 209      -7.323  -0.325  20.826  1.00  6.83           C  
ANISOU 1647  CZ2 TRP A 209      846    829    918    105    237    -41       C  
ATOM   1648  CZ3 TRP A 209      -9.510  -1.326  20.647  1.00  6.42           C  
ANISOU 1648  CZ3 TRP A 209      960    774    705     79    -39    -72       C  
ATOM   1649  CH2 TRP A 209      -8.286  -0.963  20.118  1.00  6.59           C  
ANISOU 1649  CH2 TRP A 209     1022    822    659    172     70    -61       C  
ATOM   1650  N   ILE A 210     -13.144   0.266  24.447  1.00  4.68           N  
ANISOU 1650  N   ILE A 210      643    705    430    -24     72      4       N  
ATOM   1651  CA  ILE A 210     -14.459  -0.253  24.742  1.00  5.16           C  
ANISOU 1651  CA  ILE A 210      624    721    617    -75      0    -66       C  
ATOM   1652  C   ILE A 210     -14.579  -1.521  23.930  1.00  4.71           C  
ANISOU 1652  C   ILE A 210      646    625    519    -20     78    -15       C  
ATOM   1653  O   ILE A 210     -14.671  -1.422  22.710  1.00  6.56           O  
ANISOU 1653  O   ILE A 210     1209    697    584     29    -15     -2       O  
ATOM   1654  CB  ILE A 210     -15.557   0.776  24.391  1.00  5.64           C  
ANISOU 1654  CB  ILE A 210      632    796    716     38     64   -103       C  
ATOM   1655  CG1 ILE A 210     -15.336   2.056  25.183  1.00  7.33           C  
ANISOU 1655  CG1 ILE A 210      819    825   1143    115     45   -205       C  
ATOM   1656  CG2 ILE A 210     -16.919   0.152  24.622  1.00  7.07           C  
ANISOU 1656  CG2 ILE A 210      596   1107    984     44    -25   -114       C  
ATOM   1657  CD1 ILE A 210     -16.183   3.227  24.733  1.00  8.95           C  
ANISOU 1657  CD1 ILE A 210      957    895   1548    191    -77   -134       C  
ATOM   1658  N   VAL A 211     -14.509  -2.674  24.555  1.00  5.04           N  
ANISOU 1658  N   VAL A 211      712    668    535    -56     44    -31       N  
ATOM   1659  CA  VAL A 211     -14.466  -3.957  23.873  1.00  5.11           C  
ANISOU 1659  CA  VAL A 211      669    656    617    -46      0    -86       C  
ATOM   1660  C   VAL A 211     -15.804  -4.641  24.148  1.00  5.09           C  
ANISOU 1660  C   VAL A 211      764    576    594    -63    -32     59       C  
ATOM   1661  O   VAL A 211     -16.169  -4.906  25.285  1.00  6.24           O  
ANISOU 1661  O   VAL A 211      842    901    629   -157     19     38       O  
ATOM   1662  CB  VAL A 211     -13.298  -4.812  24.330  1.00  6.04           C  
ANISOU 1662  CB  VAL A 211      713    764    816    -30    -34     17       C  
ATOM   1663  CG1 VAL A 211     -13.307  -6.166  23.676  1.00  7.29           C  
ANISOU 1663  CG1 VAL A 211      911    735   1125     39    -12    -13       C  
ATOM   1664  CG2 VAL A 211     -11.975  -4.085  24.030  1.00  7.78           C  
ANISOU 1664  CG2 VAL A 211      693    868   1395    -34     34     98       C  
ATOM   1665  N   LEU A 212     -16.552  -4.920  23.088  1.00  5.83           N  
ANISOU 1665  N   LEU A 212      680    913    623   -154     48    -33       N  
ATOM   1666  CA  LEU A 212     -17.844  -5.555  23.256  1.00  5.99           C  
ANISOU 1666  CA  LEU A 212      680    854    744   -126     74    -93       C  
ATOM   1667  C   LEU A 212     -17.659  -7.010  23.656  1.00  6.50           C  
ANISOU 1667  C   LEU A 212      858    909    702   -208    -32    -48       C  
ATOM   1668  O   LEU A 212     -16.843  -7.747  23.145  1.00  6.83           O  
ANISOU 1668  O   LEU A 212      817    874    902    -73     52     -2       O  
ATOM   1669  CB  LEU A 212     -18.642  -5.480  21.976  1.00  6.75           C  
ANISOU 1669  CB  LEU A 212      733   1001    831   -173    -40     22       C  
ATOM   1670  CG  LEU A 212     -19.037  -4.069  21.546  1.00  7.06           C  
ANISOU 1670  CG  LEU A 212      832   1029    821    -87     80    101       C  
ATOM   1671  CD1 LEU A 212     -20.026  -4.154  20.389  1.00  9.45           C  
ANISOU 1671  CD1 LEU A 212      970   1440   1181     31   -268     69       C  
ATOM   1672  CD2 LEU A 212     -19.601  -3.234  22.639  1.00  8.75           C  
ANISOU 1672  CD2 LEU A 212     1033   1112   1180    -65     79      3       C  
ATOM   1673  N   LYS A 213     -18.556  -7.416  24.571  1.00  6.97           N  
ANISOU 1673  N   LYS A 213      814   1013    822   -198     65      4       N  
ATOM   1674  CA  LYS A 213     -18.575  -8.818  25.013  1.00  7.73           C  
ANISOU 1674  CA  LYS A 213      917   1086    933   -179   -148    167       C  
ATOM   1675  C   LYS A 213     -18.944  -9.791  23.929  1.00  7.66           C  
ANISOU 1675  C   LYS A 213      903    997   1011   -258     12    138       C  
ATOM   1676  O   LYS A 213     -18.364 -10.872  23.817  1.00  9.53           O  
ANISOU 1676  O   LYS A 213     1257   1019   1346    -57   -188     98       O  
ATOM   1677  CB  LYS A 213     -19.543  -8.894  26.175  1.00 11.81           C  
ANISOU 1677  CB  LYS A 213     2072   1518    899   -784    159      0       C  
ATOM   1678  CG  LYS A 213     -19.919 -10.244  26.707  1.00 16.40           C  
ANISOU 1678  CG  LYS A 213     2775   1907   1550  -1322    272    345       C  
ATOM   1679  CD  LYS A 213     -21.246 -10.109  27.494  1.00 19.95           C  
ANISOU 1679  CD  LYS A 213     2702   2382   2493  -1469    541    241       C  
ATOM   1680  CE  LYS A 213     -22.468 -10.255  26.541  1.00 26.95           C  
ANISOU 1680  CE  LYS A 213     2839   3242   4157  -1390   -155   -135       C  
ATOM   1681  NZ  LYS A 213     -23.726 -10.303  27.310  1.00 34.16           N  
ANISOU 1681  NZ  LYS A 213     2677   3886   6416  -1417    306    825       N  
ATOM   1682  N   GLU A 214     -19.966  -9.445  23.148  1.00  7.47           N  
ANISOU 1682  N   GLU A 214      887    929   1022   -169    -25    -38       N  
ATOM   1683  CA  GLU A 214     -20.521 -10.369  22.210  1.00  7.42           C  
ANISOU 1683  CA  GLU A 214      876    952    992   -192     31    -61       C  
ATOM   1684  C   GLU A 214     -19.767 -10.296  20.884  1.00  7.08           C  
ANISOU 1684  C   GLU A 214      851    907    930   -152    -71     34       C  
ATOM   1685  O   GLU A 214     -19.731  -9.228  20.268  1.00  7.56           O  
ANISOU 1685  O   GLU A 214      883    963   1024    -88     -8    146       O  
ATOM   1686  CB  GLU A 214     -21.980 -10.072  21.957  1.00  8.10           C  
ANISOU 1686  CB  GLU A 214      862    948   1266   -121    -36     15       C  
ATOM   1687  CG  GLU A 214     -22.621 -11.051  21.015  1.00 11.20           C  
ANISOU 1687  CG  GLU A 214     1180   1299   1776   -309   -297   -117       C  
ATOM   1688  CD  GLU A 214     -24.101 -10.907  20.769  1.00 15.78           C  
ANISOU 1688  CD  GLU A 214     1125   2212   2658   -400   -422   -210       C  
ATOM   1689  OE1 GLU A 214     -24.750  -9.973  21.281  1.00 15.92           O  
ANISOU 1689  OE1 GLU A 214     1015   1758   3276   -325   -372    317       O  
ATOM   1690  OE2 GLU A 214     -24.643 -11.772  20.024  1.00 23.86           O  
ANISOU 1690  OE2 GLU A 214     1676   3639   3752   -744   -602  -1168       O  
ATOM   1691  N   PRO A 215     -19.213 -11.401  20.420  1.00  7.58           N  
ANISOU 1691  N   PRO A 215     1135    820    927   -211    -48     -7       N  
ATOM   1692  CA  PRO A 215     -18.567 -11.392  19.098  1.00  7.30           C  
ANISOU 1692  CA  PRO A 215      935    859    979   -134    -15      2       C  
ATOM   1693  C   PRO A 215     -19.617 -11.361  18.008  1.00  7.54           C  
ANISOU 1693  C   PRO A 215     1014    851   1001   -339    -70    -66       C  
ATOM   1694  O   PRO A 215     -20.769 -11.747  18.214  1.00 10.11           O  
ANISOU 1694  O   PRO A 215     1117   1563   1161   -505   -131    -50       O  
ATOM   1695  CB  PRO A 215     -17.828 -12.728  19.021  1.00  8.98           C  
ANISOU 1695  CB  PRO A 215     1176    923   1312    -86     92    -18       C  
ATOM   1696  CG  PRO A 215     -18.103 -13.434  20.271  1.00 17.86           C  
ANISOU 1696  CG  PRO A 215     3236   1574   1975    995   1148    623       C  
ATOM   1697  CD  PRO A 215     -19.104 -12.707  21.046  1.00  9.52           C  
ANISOU 1697  CD  PRO A 215     1545    922   1149     26    157    136       C  
ATOM   1698  N   ILE A 216     -19.212 -10.928  16.837  1.00  6.96           N  
ANISOU 1698  N   ILE A 216      878    805    962    -85   -142   -103       N  
ATOM   1699  CA  ILE A 216     -19.975 -11.166  15.639  1.00  7.63           C  
ANISOU 1699  CA  ILE A 216      968    906   1024    -84   -144    -68       C  
ATOM   1700  C   ILE A 216     -19.451 -12.402  14.944  1.00  6.94           C  
ANISOU 1700  C   ILE A 216      845    816    977   -226    -59    -24       C  
ATOM   1701  O   ILE A 216     -18.304 -12.783  15.090  1.00  8.68           O  
ANISOU 1701  O   ILE A 216      906    885   1508   -129   -134   -261       O  
ATOM   1702  CB  ILE A 216     -19.968  -9.947  14.722  1.00  7.61           C  
ANISOU 1702  CB  ILE A 216     1119    885    888     83   -114   -192       C  
ATOM   1703  CG1 ILE A 216     -18.585  -9.606  14.188  1.00  8.31           C  
ANISOU 1703  CG1 ILE A 216     1168    883   1107    -15    -85     11       C  
ATOM   1704  CG2 ILE A 216     -20.676  -8.755  15.375  1.00  8.77           C  
ANISOU 1704  CG2 ILE A 216     1226    882   1226    108   -160   -215       C  
ATOM   1705  CD1 ILE A 216     -18.572  -8.642  13.005  1.00  9.95           C  
ANISOU 1705  CD1 ILE A 216     1408   1045   1329    180     17    228       C  
ATOM   1706  N   SER A 217     -20.329 -13.070  14.203  1.00  8.47           N  
ANISOU 1706  N   SER A 217     1014    940   1265    -48   -278   -144       N  
ATOM   1707  CA  SER A 217     -19.976 -14.213  13.391  1.00  9.02           C  
ANISOU 1707  CA  SER A 217     1439    841   1146     26   -334    -82       C  
ATOM   1708  C   SER A 217     -19.765 -13.771  11.951  1.00  8.72           C  
ANISOU 1708  C   SER A 217     1362    761   1190    -33   -387    -98       C  
ATOM   1709  O   SER A 217     -20.607 -13.060  11.432  1.00  9.65           O  
ANISOU 1709  O   SER A 217     1497    919   1252    193   -311      4       O  
ATOM   1710  CB ASER A 217     -21.032 -15.343  13.445  0.50 12.41           C  
ANISOU 1710  CB ASER A 217     2125    909   1680   -334    156   -227       C  
ATOM   1711  CB BSER A 217     -21.145 -15.221  13.443  0.50 12.96           C  
ANISOU 1711  CB BSER A 217     2370    998   1558   -545    -14    -75       C  
ATOM   1712  OG ASER A 217     -21.177 -15.840  14.773  0.50 14.88           O  
ANISOU 1712  OG ASER A 217     2015   1542   2096   -302    134    352       O  
ATOM   1713  OG BSER A 217     -20.823 -16.416  12.807  0.50 17.94           O  
ANISOU 1713  OG BSER A 217     3833   1152   1829   -575    -69   -393       O  
ATOM   1714  N   VAL A 218     -18.676 -14.238  11.383  1.00  8.14           N  
ANISOU 1714  N   VAL A 218     1235    749   1109    -49   -458    -69       N  
ATOM   1715  CA  VAL A 218     -18.400 -14.051   9.978  1.00  7.91           C  
ANISOU 1715  CA  VAL A 218     1258    634   1115    -41   -539    -46       C  
ATOM   1716  C   VAL A 218     -18.146 -15.411   9.378  1.00  7.85           C  
ANISOU 1716  C   VAL A 218     1088    708   1188   -115   -440   -141       C  
ATOM   1717  O   VAL A 218     -17.808 -16.362  10.081  1.00  8.87           O  
ANISOU 1717  O   VAL A 218     1530    652   1187      1   -382    -56       O  
ATOM   1718  CB  VAL A 218     -17.204 -13.114   9.742  1.00  9.13           C  
ANISOU 1718  CB  VAL A 218     1336    736   1397   -168   -423    -61       C  
ATOM   1719  CG1 VAL A 218     -17.456 -11.763  10.417  1.00 10.91           C  
ANISOU 1719  CG1 VAL A 218     1599    685   1862    -93   -551   -119       C  
ATOM   1720  CG2 VAL A 218     -15.927 -13.716  10.273  1.00 11.06           C  
ANISOU 1720  CG2 VAL A 218     1286    887   2029    -74   -465   -165       C  
ATOM   1721  N   SER A 219     -18.294 -15.549   8.080  1.00  7.55           N  
ANISOU 1721  N   SER A 219     1211    536   1123    -39   -339      9       N  
ATOM   1722  CA  SER A 219     -18.076 -16.841   7.476  1.00  7.98           C  
ANISOU 1722  CA  SER A 219     1252    541   1238    -82   -242    -35       C  
ATOM   1723  C   SER A 219     -16.610 -17.079   7.166  1.00  7.92           C  
ANISOU 1723  C   SER A 219     1288    527   1195   -127   -176     23       C  
ATOM   1724  O   SER A 219     -15.815 -16.158   7.037  1.00  8.23           O  
ANISOU 1724  O   SER A 219     1222    506   1398   -131   -262     49       O  
ATOM   1725  CB  SER A 219     -18.913 -17.014   6.228  1.00  8.98           C  
ANISOU 1725  CB  SER A 219     1286    897   1229   -109   -180   -175       C  
ATOM   1726  OG  SER A 219     -18.424 -16.119   5.244  1.00  8.98           O  
ANISOU 1726  OG  SER A 219     1334    807   1271   -164   -326    -16       O  
ATOM   1727  N   SER A 220     -16.274 -18.342   6.992  1.00  8.77           N  
ANISOU 1727  N   SER A 220     1355    446   1530   -114   -138    -48       N  
ATOM   1728  CA  SER A 220     -14.925 -18.702   6.577  1.00 10.23           C  
ANISOU 1728  CA  SER A 220     1234    598   2055     15   -223    235       C  
ATOM   1729  C   SER A 220     -14.585 -18.032   5.279  1.00 10.02           C  
ANISOU 1729  C   SER A 220     1332    685   1791    -47   -137    -51       C  
ATOM   1730  O   SER A 220     -13.432 -17.575   5.113  1.00 11.57           O  
ANISOU 1730  O   SER A 220     1137    892   2368     76    -60    253       O  
ATOM   1731  CB  SER A 220     -14.800 -20.219   6.489  1.00 12.45           C  
ANISOU 1731  CB  SER A 220     1533    678   2519     78     -2     90       C  
ATOM   1732  OG  SER A 220     -15.782 -20.807   5.678  1.00 14.45           O  
ANISOU 1732  OG  SER A 220     1771    865   2856   -129     25   -119       O  
ATOM   1733  N   GLU A 221     -15.542 -17.899   4.375  1.00  9.50           N  
ANISOU 1733  N   GLU A 221     1241    698   1669    -73      2   -170       N  
ATOM   1734  CA  GLU A 221     -15.218 -17.230   3.104  1.00 10.17           C  
ANISOU 1734  CA  GLU A 221     1346    861   1656     48     17    -88       C  
ATOM   1735  C   GLU A 221     -14.922 -15.767   3.279  1.00  9.26           C  
ANISOU 1735  C   GLU A 221     1113    832   1575     96     23     55       C  
ATOM   1736  O   GLU A 221     -14.065 -15.217   2.578  1.00 11.41           O  
ANISOU 1736  O   GLU A 221     1486    967   1882     74    389     17       O  
ATOM   1737  CB  GLU A 221     -16.354 -17.393   2.104  1.00 12.85           C  
ANISOU 1737  CB  GLU A 221     1980   1205   1698    -21   -267   -359       C  
ATOM   1738  CG  GLU A 221     -16.633 -18.813   1.647  1.00 13.99           C  
ANISOU 1738  CG  GLU A 221     1783   1280   2251      7   -316   -454       C  
ATOM   1739  CD  GLU A 221     -17.507 -19.607   2.564  1.00 14.49           C  
ANISOU 1739  CD  GLU A 221     2080   1026   2399     30   -325   -328       C  
ATOM   1740  OE1 GLU A 221     -18.018 -19.092   3.571  1.00 15.32           O  
ANISOU 1740  OE1 GLU A 221     2185   1142   2494   -315    -17   -345       O  
ATOM   1741  OE2 GLU A 221     -17.671 -20.825   2.259  1.00 22.67           O  
ANISOU 1741  OE2 GLU A 221     3732   1301   3581   -568    477   -774       O  
ATOM   1742  N   GLN A 222     -15.636 -15.102   4.187  1.00  8.28           N  
ANISOU 1742  N   GLN A 222     1241    767   1136    -59   -131    -23       N  
ATOM   1743  CA  GLN A 222     -15.362 -13.702   4.434  1.00  7.97           C  
ANISOU 1743  CA  GLN A 222     1167    652   1209     -8    -46    181       C  
ATOM   1744  C   GLN A 222     -13.954 -13.489   4.952  1.00  8.12           C  
ANISOU 1744  C   GLN A 222     1165    717   1205    -12    -68     78       C  
ATOM   1745  O   GLN A 222     -13.231 -12.631   4.445  1.00  9.35           O  
ANISOU 1745  O   GLN A 222     1176   1005   1371   -130   -145    286       O  
ATOM   1746  CB  GLN A 222     -16.449 -13.154   5.350  1.00  8.34           C  
ANISOU 1746  CB  GLN A 222     1151    740   1276      9    -88     42       C  
ATOM   1747  CG  GLN A 222     -17.812 -13.056   4.710  1.00  7.94           C  
ANISOU 1747  CG  GLN A 222     1100    837   1078   -126    -84     35       C  
ATOM   1748  CD  GLN A 222     -18.881 -12.512   5.588  1.00  8.18           C  
ANISOU 1748  CD  GLN A 222     1179    695   1235    -13    -95    -77       C  
ATOM   1749  OE1 GLN A 222     -19.013 -12.900   6.735  1.00  8.63           O  
ANISOU 1749  OE1 GLN A 222     1246    838   1196     25    -98     -5       O  
ATOM   1750  NE2 GLN A 222     -19.716 -11.625   5.041  1.00  9.04           N  
ANISOU 1750  NE2 GLN A 222     1206    871   1358     64   -151     -2       N  
ATOM   1751  N   VAL A 223     -13.516 -14.269   5.955  1.00  8.62           N  
ANISOU 1751  N   VAL A 223     1161    816   1297   -157   -164    268       N  
ATOM   1752  CA  VAL A 223     -12.167 -14.045   6.484  1.00 10.13           C  
ANISOU 1752  CA  VAL A 223     1239   1176   1435   -186   -261    219       C  
ATOM   1753  C   VAL A 223     -11.137 -14.525   5.475  1.00  9.60           C  
ANISOU 1753  C   VAL A 223     1068    905   1677    -99   -305    299       C  
ATOM   1754  O   VAL A 223     -10.066 -13.923   5.381  1.00 10.04           O  
ANISOU 1754  O   VAL A 223     1196    930   1688   -153   -106    304       O  
ATOM   1755  CB  VAL A 223     -12.046 -14.674   7.889  1.00 13.61           C  
ANISOU 1755  CB  VAL A 223     1377   2071   1723   -120   -416    912       C  
ATOM   1756  CG1 VAL A 223     -12.077 -16.172   7.857  1.00 17.70           C  
ANISOU 1756  CG1 VAL A 223     1438   2048   3241   -479   -835   1215       C  
ATOM   1757  CG2 VAL A 223     -10.804 -14.138   8.596  1.00 16.88           C  
ANISOU 1757  CG2 VAL A 223     2294   2133   1987   -307  -1000    661       C  
ATOM   1758  N   LEU A 224     -11.392 -15.555   4.686  1.00 10.32           N  
ANISOU 1758  N   LEU A 224     1185    873   1863   -170    -46    210       N  
ATOM   1759  CA  LEU A 224     -10.451 -15.972   3.644  1.00 11.69           C  
ANISOU 1759  CA  LEU A 224     1016   1142   2284   -169     96     63       C  
ATOM   1760  C   LEU A 224     -10.173 -14.836   2.680  1.00 10.99           C  
ANISOU 1760  C   LEU A 224     1188   1087   1902   -141    140   -143       C  
ATOM   1761  O   LEU A 224      -9.023 -14.690   2.254  1.00 11.44           O  
ANISOU 1761  O   LEU A 224     1313   1209   1825    -45    263     -5       O  
ATOM   1762  CB  LEU A 224     -11.000 -17.184   2.871  1.00 15.66           C  
ANISOU 1762  CB  LEU A 224     1964    910   3077    -59    318   -345       C  
ATOM   1763  CG  LEU A 224     -10.772 -18.539   3.551  1.00 20.81           C  
ANISOU 1763  CG  LEU A 224     3043   1173   3691    -43      0    -27       C  
ATOM   1764  CD1 LEU A 224     -11.595 -19.513   2.726  1.00 33.46           C  
ANISOU 1764  CD1 LEU A 224     5597   1104   6013   -596   -850   -805       C  
ATOM   1765  CD2 LEU A 224      -9.324 -18.924   3.601  1.00 26.34           C  
ANISOU 1765  CD2 LEU A 224     3494   1707   4808    968    661    609       C  
ATOM   1766  N   LYS A 225     -11.168 -14.009   2.406  1.00 10.00           N  
ANISOU 1766  N   LYS A 225     1167   1213   1418   -179    -59   -130       N  
ATOM   1767  CA  LYS A 225     -10.924 -12.861   1.526  1.00 10.45           C  
ANISOU 1767  CA  LYS A 225     1230   1527   1213   -173     -9    -77       C  
ATOM   1768  C   LYS A 225     -10.045 -11.808   2.160  1.00  8.52           C  
ANISOU 1768  C   LYS A 225     1197   1005   1035     22    -78    106       C  
ATOM   1769  O   LYS A 225      -9.244 -11.183   1.477  1.00  9.79           O  
ANISOU 1769  O   LYS A 225     1564   1236    920   -164     -6    110       O  
ATOM   1770  CB  LYS A 225     -12.287 -12.338   1.031  1.00 11.88           C  
ANISOU 1770  CB  LYS A 225     1272   1778   1463   -186   -159    253       C  
ATOM   1771  CG  LYS A 225     -12.865 -13.348   0.011  1.00 16.98           C  
ANISOU 1771  CG  LYS A 225     1622   2490   2341   -735   -496    -24       C  
ATOM   1772  CD  LYS A 225     -14.112 -12.958  -0.702  1.00 22.39           C  
ANISOU 1772  CD  LYS A 225     1927   3811   2768   -427   -884   -449       C  
ATOM   1773  CE  LYS A 225     -14.633 -14.105  -1.576  1.00 24.90           C  
ANISOU 1773  CE  LYS A 225     1933   4725   2802   -521   -543  -1183       C  
ATOM   1774  NZ  LYS A 225     -15.886 -13.754  -2.293  1.00 29.30           N  
ANISOU 1774  NZ  LYS A 225     1763   5745   3625   -145   -695  -2120       N  
ATOM   1775  N   PHE A 226     -10.135 -11.608   3.456  1.00  7.81           N  
ANISOU 1775  N   PHE A 226     1052    920    995    -19    -11    224       N  
ATOM   1776  CA  PHE A 226      -9.204 -10.715   4.123  1.00  7.99           C  
ANISOU 1776  CA  PHE A 226     1150    857   1029     -5    -87    168       C  
ATOM   1777  C   PHE A 226      -7.761 -11.187   3.907  1.00  6.97           C  
ANISOU 1777  C   PHE A 226     1165    779    704     10     -1      9       C  
ATOM   1778  O   PHE A 226      -6.846 -10.398   3.712  1.00  8.18           O  
ANISOU 1778  O   PHE A 226     1289    821    999    -10    157    -90       O  
ATOM   1779  CB  PHE A 226      -9.440 -10.668   5.619  1.00  7.91           C  
ANISOU 1779  CB  PHE A 226     1219    724   1061     95    109    101       C  
ATOM   1780  CG  PHE A 226     -10.612  -9.945   6.197  1.00  8.15           C  
ANISOU 1780  CG  PHE A 226     1019    724   1354    -86    -63   -174       C  
ATOM   1781  CD1 PHE A 226     -11.708  -9.554   5.493  1.00 10.43           C  
ANISOU 1781  CD1 PHE A 226     1481   1208   1274    455    -27    -97       C  
ATOM   1782  CD2 PHE A 226     -10.658  -9.695   7.562  1.00 12.42           C  
ANISOU 1782  CD2 PHE A 226     1324   1791   1604    266   -304   -908       C  
ATOM   1783  CE1 PHE A 226     -12.780  -8.894   6.060  1.00 12.45           C  
ANISOU 1783  CE1 PHE A 226     1369   1353   2009    354    172    -91       C  
ATOM   1784  CE2 PHE A 226     -11.700  -9.010   8.144  1.00 15.58           C  
ANISOU 1784  CE2 PHE A 226     1184   2430   2306    238   -147  -1272       C  
ATOM   1785  CZ  PHE A 226     -12.730  -8.573   7.373  1.00 13.59           C  
ANISOU 1785  CZ  PHE A 226     1030   1636   2496     88     -2  -1154       C  
ATOM   1786  N   ARG A 227      -7.577 -12.497   3.958  1.00  7.24           N  
ANISOU 1786  N   ARG A 227      986    873    891     42      6     24       N  
ATOM   1787  CA  ARG A 227      -6.251 -13.093   3.885  1.00  7.91           C  
ANISOU 1787  CA  ARG A 227      991    934   1082    103     85     21       C  
ATOM   1788  C   ARG A 227      -5.679 -13.067   2.484  1.00  8.75           C  
ANISOU 1788  C   ARG A 227     1151    965   1207    103    172     32       C  
ATOM   1789  O   ARG A 227      -4.510 -13.481   2.320  1.00 10.00           O  
ANISOU 1789  O   ARG A 227     1168   1287   1343    213    183    -22       O  
ATOM   1790  CB  ARG A 227      -6.292 -14.522   4.412  1.00  8.65           C  
ANISOU 1790  CB  ARG A 227     1268    937   1081    193    -34     41       C  
ATOM   1791  CG  ARG A 227      -6.752 -14.670   5.840  1.00  7.97           C  
ANISOU 1791  CG  ARG A 227     1136    831   1060    166    -67     -2       C  
ATOM   1792  CD  ARG A 227      -6.605 -16.087   6.300  1.00 10.52           C  
ANISOU 1792  CD  ARG A 227     2002    849   1145    105    -19      8       C  
ATOM   1793  NE  ARG A 227      -7.182 -16.280   7.638  1.00  9.00           N  
ANISOU 1793  NE  ARG A 227     1448    855   1118    -35   -106    -32       N  
ATOM   1794  CZ  ARG A 227      -8.085 -17.155   7.991  1.00 11.67           C  
ANISOU 1794  CZ  ARG A 227     2181   1001   1250   -482   -173   -109       C  
ATOM   1795  NH1 ARG A 227      -8.570 -18.030   7.116  1.00 17.70           N  
ANISOU 1795  NH1 ARG A 227     3184   1664   1876   -907   -180   -791       N  
ATOM   1796  NH2 ARG A 227      -8.546 -17.183   9.215  1.00 12.33           N  
ANISOU 1796  NH2 ARG A 227     2232   1096   1355   -782    116   -214       N  
ATOM   1797  N   LYS A 228      -6.445 -12.644   1.487  1.00  8.71           N  
ANISOU 1797  N   LYS A 228     1195   1117    999     -3     78   -172       N  
ATOM   1798  CA  LYS A 228      -5.918 -12.499   0.147  1.00  9.18           C  
ANISOU 1798  CA  LYS A 228     1355   1105   1027    -47    163   -300       C  
ATOM   1799  C   LYS A 228      -5.339 -11.128  -0.100  1.00  8.78           C  
ANISOU 1799  C   LYS A 228     1490    997    850     78     78   -155       C  
ATOM   1800  O   LYS A 228      -4.736 -10.916  -1.154  1.00 10.81           O  
ANISOU 1800  O   LYS A 228     2104   1140    862    -43    266   -197       O  
ATOM   1801  CB  LYS A 228      -6.990 -12.785  -0.887  1.00 12.76           C  
ANISOU 1801  CB  LYS A 228     2024   1731   1094   -250    -54   -478       C  
ATOM   1802  CG  LYS A 228      -7.477 -14.190  -0.928  1.00 20.25           C  
ANISOU 1802  CG  LYS A 228     3096   2502   2095  -1475    402  -1079       C  
ATOM   1803  CD  LYS A 228      -8.642 -14.370  -1.875  1.00 27.81           C  
ANISOU 1803  CD  LYS A 228     3625   3963   2979  -1886   -202  -1203       C  
ATOM   1804  CE  LYS A 228      -8.320 -14.172  -3.328  1.00 33.74           C  
ANISOU 1804  CE  LYS A 228     4820   5135   2865  -1733   -878   -226       C  
ATOM   1805  NZ  LYS A 228      -9.500 -14.358  -4.202  1.00 50.54           N  
ANISOU 1805  NZ  LYS A 228     7060   7362   4780  -1554  -3167    231       N  
ATOM   1806  N   LEU A 229      -5.496 -10.193   0.815  1.00  7.72           N  
ANISOU 1806  N   LEU A 229     1264    886    782     16     12    -53       N  
ATOM   1807  CA  LEU A 229      -4.859  -8.893   0.716  1.00  7.55           C  
ANISOU 1807  CA  LEU A 229     1211    869    789     63     48    -66       C  
ATOM   1808  C   LEU A 229      -3.359  -9.060   0.826  1.00  7.35           C  
ANISOU 1808  C   LEU A 229     1267    728    800     69    184   -119       C  
ATOM   1809  O   LEU A 229      -2.852 -10.098   1.270  1.00  7.66           O  
ANISOU 1809  O   LEU A 229     1266    773    873     46    113    -20       O  
ATOM   1810  CB  LEU A 229      -5.380  -7.966   1.816  1.00  7.53           C  
ANISOU 1810  CB  LEU A 229     1188    922    751     49     36    -41       C  
ATOM   1811  CG  LEU A 229      -6.832  -7.538   1.639  1.00  8.31           C  
ANISOU 1811  CG  LEU A 229     1187   1048    924    121     73     40       C  
ATOM   1812  CD1 LEU A 229      -7.334  -6.948   2.946  1.00  9.95           C  
ANISOU 1812  CD1 LEU A 229     1291   1310   1181    206     38   -296       C  
ATOM   1813  CD2 LEU A 229      -6.911  -6.537   0.508  1.00 12.36           C  
ANISOU 1813  CD2 LEU A 229     1486   1743   1466    466    111    606       C  
ATOM   1814  N   ASN A 230      -2.635  -8.007   0.433  1.00  7.15           N  
ANISOU 1814  N   ASN A 230     1130    788    797    148     51     25       N  
ATOM   1815  CA  ASN A 230      -1.182  -8.007   0.447  1.00  7.39           C  
ANISOU 1815  CA  ASN A 230     1124    789    894    137    178     42       C  
ATOM   1816  C   ASN A 230      -0.661  -6.846   1.278  1.00  7.54           C  
ANISOU 1816  C   ASN A 230     1148    842    876     72    167     31       C  
ATOM   1817  O   ASN A 230      -1.155  -5.730   1.230  1.00  7.92           O  
ANISOU 1817  O   ASN A 230     1191    803   1014    177    144     47       O  
ATOM   1818  CB  ASN A 230      -0.607  -7.827  -0.952  1.00  8.60           C  
ANISOU 1818  CB  ASN A 230     1268   1068    930    240    216     -5       C  
ATOM   1819  CG  ASN A 230      -0.699  -8.970  -1.886  1.00 10.50           C  
ANISOU 1819  CG  ASN A 230     1728   1203   1060    243    157   -181       C  
ATOM   1820  OD1 ASN A 230      -0.236  -8.815  -3.024  1.00 14.56           O  
ANISOU 1820  OD1 ASN A 230     2840   1574   1117    402    430   -115       O  
ATOM   1821  ND2 ASN A 230      -1.234 -10.103  -1.503  1.00 11.54           N  
ANISOU 1821  ND2 ASN A 230     1919   1141   1325    234    312   -335       N  
ATOM   1822  N   PHE A 231       0.418  -7.130   2.006  1.00  7.31           N  
ANISOU 1822  N   PHE A 231     1176    728    872    106    183    131       N  
ATOM   1823  CA  PHE A 231       1.152  -6.095   2.684  1.00  8.16           C  
ANISOU 1823  CA  PHE A 231     1153    937   1012    -42    163     37       C  
ATOM   1824  C   PHE A 231       1.943  -5.214   1.737  1.00  8.90           C  
ANISOU 1824  C   PHE A 231     1225   1131   1028   -184     95     16       C  
ATOM   1825  O   PHE A 231       2.171  -4.030   1.954  1.00 10.81           O  
ANISOU 1825  O   PHE A 231     1668   1082   1358   -344     70    140       O  
ATOM   1826  CB  PHE A 231       2.156  -6.682   3.703  1.00  8.67           C  
ANISOU 1826  CB  PHE A 231     1241   1037   1015    -99     94     23       C  
ATOM   1827  CG  PHE A 231       1.638  -7.283   4.990  1.00  8.35           C  
ANISOU 1827  CG  PHE A 231     1256    989    926    -51     40     14       C  
ATOM   1828  CD1 PHE A 231       0.877  -6.530   5.863  1.00  8.61           C  
ANISOU 1828  CD1 PHE A 231     1236   1043    992     27     13    -17       C  
ATOM   1829  CD2 PHE A 231       1.937  -8.588   5.326  1.00  8.92           C  
ANISOU 1829  CD2 PHE A 231     1332    987   1068     65     87     33       C  
ATOM   1830  CE1 PHE A 231       0.482  -7.038   7.062  1.00  8.89           C  
ANISOU 1830  CE1 PHE A 231     1412    999    966     67     43     63       C  
ATOM   1831  CE2 PHE A 231       1.534  -9.071   6.550  1.00  8.84           C  
ANISOU 1831  CE2 PHE A 231     1340    964   1055    102   -146    139       C  
ATOM   1832  CZ  PHE A 231       0.818  -8.316   7.412  1.00  8.87           C  
ANISOU 1832  CZ  PHE A 231     1445    960    966    -47    -57     24       C  
ATOM   1833  N   ASN A 232       2.462  -5.862   0.680  1.00  9.77           N  
ANISOU 1833  N   ASN A 232     1352   1364    997    -35    264    202       N  
ATOM   1834  CA  ASN A 232       3.308  -5.228  -0.288  1.00 10.48           C  
ANISOU 1834  CA  ASN A 232     1193   1590   1198    -26    244    344       C  
ATOM   1835  C   ASN A 232       2.525  -4.355  -1.257  1.00  9.85           C  
ANISOU 1835  C   ASN A 232     1316   1383   1044    133    430    203       C  
ATOM   1836  O   ASN A 232       1.341  -4.470  -1.421  1.00  9.51           O  
ANISOU 1836  O   ASN A 232     1348   1213   1050    232    258     94       O  
ATOM   1837  CB  ASN A 232       4.030  -6.310  -1.092  1.00 12.02           C  
ANISOU 1837  CB  ASN A 232     1359   1745   1465    310    482    467       C  
ATOM   1838  CG  ASN A 232       3.041  -7.272  -1.734  1.00 12.07           C  
ANISOU 1838  CG  ASN A 232     1612   1654   1319    425    560    102       C  
ATOM   1839  OD1 ASN A 232       2.509  -8.174  -1.069  1.00 12.18           O  
ANISOU 1839  OD1 ASN A 232     1526   1516   1586    351    565     63       O  
ATOM   1840  ND2 ASN A 232       2.739  -7.062  -2.988  1.00 14.23           N  
ANISOU 1840  ND2 ASN A 232     2456   1631   1321    707    322    -37       N  
ATOM   1841  N   GLY A 233       3.330  -3.469  -1.904  1.00 12.37           N  
ANISOU 1841  N   GLY A 233     1592   1691   1416     90    462    541       N  
ATOM   1842  CA  GLY A 233       2.823  -2.711  -3.007  1.00 12.63           C  
ANISOU 1842  CA  GLY A 233     1772   1499   1526    255    527    571       C  
ATOM   1843  C   GLY A 233       2.793  -3.511  -4.290  1.00 12.24           C  
ANISOU 1843  C   GLY A 233     1793   1465   1394    478    682    640       C  
ATOM   1844  O   GLY A 233       3.425  -4.550  -4.454  1.00 16.55           O  
ANISOU 1844  O   GLY A 233     2611   2035   1643   1216    912    731       O  
ATOM   1845  N   GLU A 234       2.021  -2.973  -5.259  1.00 12.29           N  
ANISOU 1845  N   GLU A 234     1883   1357   1429    382    526    478       N  
ATOM   1846  CA  GLU A 234       1.943  -3.587  -6.566  1.00 13.82           C  
ANISOU 1846  CA  GLU A 234     2056   1757   1438    297    698    316       C  
ATOM   1847  C   GLU A 234       3.330  -3.652  -7.183  1.00 15.00           C  
ANISOU 1847  C   GLU A 234     2243   1748   1710    596    819    607       C  
ATOM   1848  O   GLU A 234       4.116  -2.727  -7.091  1.00 17.21           O  
ANISOU 1848  O   GLU A 234     1945   2772   1821    165    660    741       O  
ATOM   1849  CB  GLU A 234       0.998  -2.779  -7.486  1.00 13.56           C  
ANISOU 1849  CB  GLU A 234     1881   1761   1511     91    534    254       C  
ATOM   1850  CG  GLU A 234       0.704  -3.300  -8.848  1.00 17.60           C  
ANISOU 1850  CG  GLU A 234     2467   2789   1433   -267    542    232       C  
ATOM   1851  CD  GLU A 234      -0.053  -2.264  -9.684  1.00 26.17           C  
ANISOU 1851  CD  GLU A 234     3702   3780   2459    686   -782    -74       C  
ATOM   1852  OE1 GLU A 234      -0.457  -1.166  -9.216  1.00 28.40           O  
ANISOU 1852  OE1 GLU A 234     3816   3249   3726    373   -158    141       O  
ATOM   1853  OE2 GLU A 234      -0.252  -2.538 -10.859  1.00 30.89           O  
ANISOU 1853  OE2 GLU A 234     3950   5086   2702    802  -1321   -173       O  
ATOM   1854  N   GLY A 235       3.617  -4.793  -7.812  1.00 19.55           N  
ANISOU 1854  N   GLY A 235     3447   2259   1722   1312   1159    469       N  
ATOM   1855  CA  GLY A 235       4.899  -4.959  -8.458  1.00 24.31           C  
ANISOU 1855  CA  GLY A 235     3867   3247   2123   1853   1572    849       C  
ATOM   1856  C   GLY A 235       6.000  -5.418  -7.550  1.00 27.53           C  
ANISOU 1856  C   GLY A 235     3674   4310   2478   2188   1790   1285       C  
ATOM   1857  O   GLY A 235       7.170  -5.602  -7.964  1.00 33.31           O  
ANISOU 1857  O   GLY A 235     4094   5894   2669   2898   2242   1472       O  
ATOM   1858  N   GLU A 236       5.611  -5.679  -6.286  1.00 26.38           N  
ANISOU 1858  N   GLU A 236     3152   4114   2755   2441   1873   1927       N  
ATOM   1859  CA  GLU A 236       6.585  -6.208  -5.333  1.00 26.48           C  
ANISOU 1859  CA  GLU A 236     2803   4071   3186   2094   1799   2177       C  
ATOM   1860  C   GLU A 236       6.258  -7.660  -5.072  1.00 25.80           C  
ANISOU 1860  C   GLU A 236     2736   3951   3118   2110   2229   2069       C  
ATOM   1861  O   GLU A 236       5.116  -8.072  -5.318  1.00 25.77           O  
ANISOU 1861  O   GLU A 236     3294   3874   2624   2022   1622    761       O  
ATOM   1862  CB  GLU A 236       6.576  -5.439  -4.010  1.00 27.22           C  
ANISOU 1862  CB  GLU A 236     2638   4252   3453   1623   1375   1880       C  
ATOM   1863  CG  GLU A 236       6.932  -3.965  -4.108  1.00 32.71           C  
ANISOU 1863  CG  GLU A 236     2619   4353   5457   1202    602   1834       C  
ATOM   1864  CD  GLU A 236       6.687  -3.139  -2.854  1.00 34.53           C  
ANISOU 1864  CD  GLU A 236     3119   4141   5858     -3   1115   1530       C  
ATOM   1865  OE1 GLU A 236       6.131  -3.586  -1.807  1.00 30.33           O  
ANISOU 1865  OE1 GLU A 236     1761   3755   6007   -261   1001   1193       O  
ATOM   1866  OE2 GLU A 236       7.091  -1.948  -2.984  1.00 42.49           O  
ANISOU 1866  OE2 GLU A 236     4771   4653   6722  -1030   1967   1453       O  
ATOM   1867  N   PRO A 237       7.169  -8.473  -4.588  1.00 29.07           N  
ANISOU 1867  N   PRO A 237     2934   4091   4020   2158   2203   2328       N  
ATOM   1868  CA  PRO A 237       6.852  -9.847  -4.237  1.00 28.24           C  
ANISOU 1868  CA  PRO A 237     3157   3951   3621   2297   2209   2061       C  
ATOM   1869  C   PRO A 237       5.729  -9.898  -3.226  1.00 22.29           C  
ANISOU 1869  C   PRO A 237     2471   3349   2648   1681   1431   1374       C  
ATOM   1870  O   PRO A 237       5.598  -9.129  -2.308  1.00 20.79           O  
ANISOU 1870  O   PRO A 237     1964   2935   3001    938   1247   1212       O  
ATOM   1871  CB  PRO A 237       8.140 -10.388  -3.617  1.00 31.50           C  
ANISOU 1871  CB  PRO A 237     2863   4305   4799   2392   2411   2515       C  
ATOM   1872  CG  PRO A 237       9.155  -9.643  -4.465  1.00 34.00           C  
ANISOU 1872  CG  PRO A 237     3157   4330   5430   2238   2193   3128       C  
ATOM   1873  CD  PRO A 237       8.615  -8.234  -4.415  1.00 32.38           C  
ANISOU 1873  CD  PRO A 237     2836   4435   5034   2318   2138   2757       C  
ATOM   1874  N   GLU A 238       4.862 -10.869  -3.449  1.00 21.44           N  
ANISOU 1874  N   GLU A 238     2792   3421   1933   1739   1167    586       N  
ATOM   1875  CA  GLU A 238       3.645 -10.957  -2.682  1.00 17.66           C  
ANISOU 1875  CA  GLU A 238     2229   3053   1429   1289    522     46       C  
ATOM   1876  C   GLU A 238       3.910 -11.442  -1.258  1.00 12.71           C  
ANISOU 1876  C   GLU A 238     1540   1735   1555    743    536    -58       C  
ATOM   1877  O   GLU A 238       4.504 -12.488  -1.003  1.00 13.90           O  
ANISOU 1877  O   GLU A 238     1550   1841   1891    793    294   -111       O  
ATOM   1878  CB  GLU A 238       2.646 -11.944  -3.295  1.00 23.01           C  
ANISOU 1878  CB  GLU A 238     2475   3962   2306   1554   -200  -1031       C  
ATOM   1879  CG  GLU A 238       1.328 -12.025  -2.529  1.00 24.90           C  
ANISOU 1879  CG  GLU A 238     2676   3755   3029    600    165  -1469       C  
ATOM   1880  CD  GLU A 238       0.236 -12.764  -3.262  1.00 27.19           C  
ANISOU 1880  CD  GLU A 238     3057   3389   3886    706     68  -2069       C  
ATOM   1881  OE1 GLU A 238       0.538 -13.790  -3.877  1.00 44.01           O  
ANISOU 1881  OE1 GLU A 238     3821   5433   7467   1383   -425  -4595       O  
ATOM   1882  OE2 GLU A 238      -0.961 -12.371  -3.242  1.00 19.50           O  
ANISOU 1882  OE2 GLU A 238     2929   1883   2597    267    -20   -884       O  
ATOM   1883  N  AGLU A 239       3.390 -10.677  -0.304  0.50 11.59           N  
ANISOU 1883  N  AGLU A 239     1584   1412   1408    334    574    -38       N  
ATOM   1884  N  BGLU A 239       3.387 -10.668  -0.309  0.50 11.75           N  
ANISOU 1884  N  BGLU A 239     1540   1463   1462    324    685    -35       N  
ATOM   1885  CA AGLU A 239       3.342 -10.899   1.112  0.50  9.97           C  
ANISOU 1885  CA AGLU A 239     1384    977   1428    102    366     27       C  
ATOM   1886  CA BGLU A 239       3.413 -11.111   1.076  0.50 10.31           C  
ANISOU 1886  CA BGLU A 239     1387   1018   1511    173    498    -89       C  
ATOM   1887  C  AGLU A 239       1.861 -10.870   1.525  0.50  9.01           C  
ANISOU 1887  C  AGLU A 239     1324    978   1120    161    262    101       C  
ATOM   1888  C  BGLU A 239       1.981 -10.922   1.610  0.50  9.14           C  
ANISOU 1888  C  BGLU A 239     1366    903   1204    240    429     59       C  
ATOM   1889  O  AGLU A 239       1.249  -9.810   1.508  0.50 10.92           O  
ANISOU 1889  O  AGLU A 239     1536    877   1735    161    506    -47       O  
ATOM   1890  O  BGLU A 239       1.510  -9.805   1.764  0.50  9.58           O  
ANISOU 1890  O  BGLU A 239     1387    896   1357    354    248    162       O  
ATOM   1891  CB AGLU A 239       4.120  -9.836   1.874  0.50 10.15           C  
ANISOU 1891  CB AGLU A 239     1272    847   1737    281    158     58       C  
ATOM   1892  CB BGLU A 239       4.466 -10.398   1.902  0.50 12.32           C  
ANISOU 1892  CB BGLU A 239     1457   1225   1998    230    252   -271       C  
ATOM   1893  CG AGLU A 239       5.609  -9.832   1.546  0.50 11.71           C  
ANISOU 1893  CG AGLU A 239     1318   1058   2074     52    404   -246       C  
ATOM   1894  CG BGLU A 239       4.646 -11.004   3.280  0.50 13.87           C  
ANISOU 1894  CG BGLU A 239     1652   1686   1931     41    120   -283       C  
ATOM   1895  CD AGLU A 239       6.361  -8.697   2.197  0.50 19.73           C  
ANISOU 1895  CD AGLU A 239     2117   2007   3375   -518   -519   -522       C  
ATOM   1896  CD BGLU A 239       4.993 -12.467   3.435  0.50 17.97           C  
ANISOU 1896  CD BGLU A 239     2100   2018   2709    616   -485    206       C  
ATOM   1897  OE1AGLU A 239       6.769  -7.766   1.466  0.50 28.87           O  
ANISOU 1897  OE1AGLU A 239     4196   2110   4664  -1702  -1501     27       O  
ATOM   1898  OE1BGLU A 239       5.329 -13.268   2.527  0.50 22.54           O  
ANISOU 1898  OE1BGLU A 239     3230   1745   3587    728  -1461   -616       O  
ATOM   1899  OE2AGLU A 239       6.562  -8.737   3.429  0.50 34.16           O  
ANISOU 1899  OE2AGLU A 239     5207   4062   3711  -1999  -1741   -437       O  
ATOM   1900  OE2BGLU A 239       4.968 -12.868   4.628  0.50 22.97           O  
ANISOU 1900  OE2BGLU A 239     1698   3584   3443    619    545   1451       O  
ATOM   1901  N   LEU A 240       1.292 -12.008   1.862  1.00  8.54           N  
ANISOU 1901  N   LEU A 240     1280    881   1083    294    327     32       N  
ATOM   1902  CA  LEU A 240      -0.116 -11.975   2.246  1.00  7.89           C  
ANISOU 1902  CA  LEU A 240     1153    948    897    179    233    -49       C  
ATOM   1903  C   LEU A 240      -0.271 -11.182   3.551  1.00  7.23           C  
ANISOU 1903  C   LEU A 240      947    845    956    148    236     77       C  
ATOM   1904  O   LEU A 240       0.501 -11.336   4.497  1.00  8.15           O  
ANISOU 1904  O   LEU A 240     1146   1042    907    348    132    -21       O  
ATOM   1905  CB  LEU A 240      -0.662 -13.358   2.428  1.00  9.08           C  
ANISOU 1905  CB  LEU A 240     1235    916   1297    320    150    -31       C  
ATOM   1906  CG  LEU A 240      -0.694 -14.246   1.219  1.00 11.21           C  
ANISOU 1906  CG  LEU A 240     1301   1154   1804     12    138   -375       C  
ATOM   1907  CD1 LEU A 240      -1.188 -15.647   1.599  1.00 15.41           C  
ANISOU 1907  CD1 LEU A 240     1935    951   2968      2   -331   -222       C  
ATOM   1908  CD2 LEU A 240      -1.569 -13.599   0.115  1.00 13.48           C  
ANISOU 1908  CD2 LEU A 240     2413   1339   1372    235     29   -444       C  
ATOM   1909  N   MET A 241      -1.301 -10.375   3.580  1.00  6.95           N  
ANISOU 1909  N   MET A 241     1074    897    669    264    101     54       N  
ATOM   1910  CA  MET A 241      -1.677  -9.578   4.738  1.00  6.90           C  
ANISOU 1910  CA  MET A 241     1059    746    818    102    193    -31       C  
ATOM   1911  C   MET A 241      -2.471 -10.487   5.679  1.00  6.49           C  
ANISOU 1911  C   MET A 241     1060    755    650     66    106    -82       C  
ATOM   1912  O   MET A 241      -3.688 -10.643   5.570  1.00  7.30           O  
ANISOU 1912  O   MET A 241     1020    910    844    101    114     25       O  
ATOM   1913  CB  MET A 241      -2.499  -8.387   4.320  1.00  7.86           C  
ANISOU 1913  CB  MET A 241     1242    941    805    304    279     92       C  
ATOM   1914  CG  MET A 241      -2.844  -7.453   5.480  1.00  7.81           C  
ANISOU 1914  CG  MET A 241     1424    661    881     25    107    -77       C  
ATOM   1915  SD  MET A 241      -3.808  -6.024   5.011  1.00  8.88           S  
ANISOU 1915  SD  MET A 241     1344    753   1276    102    340    -23       S  
ATOM   1916  CE  MET A 241      -2.530  -4.990   4.293  1.00  9.68           C  
ANISOU 1916  CE  MET A 241     1499    873   1306     58    429    190       C  
ATOM   1917  N   VAL A 242      -1.712 -11.095   6.598  1.00  6.56           N  
ANISOU 1917  N   VAL A 242      969    732    791    115    134     -1       N  
ATOM   1918  CA  VAL A 242      -2.223 -11.970   7.625  1.00  6.50           C  
ANISOU 1918  CA  VAL A 242      956    810    704      4    113    -40       C  
ATOM   1919  C   VAL A 242      -1.404 -11.724   8.890  1.00  6.20           C  
ANISOU 1919  C   VAL A 242      980    637    738    146     51    -59       C  
ATOM   1920  O   VAL A 242      -0.254 -11.315   8.825  1.00  6.84           O  
ANISOU 1920  O   VAL A 242     1028    824    746     14     69    -56       O  
ATOM   1921  CB  VAL A 242      -2.159 -13.474   7.272  1.00  7.49           C  
ANISOU 1921  CB  VAL A 242     1249    779    817   -125    143   -120       C  
ATOM   1922  CG1 VAL A 242      -3.078 -13.767   6.097  1.00  9.31           C  
ANISOU 1922  CG1 VAL A 242     1404    941   1193    -40    -58   -290       C  
ATOM   1923  CG2 VAL A 242      -0.716 -13.910   7.013  1.00  8.50           C  
ANISOU 1923  CG2 VAL A 242     1356    837   1038    118    191   -174       C  
ATOM   1924  N   ASP A 243      -2.016 -12.042  10.020  1.00  5.93           N  
ANISOU 1924  N   ASP A 243     1055    511    687     -9     74    -37       N  
ATOM   1925  CA  ASP A 243      -1.339 -11.925  11.306  1.00  6.07           C  
ANISOU 1925  CA  ASP A 243      978    554    774     78     82   -130       C  
ATOM   1926  C   ASP A 243      -0.864 -10.496  11.572  1.00  5.81           C  
ANISOU 1926  C   ASP A 243      836    605    765     72    112    -89       C  
ATOM   1927  O   ASP A 243       0.230 -10.265  12.071  1.00  7.20           O  
ANISOU 1927  O   ASP A 243      970    623   1142     72   -192    -68       O  
ATOM   1928  CB  ASP A 243      -0.266 -12.975  11.495  1.00  6.71           C  
ANISOU 1928  CB  ASP A 243     1133    617    801    172    117    -45       C  
ATOM   1929  CG  ASP A 243      -0.858 -14.361  11.591  1.00  7.23           C  
ANISOU 1929  CG  ASP A 243      998    660   1089    137     40   -148       C  
ATOM   1930  OD1 ASP A 243      -1.880 -14.527  12.271  1.00  7.38           O  
ANISOU 1930  OD1 ASP A 243     1160    577   1068    221    106     33       O  
ATOM   1931  OD2 ASP A 243      -0.287 -15.266  10.964  1.00  9.97           O  
ANISOU 1931  OD2 ASP A 243     1547    695   1545     33    515   -207       O  
ATOM   1932  N   ASN A 244      -1.745  -9.561  11.293  1.00  5.56           N  
ANISOU 1932  N   ASN A 244      918    541    653     96     52    -34       N  
ATOM   1933  CA  ASN A 244      -1.477  -8.142  11.523  1.00  5.42           C  
ANISOU 1933  CA  ASN A 244      860    532    668     -3     75      2       C  
ATOM   1934  C   ASN A 244      -2.032  -7.699  12.872  1.00  5.24           C  
ANISOU 1934  C   ASN A 244      693    563    733     45     90    -20       C  
ATOM   1935  O   ASN A 244      -2.670  -6.655  12.989  1.00  7.19           O  
ANISOU 1935  O   ASN A 244     1218    726    787    257    156     12       O  
ATOM   1936  CB  ASN A 244      -2.027  -7.288  10.392  1.00  5.81           C  
ANISOU 1936  CB  ASN A 244      793    713    702     69    100     32       C  
ATOM   1937  CG  ASN A 244      -3.495  -7.450  10.174  1.00  6.22           C  
ANISOU 1937  CG  ASN A 244      890    551    920    -31    -46    151       C  
ATOM   1938  OD1 ASN A 244      -4.150  -8.301  10.745  1.00  6.91           O  
ANISOU 1938  OD1 ASN A 244      855    626   1144      1     33    200       O  
ATOM   1939  ND2 ASN A 244      -4.038  -6.595   9.378  1.00 12.92           N  
ANISOU 1939  ND2 ASN A 244      944   1595   2369   -341   -572   1298       N  
ATOM   1940  N   TRP A 245      -1.709  -8.453  13.906  1.00  5.32           N  
ANISOU 1940  N   TRP A 245      776    628    616    122     38    -55       N  
ATOM   1941  CA  TRP A 245      -2.149  -8.222  15.284  1.00  5.20           C  
ANISOU 1941  CA  TRP A 245      766    573    636     57     29   -158       C  
ATOM   1942  C   TRP A 245      -0.944  -8.139  16.200  1.00  5.09           C  
ANISOU 1942  C   TRP A 245      744    594    597     39     98     40       C  
ATOM   1943  O   TRP A 245       0.035  -8.853  16.050  1.00  7.01           O  
ANISOU 1943  O   TRP A 245      976    828    858    269   -102   -132       O  
ATOM   1944  CB  TRP A 245      -3.085  -9.313  15.755  1.00  5.30           C  
ANISOU 1944  CB  TRP A 245      755    670    587     38    -53    -82       C  
ATOM   1945  CG  TRP A 245      -2.650 -10.722  15.571  1.00  5.47           C  
ANISOU 1945  CG  TRP A 245      718    656    704     -9    121    -51       C  
ATOM   1946  CD1 TRP A 245      -2.753 -11.443  14.440  1.00  5.99           C  
ANISOU 1946  CD1 TRP A 245      963    631    683     34     70    -56       C  
ATOM   1947  CD2 TRP A 245      -2.063 -11.597  16.516  1.00  5.96           C  
ANISOU 1947  CD2 TRP A 245      855    680    730     23    -13     -2       C  
ATOM   1948  NE1 TRP A 245      -2.248 -12.708  14.603  1.00  6.43           N  
ANISOU 1948  NE1 TRP A 245     1082    535    825    -73    100      2       N  
ATOM   1949  CE2 TRP A 245      -1.832 -12.814  15.906  1.00  6.20           C  
ANISOU 1949  CE2 TRP A 245      875    652    827     13     91     65       C  
ATOM   1950  CE3 TRP A 245      -1.748 -11.461  17.887  1.00  7.42           C  
ANISOU 1950  CE3 TRP A 245     1229    822    769     29    -29     27       C  
ATOM   1951  CZ2 TRP A 245      -1.265 -13.895  16.547  1.00  8.08           C  
ANISOU 1951  CZ2 TRP A 245     1333    685   1052    194     -1     44       C  
ATOM   1952  CZ3 TRP A 245      -1.195 -12.514  18.527  1.00  8.72           C  
ANISOU 1952  CZ3 TRP A 245     1608    890    816    -25   -241    115       C  
ATOM   1953  CH2 TRP A 245      -0.974 -13.722  17.849  1.00  9.39           C  
ANISOU 1953  CH2 TRP A 245     1643    886   1039    282    -62    213       C  
ATOM   1954  N   ARG A 246      -1.069  -7.248  17.177  1.00  5.78           N  
ANISOU 1954  N   ARG A 246      742    773    680    109      0   -131       N  
ATOM   1955  CA  ARG A 246      -0.148  -7.157  18.273  1.00  5.78           C  
ANISOU 1955  CA  ARG A 246      640    769    787     50    -14    -87       C  
ATOM   1956  C   ARG A 246      -0.637  -8.074  19.384  1.00  5.93           C  
ANISOU 1956  C   ARG A 246      873    724    655     51     19   -186       C  
ATOM   1957  O   ARG A 246      -1.823  -8.072  19.687  1.00  6.84           O  
ANISOU 1957  O   ARG A 246      816    960    825    -37     89   -123       O  
ATOM   1958  CB  ARG A 246      -0.102  -5.701  18.782  1.00  5.88           C  
ANISOU 1958  CB  ARG A 246      656    787    789    -51    104    -88       C  
ATOM   1959  CG  ARG A 246       1.006  -5.474  19.791  1.00  5.71           C  
ANISOU 1959  CG  ARG A 246      595    808    767    -34     73     -7       C  
ATOM   1960  CD  ARG A 246       0.932  -4.124  20.456  1.00  6.38           C  
ANISOU 1960  CD  ARG A 246      765    881    776   -115     72    -53       C  
ATOM   1961  NE  ARG A 246       2.172  -3.799  21.146  1.00  6.85           N  
ANISOU 1961  NE  ARG A 246      768    926    908    -57    -24   -193       N  
ATOM   1962  CZ  ARG A 246       2.373  -2.802  21.967  1.00  6.69           C  
ANISOU 1962  CZ  ARG A 246      815   1007    720   -266    172   -133       C  
ATOM   1963  NH1 ARG A 246       1.380  -2.029  22.355  1.00  7.55           N  
ANISOU 1963  NH1 ARG A 246      955    914    999   -329    283   -308       N  
ATOM   1964  NH2 ARG A 246       3.615  -2.618  22.428  1.00  8.69           N  
ANISOU 1964  NH2 ARG A 246      926   1122   1252   -256      6   -370       N  
ATOM   1965  N   PRO A 247       0.255  -8.834  19.986  1.00  6.64           N  
ANISOU 1965  N   PRO A 247      911    857    756     94      8    -30       N  
ATOM   1966  CA  PRO A 247      -0.192  -9.698  21.107  1.00  7.37           C  
ANISOU 1966  CA  PRO A 247     1155    767    880     99    -24      2       C  
ATOM   1967  C   PRO A 247      -0.498  -8.846  22.339  1.00  6.90           C  
ANISOU 1967  C   PRO A 247     1030    793    799    154    -37     93       C  
ATOM   1968  O   PRO A 247      -0.185  -7.664  22.484  1.00  7.02           O  
ANISOU 1968  O   PRO A 247     1039    793    835     88    -41     -5       O  
ATOM   1969  CB  PRO A 247       0.974 -10.607  21.385  1.00 10.53           C  
ANISOU 1969  CB  PRO A 247     1585   1080   1338    526    215    202       C  
ATOM   1970  CG  PRO A 247       2.140  -9.931  20.812  1.00 15.91           C  
ANISOU 1970  CG  PRO A 247     1316   1818   2911    636    146   1184       C  
ATOM   1971  CD  PRO A 247       1.669  -9.049  19.707  1.00  8.33           C  
ANISOU 1971  CD  PRO A 247      986    929   1251    269    102      5       C  
ATOM   1972  N   ALA A 248      -1.142  -9.513  23.287  1.00  8.09           N  
ANISOU 1972  N   ALA A 248     1239    902    932     57     55     38       N  
ATOM   1973  CA  ALA A 248      -1.520  -8.897  24.554  1.00  7.42           C  
ANISOU 1973  CA  ALA A 248     1068    802    949     78     -7     57       C  
ATOM   1974  C   ALA A 248      -0.285  -8.426  25.282  1.00  7.15           C  
ANISOU 1974  C   ALA A 248      898    924    895    240   -112    127       C  
ATOM   1975  O   ALA A 248       0.725  -9.073  25.364  1.00  9.41           O  
ANISOU 1975  O   ALA A 248     1201   1202   1175    434    -74      6       O  
ATOM   1976  CB  ALA A 248      -2.289  -9.905  25.376  1.00  9.89           C  
ANISOU 1976  CB  ALA A 248     1291   1252   1214    -62    338     73       C  
ATOM   1977  N   GLN A 249      -0.415  -7.232  25.871  1.00  7.12           N  
ANISOU 1977  N   GLN A 249      823   1034    847    148    -66     48       N  
ATOM   1978  CA  GLN A 249       0.579  -6.530  26.632  1.00  7.34           C  
ANISOU 1978  CA  GLN A 249      806   1120    861     60    -20     27       C  
ATOM   1979  C   GLN A 249       0.255  -6.576  28.116  1.00  8.15           C  
ANISOU 1979  C   GLN A 249     1040   1184    872    246   -116    -15       C  
ATOM   1980  O   GLN A 249      -0.894  -6.771  28.493  1.00  8.48           O  
ANISOU 1980  O   GLN A 249     1116   1256    850     91     23     97       O  
ATOM   1981  CB  GLN A 249       0.635  -5.076  26.160  1.00  7.65           C  
ANISOU 1981  CB  GLN A 249      729   1127   1052     78   -113     29       C  
ATOM   1982  CG  GLN A 249       0.933  -4.962  24.663  1.00  8.59           C  
ANISOU 1982  CG  GLN A 249     1202   1080    982     54    -66    161       C  
ATOM   1983  CD  GLN A 249       2.248  -5.617  24.300  1.00  9.38           C  
ANISOU 1983  CD  GLN A 249     1001   1299   1264   -246     59    -84       C  
ATOM   1984  OE1 GLN A 249       3.299  -5.277  24.875  1.00 11.79           O  
ANISOU 1984  OE1 GLN A 249     1052   1957   1469   -289     -8   -262       O  
ATOM   1985  NE2 GLN A 249       2.275  -6.557  23.420  1.00  9.49           N  
ANISOU 1985  NE2 GLN A 249     1005   1354   1248    -68     51    -44       N  
ATOM   1986  N   PRO A 250       1.255  -6.324  28.959  1.00  9.50           N  
ANISOU 1986  N   PRO A 250     1042   1625    944    472   -197   -172       N  
ATOM   1987  CA  PRO A 250       0.999  -6.376  30.409  1.00 11.78           C  
ANISOU 1987  CA  PRO A 250     1578   1972    924    662   -272    -50       C  
ATOM   1988  C   PRO A 250      -0.026  -5.353  30.855  1.00  9.52           C  
ANISOU 1988  C   PRO A 250     1369   1489    761    319   -188    -22       C  
ATOM   1989  O   PRO A 250      -0.004  -4.185  30.486  1.00  9.78           O  
ANISOU 1989  O   PRO A 250     1159   1531   1028    215   -100    126       O  
ATOM   1990  CB  PRO A 250       2.379  -6.094  30.991  1.00 16.45           C  
ANISOU 1990  CB  PRO A 250     1801   3148   1301   1347   -768   -829       C  
ATOM   1991  CG  PRO A 250       3.372  -6.447  29.926  1.00 17.23           C  
ANISOU 1991  CG  PRO A 250     1437   3389   1722    784   -649   -893       C  
ATOM   1992  CD  PRO A 250       2.658  -6.051  28.650  1.00 13.05           C  
ANISOU 1992  CD  PRO A 250      968   2509   1483    352   -242   -460       C  
ATOM   1993  N   LEU A 251      -0.930  -5.828  31.702  1.00 10.07           N  
ANISOU 1993  N   LEU A 251     1677   1179    970    363    -73    134       N  
ATOM   1994  CA  LEU A 251      -1.963  -4.929  32.214  1.00  9.69           C  
ANISOU 1994  CA  LEU A 251     1519   1231    931    225      0     93       C  
ATOM   1995  C   LEU A 251      -1.401  -3.822  33.116  1.00  8.73           C  
ANISOU 1995  C   LEU A 251     1197   1229    892    369    -49    129       C  
ATOM   1996  O   LEU A 251      -1.938  -2.717  33.167  1.00  8.87           O  
ANISOU 1996  O   LEU A 251     1187   1219    963    321   -197    129       O  
ATOM   1997  CB  LEU A 251      -3.024  -5.745  32.960  1.00 12.27           C  
ANISOU 1997  CB  LEU A 251     1832   1450   1379     -5    156     39       C  
ATOM   1998  CG  LEU A 251      -4.300  -5.016  33.347  1.00 13.17           C  
ANISOU 1998  CG  LEU A 251     1804   1748   1454   -158    387    -57       C  
ATOM   1999  CD1 LEU A 251      -5.056  -4.462  32.141  1.00 14.00           C  
ANISOU 1999  CD1 LEU A 251     1487   2086   1746    -52    -29   -298       C  
ATOM   2000  CD2 LEU A 251      -5.170  -5.972  34.144  1.00 17.66           C  
ANISOU 2000  CD2 LEU A 251     2614   1981   2117   -508    965   -145       C  
ATOM   2001  N   LYS A 252      -0.337  -4.104  33.835  1.00  9.99           N  
ANISOU 2001  N   LYS A 252     1464   1409    924    502   -161    138       N  
ATOM   2002  CA  LYS A 252       0.284  -3.146  34.744  1.00 11.14           C  
ANISOU 2002  CA  LYS A 252     1488   1857    886    508   -189   -120       C  
ATOM   2003  C   LYS A 252      -0.765  -2.568  35.686  1.00 10.68           C  
ANISOU 2003  C   LYS A 252     1427   1610   1019    346   -172     16       C  
ATOM   2004  O   LYS A 252      -1.588  -3.361  36.197  1.00 12.64           O  
ANISOU 2004  O   LYS A 252     1873   1796   1135     59     84     44       O  
ATOM   2005  CB  LYS A 252       1.084  -2.145  33.992  1.00 12.21           C  
ANISOU 2005  CB  LYS A 252     1505   1776   1360    303     -6   -298       C  
ATOM   2006  CG  LYS A 252       2.168  -2.817  33.149  1.00 14.11           C  
ANISOU 2006  CG  LYS A 252     1598   2209   1553    371    200   -313       C  
ATOM   2007  CD  LYS A 252       3.166  -1.862  32.557  1.00 15.83           C  
ANISOU 2007  CD  LYS A 252     2138   2150   1725    293    392   -172       C  
ATOM   2008  CE  LYS A 252       4.303  -2.588  31.890  1.00 19.37           C  
ANISOU 2008  CE  LYS A 252     1722   2744   2894    453    683    291       C  
ATOM   2009  NZ  LYS A 252       5.247  -1.628  31.234  1.00 22.01           N  
ANISOU 2009  NZ  LYS A 252     1675   2837   3852     51    513    379       N  
ATOM   2010  N   ASN A 253      -0.749  -1.296  35.963  1.00 10.15           N  
ANISOU 2010  N   ASN A 253     1409   1617    832    245   -118    -64       N  
ATOM   2011  CA  ASN A 253      -1.575  -0.742  36.987  1.00 11.53           C  
ANISOU 2011  CA  ASN A 253     1431   2009    939    242   -191   -249       C  
ATOM   2012  C   ASN A 253      -2.888  -0.298  36.404  1.00 11.60           C  
ANISOU 2012  C   ASN A 253     1321   1773   1313    274   -173   -284       C  
ATOM   2013  O   ASN A 253      -3.163   0.947  36.381  1.00 15.26           O  
ANISOU 2013  O   ASN A 253     2115   1859   1823    506   -462   -182       O  
ATOM   2014  CB  ASN A 253      -0.853   0.419  37.682  1.00 14.75           C  
ANISOU 2014  CB  ASN A 253     1596   2408   1602    365   -477   -787       C  
ATOM   2015  CG  ASN A 253      -1.629   0.902  38.907  1.00 18.36           C  
ANISOU 2015  CG  ASN A 253     2750   2519   1706    352    -31   -860       C  
ATOM   2016  OD1 ASN A 253      -2.227   0.066  39.621  1.00 27.38           O  
ANISOU 2016  OD1 ASN A 253     4532   3990   1882   -186    474    -46       O  
ATOM   2017  ND2 ASN A 253      -1.595   2.217  39.137  1.00 25.15           N  
ANISOU 2017  ND2 ASN A 253     2695   2872   3990    224    193  -1932       N  
ATOM   2018  N   ARG A 254      -3.673  -1.253  35.859  1.00 10.51           N  
ANISOU 2018  N   ARG A 254     1213   1984    798    160    -75      3       N  
ATOM   2019  CA  ARG A 254      -4.973  -1.005  35.300  1.00  9.53           C  
ANISOU 2019  CA  ARG A 254     1207   1677    739     73     65     44       C  
ATOM   2020  C   ARG A 254      -5.956  -2.043  35.750  1.00  9.99           C  
ANISOU 2020  C   ARG A 254     1262   1611    922     85     78     26       C  
ATOM   2021  O   ARG A 254      -5.588  -3.153  36.008  1.00 13.50           O  
ANISOU 2021  O   ARG A 254     1577   1701   1853    158    279    298       O  
ATOM   2022  CB  ARG A 254      -4.903  -1.012  33.790  1.00  8.35           C  
ANISOU 2022  CB  ARG A 254     1225   1195    753     65   -103    -66       C  
ATOM   2023  CG  ARG A 254      -4.075   0.147  33.273  1.00  8.26           C  
ANISOU 2023  CG  ARG A 254     1225   1183    731    109      6    -75       C  
ATOM   2024  CD  ARG A 254      -3.985   0.138  31.757  1.00  8.49           C  
ANISOU 2024  CD  ARG A 254     1365   1250    612    322   -105    -92       C  
ATOM   2025  NE  ARG A 254      -3.113  -0.947  31.315  1.00  7.21           N  
ANISOU 2025  NE  ARG A 254      991   1190    557    148   -165     36       N  
ATOM   2026  CZ  ARG A 254      -2.867  -1.203  30.054  1.00  6.49           C  
ANISOU 2026  CZ  ARG A 254      817   1048    603     38    -15     74       C  
ATOM   2027  NH1 ARG A 254      -3.432  -0.520  29.076  1.00  6.15           N  
ANISOU 2027  NH1 ARG A 254      779   1035    524     62   -106     42       N  
ATOM   2028  NH2 ARG A 254      -2.013  -2.168  29.715  1.00  7.02           N  
ANISOU 2028  NH2 ARG A 254      920   1133    615    218   -153    136       N  
ATOM   2029  N   GLN A 255      -7.189  -1.607  35.825  1.00 11.25           N  
ANISOU 2029  N   GLN A 255     1112   2041   1122     66    -67   -295       N  
ATOM   2030  CA  GLN A 255      -8.332  -2.490  36.098  1.00 13.01           C  
ANISOU 2030  CA  GLN A 255     1334   2323   1284   -185   -192   -381       C  
ATOM   2031  C   GLN A 255      -9.268  -2.399  34.899  1.00 12.15           C  
ANISOU 2031  C   GLN A 255     1403   1839   1375   -272   -284     56       C  
ATOM   2032  O   GLN A 255      -9.582  -1.315  34.435  1.00 18.94           O  
ANISOU 2032  O   GLN A 255     2054   1745   3397    -71  -1239    -35       O  
ATOM   2033  CB  GLN A 255      -9.113  -2.088  37.330  1.00 20.56           C  
ANISOU 2033  CB  GLN A 255     2044   4301   1468   -691    572   -440       C  
ATOM   2034  CG  GLN A 255     -10.385  -2.833  37.683  1.00 29.64           C  
ANISOU 2034  CG  GLN A 255     2888   5243   3131  -1478   1061   -188       C  
ATOM   2035  CD  GLN A 255     -10.098  -4.325  37.881  1.00 38.37           C  
ANISOU 2035  CD  GLN A 255     4171   5213   5195  -1935    -99    582       C  
ATOM   2036  OE1 GLN A 255      -8.938  -4.606  38.257  1.00 51.67           O  
ANISOU 2036  OE1 GLN A 255     4682   6060   8890   -738   -819    318       O  
ATOM   2037  NE2 GLN A 255     -11.021  -5.251  37.663  1.00 40.04           N  
ANISOU 2037  NE2 GLN A 255     5807   5589   3816  -2533    592  -1719       N  
ATOM   2038  N   ILE A 256      -9.702  -3.524  34.427  1.00  9.70           N  
ANISOU 2038  N   ILE A 256     1125   1735    825   -132      9     84       N  
ATOM   2039  CA  ILE A 256     -10.717  -3.562  33.393  1.00  8.45           C  
ANISOU 2039  CA  ILE A 256     1061   1442    709     -8     90    122       C  
ATOM   2040  C   ILE A 256     -12.082  -3.533  34.050  1.00  7.98           C  
ANISOU 2040  C   ILE A 256     1054   1264    714      4     87    109       C  
ATOM   2041  O   ILE A 256     -12.294  -4.272  35.030  1.00  9.65           O  
ANISOU 2041  O   ILE A 256     1289   1446    933    232    258    368       O  
ATOM   2042  CB  ILE A 256     -10.533  -4.798  32.540  1.00  8.94           C  
ANISOU 2042  CB  ILE A 256     1163   1327    906     43     45     28       C  
ATOM   2043  CG1 ILE A 256      -9.093  -4.822  31.951  1.00 10.50           C  
ANISOU 2043  CG1 ILE A 256     1089   1417   1482    264     50    -15       C  
ATOM   2044  CG2 ILE A 256     -11.616  -4.885  31.488  1.00 10.30           C  
ANISOU 2044  CG2 ILE A 256     1250   1440   1225      0   -263     31       C  
ATOM   2045  CD1 ILE A 256      -8.832  -5.997  31.069  1.00 12.11           C  
ANISOU 2045  CD1 ILE A 256     1642   1484   1477    258    312    -69       C  
ATOM   2046  N   LYS A 257     -12.952  -2.697  33.573  1.00  7.96           N  
ANISOU 2046  N   LYS A 257     1077   1379    569     32     50    117       N  
ATOM   2047  CA  LYS A 257     -14.291  -2.574  34.094  1.00  7.67           C  
ANISOU 2047  CA  LYS A 257     1027   1193    694     23     -7    234       C  
ATOM   2048  C   LYS A 257     -15.277  -3.219  33.131  1.00  7.60           C  
ANISOU 2048  C   LYS A 257     1027   1258    601     40     15    229       C  
ATOM   2049  O   LYS A 257     -15.064  -3.148  31.948  1.00  9.88           O  
ANISOU 2049  O   LYS A 257     1385   1767    601   -447     67    168       O  
ATOM   2050  CB  LYS A 257     -14.657  -1.126  34.356  1.00  9.49           C  
ANISOU 2050  CB  LYS A 257     1183   1340   1083    115     90     50       C  
ATOM   2051  CG  LYS A 257     -13.746  -0.448  35.384  1.00 17.29           C  
ANISOU 2051  CG  LYS A 257     2210   2228   2130   -596     89   -833       C  
ATOM   2052  CD  LYS A 257     -14.034   0.997  35.644  1.00 28.82           C  
ANISOU 2052  CD  LYS A 257     4319   2848   3783    205   -250  -1968       C  
ATOM   2053  CE  LYS A 257     -13.171   1.372  36.865  1.00 37.94           C  
ANISOU 2053  CE  LYS A 257     5797   3708   4912   -715  -1166  -2508       C  
ATOM   2054  NZ  LYS A 257     -12.696   2.775  36.878  1.00 52.33           N  
ANISOU 2054  NZ  LYS A 257     8787   4303   6793  -2060  -2520  -1587       N  
ATOM   2055  N   ALA A 258     -16.309  -3.821  33.659  1.00  8.55           N  
ANISOU 2055  N   ALA A 258      992   1667    590    -40    132    169       N  
ATOM   2056  CA  ALA A 258     -17.396  -4.405  32.889  1.00  8.54           C  
ANISOU 2056  CA  ALA A 258     1005   1549    690     25    160    101       C  
ATOM   2057  C   ALA A 258     -18.685  -3.645  33.088  1.00  8.54           C  
ANISOU 2057  C   ALA A 258      932   1459    853   -108    172    -19       C  
ATOM   2058  O   ALA A 258     -19.008  -3.219  34.196  1.00 10.30           O  
ANISOU 2058  O   ALA A 258     1182   2021    710     80    224    -61       O  
ATOM   2059  CB  ALA A 258     -17.649  -5.853  33.315  1.00 10.98           C  
ANISOU 2059  CB  ALA A 258     1440   1471   1263      5    182     81       C  
ATOM   2060  N   SER A 259     -19.413  -3.475  32.002  1.00  8.25           N  
ANISOU 2060  N   SER A 259      976   1402    758    -24    138     -3       N  
ATOM   2061  CA  SER A 259     -20.708  -2.805  32.059  1.00  9.18           C  
ANISOU 2061  CA  SER A 259     1045   1443    999    108    156    -68       C  
ATOM   2062  C   SER A 259     -21.838  -3.712  32.484  1.00 10.30           C  
ANISOU 2062  C   SER A 259     1025   1752   1135     48    253      7       C  
ATOM   2063  O   SER A 259     -22.975  -3.237  32.593  1.00 13.67           O  
ANISOU 2063  O   SER A 259     1177   2249   1768    259    502    226       O  
ATOM   2064  CB  SER A 259     -21.051  -2.257  30.683  1.00  9.91           C  
ANISOU 2064  CB  SER A 259     1154   1504   1107     78    -32    -24       C  
ATOM   2065  OG  SER A 259     -21.431  -3.257  29.800  1.00  9.31           O  
ANISOU 2065  OG  SER A 259      964   1586    987    -42    102     30       O  
ATOM   2066  N   PHE A 260     -21.536  -4.993  32.673  1.00 10.59           N  
ANISOU 2066  N   PHE A 260     1051   1718   1255   -105    283    149       N  
ATOM   2067  CA  PHE A 260     -22.543  -6.028  32.855  1.00 13.31           C  
ANISOU 2067  CA  PHE A 260     1430   2010   1616   -406    323    223       C  
ATOM   2068  C   PHE A 260     -22.056  -7.010  33.917  1.00 16.60           C  
ANISOU 2068  C   PHE A 260     2253   2377   1678   -891    184    621       C  
ATOM   2069  O   PHE A 260     -20.861  -7.107  34.150  1.00 17.95           O  
ANISOU 2069  O   PHE A 260     2433   2530   1856   -700   -128   1072       O  
ATOM   2070  CB  PHE A 260     -22.737  -6.768  31.532  1.00 12.00           C  
ANISOU 2070  CB  PHE A 260     1298   1492   1771   -398    130    344       C  
ATOM   2071  CG  PHE A 260     -21.496  -7.488  31.049  1.00 11.78           C  
ANISOU 2071  CG  PHE A 260     1302   1489   1684   -247    -56    294       C  
ATOM   2072  CD1 PHE A 260     -20.505  -6.797  30.368  1.00 10.44           C  
ANISOU 2072  CD1 PHE A 260     1188   1424   1354    -99    -81    267       C  
ATOM   2073  CD2 PHE A 260     -21.288  -8.856  31.317  1.00 13.74           C  
ANISOU 2073  CD2 PHE A 260     1409   1538   2275   -242    -20    460       C  
ATOM   2074  CE1 PHE A 260     -19.345  -7.406  29.991  1.00 11.21           C  
ANISOU 2074  CE1 PHE A 260     1319   1522   1416    -31    -98    -43       C  
ATOM   2075  CE2 PHE A 260     -20.132  -9.444  30.923  1.00 15.47           C  
ANISOU 2075  CE2 PHE A 260     1731   1606   2541     -2    129    261       C  
ATOM   2076  CZ  PHE A 260     -19.130  -8.733  30.264  1.00 14.00           C  
ANISOU 2076  CZ  PHE A 260     1589   1457   2273      0    122    -31       C  
ATOM   2077  N   LYS A 261     -22.998  -7.750  34.472  1.00 24.48           N  
ANISOU 2077  N   LYS A 261     3082   3667   2552  -1846    111   1188       N  
ATOM   2078  CA  LYS A 261     -22.754  -8.775  35.478  1.00 34.61           C  
ANISOU 2078  CA  LYS A 261     5275   4156   3721  -2164    213   2173       C  
ATOM   2079  C   LYS A 261     -22.705 -10.144  34.796  1.00 39.40           C  
ANISOU 2079  C   LYS A 261     6401   3992   4577  -1396   -311   2150       C  
ATOM   2080  O   LYS A 261     -22.015 -11.013  35.361  1.00 59.30           O  
ANISOU 2080  O   LYS A 261    10385   4513   7632   -532  -2699   2528       O  
ATOM   2081  CB  LYS A 261     -23.780  -8.790  36.614  1.00 41.38           C  
ANISOU 2081  CB  LYS A 261     6600   5519   3605  -2171    754   2525       C  
ATOM   2082  CG  LYS A 261     -24.027  -7.415  37.224  1.00 46.71           C  
ANISOU 2082  CG  LYS A 261     7112   6464   4173  -1836   1193   1546       C  
ATOM   2083  CD  LYS A 261     -25.123  -7.460  38.275  1.00 50.45           C  
ANISOU 2083  CD  LYS A 261     7396   7256   4515  -2075   1460   1738       C  
ATOM   2084  CE  LYS A 261     -24.615  -7.241  39.683  1.00 52.26           C  
ANISOU 2084  CE  LYS A 261     7666   7800   4391  -1752   1661   1384       C  
ATOM   2085  NZ  LYS A 261     -25.722  -6.919  40.639  1.00 57.84           N  
ANISOU 2085  NZ  LYS A 261     8438   8652   4885  -1961   2625   2008       N  
ATOM   2086  OXT LYS A 261     -23.326 -10.351  33.745  1.00 43.36           O  
ANISOU 2086  OXT LYS A 261     6311   4108   6056  -1668  -1105   1176       O  
TER    2087      LYS A 261                                                      
HETATM 2088 ZN    ZN A 301      -6.720  -1.684  15.288  1.00  4.85          ZN  
ANISOU 2088 ZN    ZN A 301      683    545    617     35    -79    -74      ZN  
HETATM 2089  C1  GOL A 400      -4.179   2.167  11.209  1.00 17.56           C  
ANISOU 2089  C1  GOL A 400     1378   2104   3190    283   -749   -979       C  
HETATM 2090  O1  GOL A 400      -5.041   3.164  10.650  1.00 23.33           O  
ANISOU 2090  O1  GOL A 400     1709   1698   5459    667  -1203  -1410       O  
HETATM 2091  C2  GOL A 400      -4.857   0.822  11.074  1.00 12.73           C  
ANISOU 2091  C2  GOL A 400     1029   2135   1672     10   -289   -228       C  
HETATM 2092  O2  GOL A 400      -5.064   0.515   9.682  1.00 12.87           O  
ANISOU 2092  O2  GOL A 400     1683   1432   1776     69   -219   -168       O  
HETATM 2093  C3  GOL A 400      -4.189  -0.346  11.722  1.00 14.81           C  
ANISOU 2093  C3  GOL A 400      998   2651   1977    263    -99    160       C  
HETATM 2094  O3  GOL A 400      -2.895  -0.454  11.148  1.00 15.19           O  
ANISOU 2094  O3  GOL A 400     1330   2421   2019    431     81   -282       O  
HETATM 2095  C1  AZM A 701      -5.095   2.081  15.800  1.00  8.15           C  
ANISOU 2095  C1  AZM A 701      932    745   1419   -124    111   -195       C  
HETATM 2096  C2  AZM A 701      -4.692   3.959  14.342  1.00 11.90           C  
ANISOU 2096  C2  AZM A 701     1811    994   1717     87    465     29       C  
HETATM 2097  C3  AZM A 701      -5.842   5.662  13.147  1.00 13.10           C  
ANISOU 2097  C3  AZM A 701     2486    956   1537    138    387    -38       C  
HETATM 2098  C4  AZM A 701      -5.697   6.765  12.120  1.00 17.31           C  
ANISOU 2098  C4  AZM A 701     3656   1258   1662    238    215    291       C  
HETATM 2099  N1  AZM A 701      -5.424  -0.555  16.188  1.00  5.85           N  
ANISOU 2099  N1  AZM A 701      717    552    956    -68   -413   -249       N  
HETATM 2100  N2  AZM A 701      -3.597   3.326  14.709  1.00 10.39           N  
ANISOU 2100  N2  AZM A 701     1423   1024   1500   -238    307   -184       N  
HETATM 2101  N3  AZM A 701      -3.820   2.185  15.542  1.00 10.13           N  
ANISOU 2101  N3  AZM A 701     1055    998   1797   -103    218   -193       N  
HETATM 2102  N4  AZM A 701      -4.685   5.076  13.508  1.00 12.91           N  
ANISOU 2102  N4  AZM A 701     2348   1086   1471   -122    308    168       N  
HETATM 2103  O1  AZM A 701      -5.327   1.056  18.082  1.00  7.16           O  
ANISOU 2103  O1  AZM A 701      913    850    957     85   -323   -346       O  
HETATM 2104  O2  AZM A 701      -7.246   1.049  16.567  1.00  6.12           O  
ANISOU 2104  O2  AZM A 701      640    650   1035     -4   -134   -207       O  
HETATM 2105  O3  AZM A 701      -6.936   5.292  13.550  1.00 14.63           O  
ANISOU 2105  O3  AZM A 701     2271   1291   1997    266    103    120       O  
HETATM 2106  S1  AZM A 701      -5.854   0.821  16.793  1.00  5.97           S  
ANISOU 2106  S1  AZM A 701      705    608    956     38   -189   -185       S  
HETATM 2107  S2  AZM A 701      -6.073   3.304  15.033  1.00  9.47           S  
ANISOU 2107  S2  AZM A 701     1641    727   1231    -69   -114    -13       S  
HETATM 2108  C1  AZM A 702     -18.569 -14.308  24.629  0.70 12.93           C  
ANISOU 2108  C1  AZM A 702     1757   1468   1686   -408    260    290       C  
HETATM 2109  C2  AZM A 702     -20.578 -14.730  23.525  0.70 15.33           C  
ANISOU 2109  C2  AZM A 702     2061   1411   2352   -489   -194    327       C  
HETATM 2110  C3  AZM A 702     -22.837 -14.078  23.337  0.70 18.52           C  
ANISOU 2110  C3  AZM A 702     2240   1702   3094   -333   -588    557       C  
HETATM 2111  C4  AZM A 702     -24.121 -14.350  22.645  0.70 22.94           C  
ANISOU 2111  C4  AZM A 702     2087   2638   3992   -864   -473    351       C  
HETATM 2112  N1  AZM A 702     -16.350 -12.713  24.517  0.70  9.71           N  
ANISOU 2112  N1  AZM A 702     1191   1065   1434    168    -97    184       N  
HETATM 2113  N2  AZM A 702     -19.609 -15.518  23.085  0.70 16.10           N  
ANISOU 2113  N2  AZM A 702     2140   1327   2652   -691     22     -9       N  
HETATM 2114  N3  AZM A 702     -18.470 -15.287  23.806  0.70 16.14           N  
ANISOU 2114  N3  AZM A 702     1811   1691   2633   -474    297   -264       N  
HETATM 2115  N4  AZM A 702     -21.818 -14.871  22.936  0.70 17.95           N  
ANISOU 2115  N4  AZM A 702     2412   1521   2887   -375   -691    295       N  
HETATM 2116  O1  AZM A 702     -17.693 -13.037  26.598  0.70 14.95           O  
ANISOU 2116  O1  AZM A 702     2154   2014   1511   -272    193     94       O  
HETATM 2117  O2  AZM A 702     -16.306 -14.865  25.739  0.70 16.61           O  
ANISOU 2117  O2  AZM A 702     2329   1431   2550     77   -147    754       O  
HETATM 2118  O3  AZM A 702     -22.652 -13.197  24.175  0.70 19.12           O  
ANISOU 2118  O3  AZM A 702     2036   2053   3176   -341    -87    208       O  
HETATM 2119  S1  AZM A 702     -17.142 -13.757  25.485  0.70 12.92           S  
ANISOU 2119  S1  AZM A 702     1696   1339   1875   -149    141    263       S  
HETATM 2120  S2  AZM A 702     -20.134 -13.639  24.758  0.70 14.24           S  
ANISOU 2120  S2  AZM A 702     1751   1463   2196   -400    209    190       S  
HETATM 2121  C1  AZM A 703      11.590  -0.750  12.644  0.70 22.07           C  
ANISOU 2121  C1  AZM A 703     1950   2160   4274   -694    687    158       C  
HETATM 2122  C2  AZM A 703      13.032  -0.631  10.764  0.70 19.12           C  
ANISOU 2122  C2  AZM A 703     1551   2576   3139   -169   -239    295       C  
HETATM 2123  C3  AZM A 703      14.492  -1.991   9.432  0.70 19.64           C  
ANISOU 2123  C3  AZM A 703     1506   2869   3088    242   -374    534       C  
HETATM 2124  C4  AZM A 703      15.295  -2.125   8.165  0.70 22.15           C  
ANISOU 2124  C4  AZM A 703     1612   3907   2897    490   -624     -1       C  
HETATM 2125  N1  AZM A 703      11.808  -1.060  15.328  0.70 26.00           N  
ANISOU 2125  N1  AZM A 703     2024   2938   4918  -1091   -876   1863       N  
HETATM 2126  N2  AZM A 703      12.445   0.514  11.022  0.70 22.49           N  
ANISOU 2126  N2  AZM A 703     2323   2575   3649    -92    446    416       N  
HETATM 2127  N3  AZM A 703      11.693   0.455  12.163  0.70 22.46           N  
ANISOU 2127  N3  AZM A 703     2275   2228   4032   -609    694    197       N  
HETATM 2128  N4  AZM A 703      13.899  -0.780   9.676  0.70 17.33           N  
ANISOU 2128  N4  AZM A 703     1288   2501   2796   -403   -590     39       N  
HETATM 2129  O1  AZM A 703       9.789   0.000  14.356  0.70 22.95           O  
ANISOU 2129  O1  AZM A 703     1857   3241   3621    245   -653  -1255       O  
HETATM 2130  O2  AZM A 703      10.150  -2.388  14.007  0.70 23.39           O  
ANISOU 2130  O2  AZM A 703     1838   2294   4756   -887    113    789       O  
HETATM 2131  O3  AZM A 703      14.398  -2.932  10.226  0.70 24.53           O  
ANISOU 2131  O3  AZM A 703     2168   3259   3895     10   -825   1212       O  
HETATM 2132  S1  AZM A 703      10.719  -1.084  14.142  0.70 19.30           S  
ANISOU 2132  S1  AZM A 703     1621   2170   3544   -476    143    122       S  
HETATM 2133  S2  AZM A 703      12.636  -1.884  11.862  0.70 19.86           S  
ANISOU 2133  S2  AZM A 703     1668   2639   3240   -142    -89    315       S  
HETATM 2134  O   HOH A1001       5.859   0.872   8.529  1.00 28.68           O  
ANISOU 2134  O   HOH A1001     2988   4789   3118   -493    409    -37       O  
HETATM 2135  O   HOH A1002     -31.795   5.042  12.837  1.00 29.37           O  
ANISOU 2135  O   HOH A1002     2752   3061   5346    185   -216    100       O  
HETATM 2136  O   HOH A1003     -19.919 -16.628   3.132  1.00 18.63           O  
ANISOU 2136  O   HOH A1003     2074   3871   1132  -1024   -457     22       O  
HETATM 2137  O   HOH A1004     -21.307   7.854   2.119  1.00 13.81           O  
ANISOU 2137  O   HOH A1004     1493   1065   2687    222   -853    -37       O  
HETATM 2138  O   HOH A1005       2.903 -14.445   1.516  1.00 24.41           O  
ANISOU 2138  O   HOH A1005     1761   1038   6474    359    672   -507       O  
HETATM 2139  O   HOH A1006     -14.618 -16.314  28.763  1.00 24.36           O  
ANISOU 2139  O   HOH A1006     2805   3659   2793   -778    533    961       O  
HETATM 2140  O   HOH A1007     -16.399 -21.731  -0.176  1.00 44.27           O  
ANISOU 2140  O   HOH A1007     6910   5106   4804   2591    113  -1830       O  
HETATM 2141  O   HOH A1008     -15.226 -10.447  37.248  1.00 25.36           O  
ANISOU 2141  O   HOH A1008     3657   2118   3862    116    750   -114       O  
HETATM 2142  O  AHOH A1009       1.332 -11.668  14.957  0.50  6.57           O  
HETATM 2143  O   HOH A1010       7.403  -7.755  -0.773  1.00 29.28           O  
ANISOU 2143  O   HOH A1010     1711   4109   5304    283      9    876       O  
HETATM 2144  O   HOH A1011      -2.277   5.923  12.589  0.50 15.34           O  
HETATM 2145  O  AHOH A1012       2.390 -11.502  13.127  0.50 13.75           O  
HETATM 2146  O   HOH A1013      -1.025   1.433  11.519  1.00 24.04           O  
ANISOU 2146  O   HOH A1013     1705   3707   3722   -131   -418   1581       O  
HETATM 2147  O   HOH A1014     -19.002   8.312  -4.221  1.00 33.97           O  
ANISOU 2147  O   HOH A1014     6021   3135   3749   -560   -906   1500       O  
HETATM 2148  O   HOH A1015     -23.188  -0.513  34.341  1.00 29.56           O  
ANISOU 2148  O   HOH A1015     2773   5393   3066   -400   -660   1005       O  
HETATM 2149  O   HOH A1016     -11.946  10.728   6.179  1.00 32.36           O  
ANISOU 2149  O   HOH A1016     2696   2448   7152   -257   2171   -280       O  
HETATM 2150  O   HOH A1017      -5.221   2.116  37.619  1.00 27.87           O  
ANISOU 2150  O   HOH A1017     2521   2608   5459    459    224  -1875       O  
HETATM 2151  O   HOH A1018      15.352   0.503  15.456  1.00 32.33           O  
ANISOU 2151  O   HOH A1018     4682   4615   2986   1641   1583   1984       O  
HETATM 2152  O   HOH A1019     -10.931  17.478  12.184  1.00 24.41           O  
ANISOU 2152  O   HOH A1019     4327   2112   2836     70   -713    588       O  
HETATM 2153  O   HOH A1020     -15.370   1.095  -5.039  1.00 36.34           O  
ANISOU 2153  O   HOH A1020     4640   4690   4478   2727  -1523  -1657       O  
HETATM 2154  O   HOH A1021     -11.153   0.809  33.361  1.00 34.73           O  
ANISOU 2154  O   HOH A1021     5194   5959   2045  -2539   1091   -857       O  
HETATM 2155  O   HOH A1022       5.806  -6.080  24.154  1.00 35.79           O  
ANISOU 2155  O   HOH A1022     2581   3622   7396   -965    152   -312       O  
HETATM 2156  O   HOH A1023     -14.229 -21.521   3.564  1.00 36.24           O  
ANISOU 2156  O   HOH A1023     2943   7209   3616    111    631    -85       O  
HETATM 2157  O   HOH A1024     -24.711  -1.824  33.116  1.00 24.55           O  
ANISOU 2157  O   HOH A1024     2224   3197   3906    674   1044    694       O  
HETATM 2158  O   HOH A1025     -25.820   6.540  27.347  1.00 35.38           O  
ANISOU 2158  O   HOH A1025     2295   4408   6739    804     71   -322       O  
HETATM 2159  O   HOH A1026     -27.219 -10.697  22.681  1.00 38.54           O  
ANISOU 2159  O   HOH A1026     5261   4190   5193  -1536   2128   1012       O  
HETATM 2160  O   HOH A1027     -26.128  -2.292  34.841  1.00 44.45           O  
ANISOU 2160  O   HOH A1027     5676   7250   3963     24   1306  -1533       O  
HETATM 2161  O   HOH A1028      -8.098 -22.037  10.507  1.00 26.92           O  
ANISOU 2161  O   HOH A1028     4596   1910   3721    295  -1260  -1263       O  
HETATM 2162  O   HOH A1029       4.183  -6.546   7.912  1.00 20.00           O  
ANISOU 2162  O   HOH A1029     2968   2814   1815   -225      2   -265       O  
HETATM 2163  O   HOH A1030     -24.287  -0.098  31.486  1.00 39.94           O  
ANISOU 2163  O   HOH A1030     6974   3684   4517    727   3018    450       O  
HETATM 2164  O   HOH A1031     -25.807  -5.013  13.508  1.00 29.07           O  
ANISOU 2164  O   HOH A1031     3286   4447   3313     29   -515   1369       O  
HETATM 2165  O   HOH A1032     -23.474 -18.217   6.506  1.00 29.18           O  
ANISOU 2165  O   HOH A1032     5231   2394   3461  -1433  -2113   -173       O  
HETATM 2166  O   HOH A1033       7.144  -3.284  30.299  1.00 39.84           O  
ANISOU 2166  O   HOH A1033     3801   5753   5582   2558   1358    260       O  
HETATM 2167  O   HOH A1034     -25.285   4.518   8.815  1.00 31.07           O  
ANISOU 2167  O   HOH A1034     4358   3702   3746   -376   -493   -854       O  
HETATM 2168  O   HOH A1035     -30.368   7.255   8.267  1.00 40.73           O  
ANISOU 2168  O   HOH A1035     5429   5375   4673   -349    857   2212       O  
HETATM 2169  O   HOH A1036      -2.470  -4.405  -7.008  1.00 28.70           O  
ANISOU 2169  O   HOH A1036     4961   3266   2678  -1378  -1226     26       O  
HETATM 2170  O   HOH A1037     -27.959   6.125  21.481  1.00 32.96           O  
ANISOU 2170  O   HOH A1037     1403   4764   6355    524    -31    -71       O  
HETATM 2171  O   HOH A1038       2.753  -5.495 -11.523  1.00 50.37           O  
ANISOU 2171  O   HOH A1038     5846   8339   4953     42   1960  -2934       O  
HETATM 2172  O   HOH A1039     -25.646 -15.228   7.802  1.00 29.06           O  
ANISOU 2172  O   HOH A1039     2525   3147   5369   -685  -1275   -545       O  
HETATM 2173  O   HOH A1040     -18.063  19.732  17.535  1.00 45.02           O  
ANISOU 2173  O   HOH A1040     6259   4670   6176    361  -1656   1492       O  
HETATM 2174  O   HOH A1041     -13.547  14.435   7.085  1.00 43.99           O  
ANISOU 2174  O   HOH A1041     4431   5104   7177  -1757    271   -497       O  
HETATM 2175  O   HOH A1042       3.064   1.634  -2.044  1.00 40.25           O  
ANISOU 2175  O   HOH A1042     4866   6014   4415    384   1334    333       O  
HETATM 2176  O   HOH A1043       1.204 -16.280  -2.314  1.00 27.16           O  
ANISOU 2176  O   HOH A1043     2946   2963   4410    880   -365    -39       O  
HETATM 2177  O   HOH A1044      14.656 -10.577  14.494  1.00 36.87           O  
ANISOU 2177  O   HOH A1044     3454   3472   7082    389   1062  -1322       O  
HETATM 2178  O   HOH A1045      -3.012  17.596  14.310  1.00 36.46           O  
ANISOU 2178  O   HOH A1045     5510   2422   5920    685   2069   2206       O  
HETATM 2179  O   HOH A1046      16.326  -8.769  11.783  1.00 27.63           O  
ANISOU 2179  O   HOH A1046     3716   2754   4027   -387  -1611    -90       O  
HETATM 2180  O   HOH A1047     -13.270  19.949  14.629  1.00 25.67           O  
ANISOU 2180  O   HOH A1047     2056   1480   6218    129   -861    679       O  
HETATM 2181  O   HOH A1048     -10.445  12.859   8.431  1.00 40.93           O  
ANISOU 2181  O   HOH A1048     3991   6324   5238    843   2134   1771       O  
HETATM 2182  O   HOH A1049      -9.543  14.888  12.207  1.00 20.43           O  
ANISOU 2182  O   HOH A1049     3410   3290   1064   1277   -457     14       O  
HETATM 2183  O   HOH A1050       2.348 -13.206   5.204  1.00 15.11           O  
ANISOU 2183  O   HOH A1050     1683   1763   2297    763     33     73       O  
HETATM 2184  O   HOH A1051      -5.473  15.509  12.238  1.00 29.99           O  
ANISOU 2184  O   HOH A1051     5062   4533   1802   1722   1089   1223       O  
HETATM 2185  O   HOH A1052     -19.042   3.345  -3.457  1.00 28.54           O  
ANISOU 2185  O   HOH A1052     4742   3150   2954   1318  -1689    284       O  
HETATM 2186  O   HOH A1053      -8.430 -21.320   8.379  1.00 28.43           O  
ANISOU 2186  O   HOH A1053     2736   1375   6691    -26    989   -288       O  
HETATM 2187  O   HOH A1054       2.539 -12.969   8.074  1.00 30.30           O  
ANISOU 2187  O   HOH A1054     4520   4307   2684  -2145  -1012   1184       O  
HETATM 2188  O   HOH A1055       1.825 -15.471   9.354  1.00 20.25           O  
ANISOU 2188  O   HOH A1055     2119   3299   2277   1201    619    435       O  
HETATM 2189  O   HOH A1056     -17.903  -4.019  45.141  1.00 45.03           O  
ANISOU 2189  O   HOH A1056     5362   7296   4453   -396    -87    681       O  
HETATM 2190  O   HOH A1057      -6.650  -5.222  37.434  1.00 24.13           O  
ANISOU 2190  O   HOH A1057     3138   2721   3311    147    731    908       O  
HETATM 2191  O   HOH A1058      -8.065   7.130  27.767  1.00 27.29           O  
ANISOU 2191  O   HOH A1058     4219   2624   3526    135   -873   -504       O  
HETATM 2192  O   HOH A1059       7.136  -3.766 -10.571  1.00 30.13           O  
ANISOU 2192  O   HOH A1059     4527   4535   2387    841    669    722       O  
HETATM 2193  O   HOH A1060       7.885  -5.919 -10.324  1.00 39.32           O  
ANISOU 2193  O   HOH A1060     4250   6383   4308   2307   1588     24       O  
HETATM 2194  O   HOH A1061      -9.119  -6.054  35.757  1.00 17.79           O  
ANISOU 2194  O   HOH A1061     2270   2294   2194    439   -334    719       O  
HETATM 2195  O   HOH A1062       2.546 -11.222   9.565  1.00 20.41           O  
ANISOU 2195  O   HOH A1062     1724   2047   3983    122    -90   -144       O  
HETATM 2196  O   HOH A1063     -13.336 -22.375  11.406  1.00 30.06           O  
ANISOU 2196  O   HOH A1063     4730   2534   4155  -1238  -1448    461       O  
HETATM 2197  O   HOH A1064      -9.737  -8.111  33.923  1.00 20.70           O  
ANISOU 2197  O   HOH A1064     2363   1994   3508    542    819    735       O  
HETATM 2198  O   HOH A1065       4.526 -10.139   7.973  1.00 41.99           O  
ANISOU 2198  O   HOH A1065     2973   6462   6520    965  -1921  -1049       O  
HETATM 2199  O   HOH A1066     -15.174  19.604  13.398  1.00 28.77           O  
ANISOU 2199  O   HOH A1066     3554   2301   5076   -387  -1679   1078       O  
HETATM 2200  O   HOH A1067     -15.875 -12.495  38.963  1.00 37.36           O  
ANISOU 2200  O   HOH A1067     3360   6000   4835    107    905    938       O  
HETATM 2201  O   HOH A1068     -11.259 -15.177  33.999  0.50 12.89           O  
HETATM 2202  O   HOH A1069      -6.895   5.840   6.328  1.00 16.30           O  
ANISOU 2202  O   HOH A1069     1997   1400   2796   -172   -107    432       O  
HETATM 2203  O   HOH A1070     -11.673  10.661   0.960  1.00 34.17           O  
ANISOU 2203  O   HOH A1070     4169   4123   4691  -1202    245    275       O  
HETATM 2204  O   HOH A1071     -22.139   5.899   4.891  1.00 11.47           O  
ANISOU 2204  O   HOH A1071     1513   1002   1842   -121   -319    216       O  
HETATM 2205  O   HOH A1072     -16.364 -15.859  32.529  1.00 35.18           O  
ANISOU 2205  O   HOH A1072     4058   4861   4448   -924    118   1878       O  
HETATM 2206  O   HOH A1073      -7.456  -8.769  32.462  1.00 14.95           O  
ANISOU 2206  O   HOH A1073     1803   1940   1937   -217   -115   -123       O  
HETATM 2207  O   HOH A1074     -23.178  -3.056   7.120  1.00 19.43           O  
ANISOU 2207  O   HOH A1074     1943    932   4508   -108    667   -330       O  
HETATM 2208  O   HOH A1075     -24.164  -0.696   4.047  1.00 16.15           O  
ANISOU 2208  O   HOH A1075     2616   1497   2023   -487   -466    139       O  
HETATM 2209  O   HOH A1076     -19.403   9.995   9.068  1.00 11.56           O  
ANISOU 2209  O   HOH A1076     1327   1161   1904     64   -307   -140       O  
HETATM 2210  O   HOH A1077      15.084  -6.313   8.400  1.00 37.13           O  
ANISOU 2210  O   HOH A1077     2706   7010   4393   1041   -172   1502       O  
HETATM 2211  O   HOH A1078     -16.341  -9.842  32.910  1.00 16.39           O  
ANISOU 2211  O   HOH A1078     2578   1883   1766    596    444    986       O  
HETATM 2212  O   HOH A1079      -8.297   8.948  -2.659  1.00 35.70           O  
ANISOU 2212  O   HOH A1079     3379   5026   5159  -1437   -207   1892       O  
HETATM 2213  O   HOH A1080       8.651 -12.324   8.448  1.00 49.19           O  
ANISOU 2213  O   HOH A1080     6693   5152   6846   2044    220  -3622       O  
HETATM 2214  O   HOH A1081     -12.967  18.206  29.575  1.00 50.59           O  
ANISOU 2214  O   HOH A1081     6283   6809   6131    250    365   -617       O  
HETATM 2215  O   HOH A1082      -6.725 -18.890   4.806  1.00 44.32           O  
ANISOU 2215  O   HOH A1082     6665   4555   5620      2    543  -3195       O  
HETATM 2216  O   HOH A1083       3.725  -2.557   4.811  1.00 37.15           O  
ANISOU 2216  O   HOH A1083     2951   5363   5800   1150   1412   2967       O  
HETATM 2217  O   HOH A1084     -11.349 -10.947  -2.503  1.00 42.06           O  
ANISOU 2217  O   HOH A1084     5805   4860   5316  -1883    128    414       O  
HETATM 2218  O  AHOH A1085     -15.918 -16.599  23.591  0.50 23.50           O  
HETATM 2219  O   HOH A1086      -7.528 -18.518  30.955  1.00 46.33           O  
ANISOU 2219  O   HOH A1086     5792   6745   5067   2143    893   3320       O  
HETATM 2220  O   HOH A1087     -25.808  -6.461  33.647  1.00 37.33           O  
ANISOU 2220  O   HOH A1087     2323   6970   4891  -1688    864    561       O  
HETATM 2221  O   HOH A1088      -3.113 -20.225   6.766  1.00 38.72           O  
ANISOU 2221  O   HOH A1088     4678   5883   4152   1287   1244  -1679       O  
HETATM 2222  O   HOH A1089     -23.625  -0.255   1.519  1.00 36.71           O  
ANISOU 2222  O   HOH A1089     6505   2822   4621    335   -963   -375       O  
HETATM 2223  O   HOH A1090     -12.877 -22.117   8.684  1.00 36.56           O  
ANISOU 2223  O   HOH A1090     3918   4833   5139   -568  -1664   1158       O  
HETATM 2224  O   HOH A1091     -26.074  -0.264  35.913  1.00 54.33           O  
ANISOU 2224  O   HOH A1091     6279   6457   7905   -778  -2845   1185       O  
HETATM 2225  O   HOH A1092     -21.241 -19.588   6.855  1.00 23.11           O  
ANISOU 2225  O   HOH A1092     2363   3059   3360   -260   -314   -656       O  
HETATM 2226  O   HOH A1093      -9.344   5.831  29.149  1.00 28.76           O  
ANISOU 2226  O   HOH A1093     3432   3143   4352   1211  -2416  -1258       O  
HETATM 2227  O   HOH A1094     -26.022   0.410  24.922  1.00 29.66           O  
ANISOU 2227  O   HOH A1094     4092   3152   4023  -1300   -330    585       O  
HETATM 2228  O   HOH A1095       8.294   2.841  27.989  1.00 45.95           O  
ANISOU 2228  O   HOH A1095     5656   6703   5100   -704   1603   1794       O  
HETATM 2229  O   HOH A1096      -7.032 -14.854  31.497  1.00 18.17           O  
ANISOU 2229  O   HOH A1096     2657   1657   2588   -255    -96    879       O  
HETATM 2230  O   HOH A1097     -23.004  19.942  12.147  1.00 28.76           O  
ANISOU 2230  O   HOH A1097     4503   2373   4051   -533    456    702       O  
HETATM 2231  O   HOH A1098       1.672   8.129  27.878  1.00 32.63           O  
ANISOU 2231  O   HOH A1098     3934   3486   4977  -1154  -1529   -499       O  
HETATM 2232  O   HOH A1099      10.483  -9.007   8.719  1.00 36.85           O  
ANISOU 2232  O   HOH A1099     4290   5462   4250    552    234   -649       O  
HETATM 2233  O   HOH A1100     -22.420 -13.864  18.610  1.00 38.88           O  
ANISOU 2233  O   HOH A1100     5352   3710   5710  -3038   -190    855       O  
HETATM 2234  O   HOH A1101      -7.792 -20.090  26.584  1.00 41.25           O  
ANISOU 2234  O   HOH A1101     8010   3474   4190  -2282   -663   -468       O  
HETATM 2235  O   HOH A1102     -26.197  -8.009  30.196  1.00 48.92           O  
ANISOU 2235  O   HOH A1102     3839   9209   5539  -1317   2632   1339       O  
HETATM 2236  O   HOH A1103     -16.622  14.400  33.170  1.00 31.54           O  
ANISOU 2236  O   HOH A1103     6342   2203   3440    653    481   -685       O  
HETATM 2237  O   HOH A1104     -25.784  -3.446  31.916  1.00 33.19           O  
ANISOU 2237  O   HOH A1104     2248   6536   3827   -705    723  -1652       O  
HETATM 2238  O   HOH A1105     -20.369   5.756  32.683  1.00 28.67           O  
ANISOU 2238  O   HOH A1105     2972   4374   3549   -983    183    718       O  
HETATM 2239  O   HOH A1106       1.360 -18.002  13.837  1.00 40.01           O  
ANISOU 2239  O   HOH A1106     3176   5837   6187   1052   1214    726       O  
HETATM 2240  O   HOH A1107     -24.920 -10.144  15.225  1.00 33.59           O  
ANISOU 2240  O   HOH A1107     6338   3509   2918   -827  -1061   -647       O  
HETATM 2241  O   HOH A1108     -22.247   0.731  30.571  1.00 43.27           O  
ANISOU 2241  O   HOH A1108     4489   6642   5310  -1581   1645  -1971       O  
HETATM 2242  O   HOH A1109      -1.290   9.160  28.043  1.00 20.47           O  
ANISOU 2242  O   HOH A1109     2468   2534   2777    317   -484  -1529       O  
HETATM 2243  O   HOH A1110     -10.747   8.779   7.756  1.00 31.19           O  
ANISOU 2243  O   HOH A1110     4603   5171   2076  -3243    412   -398       O  
HETATM 2244  O   HOH A1111      -0.062 -15.652  23.979  0.50 31.20           O  
HETATM 2245  O   HOH A1112     -10.642   5.125  30.884  1.00 36.17           O  
ANISOU 2245  O   HOH A1112     4835   3017   5893  -1556   -510  -1453       O  
HETATM 2246  O   HOH A1113      -4.427  -4.788  11.222  0.50 12.65           O  
HETATM 2247  O   HOH A1114      -1.058 -17.492  17.917  1.00 34.00           O  
ANISOU 2247  O   HOH A1114     5435   2302   5181    985  -1206   -114       O  
HETATM 2248  O   HOH A1115     -15.670 -10.984  -3.276  1.00 44.34           O  
ANISOU 2248  O   HOH A1115     3857   5300   7690  -1586  -1534   -772       O  
HETATM 2249  O   HOH A1116     -23.385 -11.388  17.198  1.00 34.39           O  
ANISOU 2249  O   HOH A1116     2342   5419   5307   -648      0    438       O  
HETATM 2250  O   HOH A1117       6.535  -5.449   6.614  1.00 42.04           O  
ANISOU 2250  O   HOH A1117     5337   4941   5697    835   -376    177       O  
HETATM 2251  O   HOH A1118       0.393   0.889  -6.629  1.00 29.43           O  
ANISOU 2251  O   HOH A1118     6021   2576   2584   -273   1301    957       O  
HETATM 2252  O   HOH A1119      -7.383   1.292  34.881  1.00 24.52           O  
ANISOU 2252  O   HOH A1119     2667   3544   3103    933    642    793       O  
HETATM 2253  O   HOH A1120      -1.932 -17.422  25.507  1.00 30.86           O  
ANISOU 2253  O   HOH A1120     3786   2966   4972   1123  -1359    610       O  
HETATM 2254  O   HOH A1121     -24.993  -9.488   1.971  1.00 37.02           O  
ANISOU 2254  O   HOH A1121     2794   5626   5644   -599    734  -1121       O  
HETATM 2255  O   HOH A1122      -8.419 -15.440  36.575  1.00 28.41           O  
ANISOU 2255  O   HOH A1122     3560   2637   4598   -775   -482   1678       O  
HETATM 2256  O   HOH A1123     -16.798 -16.041  -4.402  1.00 31.95           O  
ANISOU 2256  O   HOH A1123     3508   4248   4384   -710   -186   -155       O  
HETATM 2257  O   HOH A1124      -1.308   3.175  -7.304  1.00 30.57           O  
ANISOU 2257  O   HOH A1124     4488   2857   4272   -294     -8    728       O  
HETATM 2258  O   HOH A1125       4.936 -12.973  -5.684  1.00 38.39           O  
ANISOU 2258  O   HOH A1125     5482   5707   3397   3867   1179    -54       O  
HETATM 2259  O   HOH A1126     -14.031 -21.367   0.954  1.00 50.53           O  
ANISOU 2259  O   HOH A1126     4838   7271   7090   3472    843  -2053       O  
HETATM 2260  O   HOH A1127      -1.623   4.708  -4.752  1.00 24.49           O  
ANISOU 2260  O   HOH A1127     4516   2069   2721   -581    753    769       O  
HETATM 2261  O   HOH A1128      -0.176   0.952 -10.329  1.00 42.84           O  
ANISOU 2261  O   HOH A1128     4292   3251   8733  -2686    796   -314       O  
HETATM 2262  O   HOH A1129       1.366  -4.069 -12.672  1.00 36.01           O  
ANISOU 2262  O   HOH A1129     5236   2891   5554    257   -489   -414       O  
HETATM 2263  O   HOH A1130      -8.484 -17.449  34.786  1.00 37.93           O  
ANISOU 2263  O   HOH A1130     6060   4432   3920   -108    496    765       O  
HETATM 2264  O   HOH A1131       0.020  -0.965  -4.653  1.00 11.70           O  
ANISOU 2264  O   HOH A1131     1877   1219   1350    194    502    329       O  
HETATM 2265  O   HOH A1132     -11.941   2.883  30.704  1.00 17.02           O  
ANISOU 2265  O   HOH A1132     2448   1845   2175   -292   -680   -486       O  
HETATM 2266  O   HOH A1133      -1.420 -13.039  26.997  1.00 22.83           O  
ANISOU 2266  O   HOH A1133     3485   1635   3553    311  -1979    279       O  
HETATM 2267  O   HOH A1134      -8.570 -16.222  32.856  1.00 43.03           O  
ANISOU 2267  O   HOH A1134     5436   7222   3693  -1160    -58   -563       O  
HETATM 2268  O   HOH A1135      -1.520  11.480  26.109  1.00 25.28           O  
ANISOU 2268  O   HOH A1135     2750   3631   3223    884    439   -120       O  
HETATM 2269  O   HOH A1136     -12.767   7.036  31.524  1.00 42.84           O  
ANISOU 2269  O   HOH A1136     4505   4917   6854   1723    456   -928       O  
HETATM 2270  O   HOH A1137     -17.873 -12.068  31.849  1.00 36.43           O  
ANISOU 2270  O   HOH A1137     2422   4217   7201    143    282    903       O  
HETATM 2271  O   HOH A1138       6.590   8.403  18.181  1.00 33.26           O  
ANISOU 2271  O   HOH A1138     4946   3479   4213  -1999   -243   1488       O  
HETATM 2272  O   HOH A1139     -23.933  -3.498   4.376  1.00 29.37           O  
ANISOU 2272  O   HOH A1139     2964   2343   5853    -86   -622    234       O  
HETATM 2273  O   HOH A1140      -8.506  21.687  21.667  1.00 16.38           O  
ANISOU 2273  O   HOH A1140     3240    954   2029    385   -203   -307       O  
HETATM 2274  O   HOH A1141     -17.901 -20.585   8.214  1.00 11.01           O  
ANISOU 2274  O   HOH A1141     1497    894   1794    -40   -169    -21       O  
HETATM 2275  O   HOH A1142     -17.771  19.043   6.224  1.00  9.09           O  
ANISOU 2275  O   HOH A1142     1429    400   1625    -48   -342    105       O  
HETATM 2276  O   HOH A1143     -19.514  17.382   6.207  1.00 17.80           O  
ANISOU 2276  O   HOH A1143     2111    933   3721    -39   -482    224       O  
HETATM 2277  O   HOH A1144      -1.208 -11.137  28.896  1.00 21.96           O  
ANISOU 2277  O   HOH A1144     3097   1868   3378    883  -1083   -396       O  
HETATM 2278  O   HOH A1145     -12.983   3.499  -6.701  1.00 25.27           O  
ANISOU 2278  O   HOH A1145     3245   4793   1564   1568   -499    313       O  
HETATM 2279  O   HOH A1146     -27.818   4.230  24.312  1.00 31.78           O  
ANISOU 2279  O   HOH A1146     1001   5104   5971   -517   -799    288       O  
HETATM 2280  O   HOH A1147      13.453   0.083  24.346  1.00 19.91           O  
ANISOU 2280  O   HOH A1147     1968   2532   3066   -313   -545    -67       O  
HETATM 2281  O   HOH A1148       5.457   6.989  20.300  1.00 15.97           O  
ANISOU 2281  O   HOH A1148     1596   1480   2992   -492   -825    321       O  
HETATM 2282  O   HOH A1149       2.534  -4.283   7.903  1.00 17.10           O  
ANISOU 2282  O   HOH A1149     2398   1787   2315    156   -749     83       O  
HETATM 2283  O   HOH A1150       3.516   5.025  29.874  1.00 18.11           O  
ANISOU 2283  O   HOH A1150     2081   1885   2916    112  -1286   -336       O
[truncated: 36,127 more chars]
