# Supplementary material for: Phenyl(thio)phosphon(amid)ate Benzenesulfonamides as Potent and Selective Inhibitors of Human Carbonic Anhydrases II and VII Counteract Allodynia in a Mouse Model of Oxaliplatin-Induced Neuropathy
Source: J Med Chem. 2020 May 4;63(10):5185–200. doi: 10.1021/acs.jmedchem.9b02135 (PMC8007106; doi:10.1021/acs.jmedchem.9b02135)
Supplement: Supplementary file 2 — jm9b02135_si_002.pdb [file jm9b02135_si_002.pdb]

HEADER    LYASE                                   16-APR-10   3ML5              
TITLE     CRYSTAL STRUCTURE OF THE C183S/C217S MUTANT OF HUMAN CA VII IN COMPLEX
TITLE    2 WITH ACETAZOLAMIDE                                                   
COMPND    MOL_ID: 1;                                                            
COMPND   2 MOLECULE: CARBONIC ANHYDRASE 7;                                      
COMPND   3 CHAIN: A;                                                            
COMPND   4 SYNONYM: CARBONIC ANHYDRASE VII, CA-VII, CARBONATE DEHYDRATASE VII;  
COMPND   5 EC: 4.2.1.1;                                                         
COMPND   6 ENGINEERED: YES;                                                     
COMPND   7 MUTATION: YES                                                        
SOURCE    MOL_ID: 1;                                                            
SOURCE   2 ORGANISM_SCIENTIFIC: HOMO SAPIENS;                                   
SOURCE   3 ORGANISM_COMMON: HUMAN;                                              
SOURCE   4 ORGANISM_TAXID: 9606;                                                
SOURCE   5 GENE: CA7;                                                           
SOURCE   6 EXPRESSION_SYSTEM: ESCHERICHIA COLI;                                 
SOURCE   7 EXPRESSION_SYSTEM_TAXID: 562;                                        
SOURCE   8 EXPRESSION_SYSTEM_VECTOR_TYPE: PLASMID                               
KEYWDS    PROTEIN-INHIBITOR COMPLEX, LYASE                                      
EXPDTA    X-RAY DIFFRACTION                                                     
AUTHOR    A.DI FIORE,E.TRUPPO,C.T.SUPURAN,V.ALTERIO,N.DATHAN,F.BOOTORABI,       
AUTHOR   2 S.PARKKILA,S.M.MONTI,G.DE SIMONE                                     
REVDAT   1   02-MAR-11 3ML5    0                                                
JRNL        AUTH   A.DI FIORE,E.TRUPPO,C.T.SUPURAN,V.ALTERIO,N.DATHAN,          
JRNL        AUTH 2 F.BOOTORABI,S.PARKKILA,S.M.MONTI,G.DE SIMONE                 
JRNL        TITL   CRYSTAL STRUCTURE OF THE C183S/C217S MUTANT OF HUMAN CA VII  
JRNL        TITL 2 IN COMPLEX WITH ACETAZOLAMIDE                                
JRNL        REF    BIOORG.MED.CHEM.LETT.         V.  20  5023 2010              
JRNL        REFN                   ISSN 0960-894X                               
JRNL        PMID   20688517                                                     
JRNL        DOI    10.1016/J.BMCL.2010.07.051                                   
REMARK   2                                                                      
REMARK   2 RESOLUTION.    2.05 ANGSTROMS.                                       
REMARK   3                                                                      
REMARK   3 REFINEMENT.                                                          
REMARK   3   PROGRAM     : CNS 1.1                                              
REMARK   3   AUTHORS     : BRUNGER,ADAMS,CLORE,DELANO,GROS,GROSSE-              
REMARK   3               : KUNSTLEVE,JIANG,KUSZEWSKI,NILGES,PANNU,              
REMARK   3               : READ,RICE,SIMONSON,WARREN                            
REMARK   3                                                                      
REMARK   3  REFINEMENT TARGET : ENGH & HUBER                                    
REMARK   3                                                                      
REMARK   3  DATA USED IN REFINEMENT.                                            
REMARK   3   RESOLUTION RANGE HIGH (ANGSTROMS) : 2.05                           
REMARK   3   RESOLUTION RANGE LOW  (ANGSTROMS) : 20.00                          
REMARK   3   DATA CUTOFF            (SIGMA(F)) : 0.000                          
REMARK   3   DATA CUTOFF HIGH         (ABS(F)) : NULL                           
REMARK   3   DATA CUTOFF LOW          (ABS(F)) : NULL                           
REMARK   3   COMPLETENESS (WORKING+TEST)   (%) : 98.6                           
REMARK   3   NUMBER OF REFLECTIONS             : 15099                          
REMARK   3                                                                      
REMARK   3  FIT TO DATA USED IN REFINEMENT.                                     
REMARK   3   CROSS-VALIDATION METHOD          : NULL                            
REMARK   3   FREE R VALUE TEST SET SELECTION  : RANDOM                          
REMARK   3   R VALUE            (WORKING SET) : 0.166                           
REMARK   3   FREE R VALUE                     : 0.207                           
REMARK   3   FREE R VALUE TEST SET SIZE   (%) : 4.900                           
REMARK   3   FREE R VALUE TEST SET COUNT      : 747                             
REMARK   3   ESTIMATED ERROR OF FREE R VALUE  : NULL                            
REMARK   3                                                                      
REMARK   3  FIT IN THE HIGHEST RESOLUTION BIN.                                  
REMARK   3   TOTAL NUMBER OF BINS USED           : NULL                         
REMARK   3   BIN RESOLUTION RANGE HIGH       (A) : NULL                         
REMARK   3   BIN RESOLUTION RANGE LOW        (A) : NULL                         
REMARK   3   BIN COMPLETENESS (WORKING+TEST) (%) : NULL                         
REMARK   3   REFLECTIONS IN BIN    (WORKING SET) : NULL                         
REMARK   3   BIN R VALUE           (WORKING SET) : NULL                         
REMARK   3   BIN FREE R VALUE                    : NULL                         
REMARK   3   BIN FREE R VALUE TEST SET SIZE  (%) : NULL                         
REMARK   3   BIN FREE R VALUE TEST SET COUNT     : NULL                         
REMARK   3   ESTIMATED ERROR OF BIN FREE R VALUE : NULL                         
REMARK   3                                                                      
REMARK   3  NUMBER OF NON-HYDROGEN ATOMS USED IN REFINEMENT.                    
REMARK   3   PROTEIN ATOMS            : 2079                                    
REMARK   3   NUCLEIC ACID ATOMS       : 0                                       
REMARK   3   HETEROGEN ATOMS          : 14                                      
REMARK   3   SOLVENT ATOMS            : 261                                     
REMARK   3                                                                      
REMARK   3  B VALUES.                                                           
REMARK   3   FROM WILSON PLOT           (A**2) : NULL                           
REMARK   3   MEAN B VALUE      (OVERALL, A**2) : 13.87                          
REMARK   3   OVERALL ANISOTROPIC B VALUE.                                       
REMARK   3    B11 (A**2) : -1.42300                                             
REMARK   3    B22 (A**2) : 2.83600                                              
REMARK   3    B33 (A**2) : -1.41300                                             
REMARK   3    B12 (A**2) : 0.00000                                              
REMARK   3    B13 (A**2) : -2.49300                                             
REMARK   3    B23 (A**2) : 0.00000                                              
REMARK   3                                                                      
REMARK   3  ESTIMATED COORDINATE ERROR.                                         
REMARK   3   ESD FROM LUZZATI PLOT        (A) : NULL                            
REMARK   3   ESD FROM SIGMAA              (A) : NULL                            
REMARK   3   LOW RESOLUTION CUTOFF        (A) : NULL                            
REMARK   3                                                                      
REMARK   3  CROSS-VALIDATED ESTIMATED COORDINATE ERROR.                         
REMARK   3   ESD FROM C-V LUZZATI PLOT    (A) : NULL                            
REMARK   3   ESD FROM C-V SIGMAA          (A) : NULL                            
REMARK   3                                                                      
REMARK   3  RMS DEVIATIONS FROM IDEAL VALUES.                                   
REMARK   3   BOND LENGTHS                 (A) : 0.008                           
REMARK   3   BOND ANGLES            (DEGREES) : 1.50                            
REMARK   3   DIHEDRAL ANGLES        (DEGREES) : NULL                            
REMARK   3   IMPROPER ANGLES        (DEGREES) : NULL                            
REMARK   3                                                                      
REMARK   3  ISOTROPIC THERMAL MODEL : NULL                                      
REMARK   3                                                                      
REMARK   3  ISOTROPIC THERMAL FACTOR RESTRAINTS.    RMS    SIGMA                
REMARK   3   MAIN-CHAIN BOND              (A**2) : 1.278 ; 1.500                
REMARK   3   MAIN-CHAIN ANGLE             (A**2) : 1.961 ; 2.000                
REMARK   3   SIDE-CHAIN BOND              (A**2) : 2.045 ; 2.000                
REMARK   3   SIDE-CHAIN ANGLE             (A**2) : 2.958 ; 2.500                
REMARK   3                                                                      
REMARK   3  BULK SOLVENT MODELING.                                              
REMARK   3   METHOD USED : NULL                                                 
REMARK   3   KSOL        : NULL                                                 
REMARK   3   BSOL        : 43.58                                                
REMARK   3                                                                      
REMARK   3  NCS MODEL : NULL                                                    
REMARK   3                                                                      
REMARK   3  NCS RESTRAINTS.                         RMS   SIGMA/WEIGHT          
REMARK   3   GROUP  1  POSITIONAL            (A) : NULL  ; NULL                 
REMARK   3   GROUP  1  B-FACTOR           (A**2) : NULL  ; NULL                 
REMARK   3                                                                      
REMARK   3  PARAMETER FILE  1  : PROTEIN_REP.PARAM                              
REMARK   3  PARAMETER FILE  2  : ION.PARAM                                      
REMARK   3  PARAMETER FILE  3  : WATER_REP.PARAM                                
REMARK   3  PARAMETER FILE  4  : AZM2.PARAM                                     
REMARK   3  PARAMETER FILE  5  : NULL                                           
REMARK   3  TOPOLOGY FILE  1   : NULL                                           
REMARK   3  TOPOLOGY FILE  2   : NULL                                           
REMARK   3  TOPOLOGY FILE  3   : NULL                                           
REMARK   3  TOPOLOGY FILE  4   : NULL                                           
REMARK   3  TOPOLOGY FILE  5   : NULL                                           
REMARK   3                                                                      
REMARK   3  OTHER REFINEMENT REMARKS: NULL                                      
REMARK   4                                                                      
REMARK   4 3ML5 COMPLIES WITH FORMAT V. 3.20, 01-DEC-08                         
REMARK 100                                                                      
REMARK 100 THIS ENTRY HAS BEEN PROCESSED BY PDBJ ON 21-APR-10.                  
REMARK 100 THE RCSB ID CODE IS RCSB058681.                                      
REMARK 200                                                                      
REMARK 200 EXPERIMENTAL DETAILS                                                 
REMARK 200  EXPERIMENT TYPE                : X-RAY DIFFRACTION                  
REMARK 200  DATE OF DATA COLLECTION        : 15-JUL-09                          
REMARK 200  TEMPERATURE           (KELVIN) : 100                                
REMARK 200  PH                             : 8.5                                
REMARK 200  NUMBER OF CRYSTALS USED        : 1                                  
REMARK 200                                                                      
REMARK 200  SYNCHROTRON              (Y/N) : Y                                  
REMARK 200  RADIATION SOURCE               : ELETTRA                            
REMARK 200  BEAMLINE                       : 5.2R                               
REMARK 200  X-RAY GENERATOR MODEL          : NULL                               
REMARK 200  MONOCHROMATIC OR LAUE    (M/L) : M                                  
REMARK 200  WAVELENGTH OR RANGE        (A) : 1.0                                
REMARK 200  MONOCHROMATOR                  : SI 111 CHANNEL                     
REMARK 200  OPTICS                         : NULL                               
REMARK 200                                                                      
REMARK 200  DETECTOR TYPE                  : CCD                                
REMARK 200  DETECTOR MANUFACTURER          : MAR CCD 165 MM                     
REMARK 200  INTENSITY-INTEGRATION SOFTWARE : HKL-2000                           
REMARK 200  DATA SCALING SOFTWARE          : HKL-2000                           
REMARK 200                                                                      
REMARK 200  NUMBER OF UNIQUE REFLECTIONS   : 15321                              
REMARK 200  RESOLUTION RANGE HIGH      (A) : 2.050                              
REMARK 200  RESOLUTION RANGE LOW       (A) : 20.000                             
REMARK 200  REJECTION CRITERIA  (SIGMA(I)) : NULL                               
REMARK 200                                                                      
REMARK 200 OVERALL.                                                             
REMARK 200  COMPLETENESS FOR RANGE     (%) : 99.9                               
REMARK 200  DATA REDUNDANCY                : 3.600                              
REMARK 200  R MERGE                    (I) : 0.04600                            
REMARK 200  R SYM                      (I) : NULL                               
REMARK 200  <I/SIGMA(I)> FOR THE DATA SET  : 26.5000                            
REMARK 200                                                                      
REMARK 200 IN THE HIGHEST RESOLUTION SHELL.                                     
REMARK 200  HIGHEST RESOLUTION SHELL, RANGE HIGH (A) : 2.05                     
REMARK 200  HIGHEST RESOLUTION SHELL, RANGE LOW  (A) : 2.12                     
REMARK 200  COMPLETENESS FOR SHELL     (%) : 99.1                               
REMARK 200  DATA REDUNDANCY IN SHELL       : 2.80                               
REMARK 200  R MERGE FOR SHELL          (I) : 0.09400                            
REMARK 200  R SYM FOR SHELL            (I) : NULL                               
REMARK 200  <I/SIGMA(I)> FOR SHELL         : 10.400                             
REMARK 200                                                                      
REMARK 200 DIFFRACTION PROTOCOL: SINGLE WAVELENGTH                              
REMARK 200 METHOD USED TO DETERMINE THE STRUCTURE: MOLECULAR REPLACEMENT        
REMARK 200 SOFTWARE USED: AMORE                                                 
REMARK 200 STARTING MODEL: PDB ENTRY 1CA2                                       
REMARK 200                                                                      
REMARK 200 REMARK: NULL                                                         
REMARK 280                                                                      
REMARK 280 CRYSTAL                                                              
REMARK 280 SOLVENT CONTENT, VS   (%): 39.93                                     
REMARK 280 MATTHEWS COEFFICIENT, VM (ANGSTROMS**3/DA): 2.05                     
REMARK 280                                                                      
REMARK 280 CRYSTALLIZATION CONDITIONS: 30% PEG 4000, 0.2M MAGNESIUM CHLORIDE,   
REMARK 280  0.1M TRIS HYDROCHLORIDE, PH 8.5, VAPOR DIFFUSION, HANGING DROP,     
REMARK 280  TEMPERATURE 293K                                                    
REMARK 290                                                                      
REMARK 290 CRYSTALLOGRAPHIC SYMMETRY                                            
REMARK 290 SYMMETRY OPERATORS FOR SPACE GROUP: P 1 21 1                         
REMARK 290                                                                      
REMARK 290      SYMOP   SYMMETRY                                                
REMARK 290     NNNMMM   OPERATOR                                                
REMARK 290       1555   X,Y,Z                                                   
REMARK 290       2555   -X,Y+1/2,-Z                                             
REMARK 290                                                                      
REMARK 290     WHERE NNN -> OPERATOR NUMBER                                     
REMARK 290           MMM -> TRANSLATION VECTOR                                  
REMARK 290                                                                      
REMARK 290 CRYSTALLOGRAPHIC SYMMETRY TRANSFORMATIONS                            
REMARK 290 THE FOLLOWING TRANSFORMATIONS OPERATE ON THE ATOM/HETATM             
REMARK 290 RECORDS IN THIS ENTRY TO PRODUCE CRYSTALLOGRAPHICALLY                
REMARK 290 RELATED MOLECULES.                                                   
REMARK 290   SMTRY1   1  1.000000  0.000000  0.000000        0.00000            
REMARK 290   SMTRY2   1  0.000000  1.000000  0.000000        0.00000            
REMARK 290   SMTRY3   1  0.000000  0.000000  1.000000        0.00000            
REMARK 290   SMTRY1   2 -1.000000  0.000000  0.000000        0.00000            
REMARK 290   SMTRY2   2  0.000000  1.000000  0.000000       33.14000            
REMARK 290   SMTRY3   2  0.000000  0.000000 -1.000000        0.00000            
REMARK 290                                                                      
REMARK 290 REMARK: NULL                                                         
REMARK 300                                                                      
REMARK 300 BIOMOLECULE: 1                                                       
REMARK 300 SEE REMARK 350 FOR THE AUTHOR PROVIDED AND/OR PROGRAM                
REMARK 300 GENERATED ASSEMBLY INFORMATION FOR THE STRUCTURE IN                  
REMARK 300 THIS ENTRY. THE REMARK MAY ALSO PROVIDE INFORMATION ON               
REMARK 300 BURIED SURFACE AREA.                                                 
REMARK 350                                                                      
REMARK 350 COORDINATES FOR A COMPLETE MULTIMER REPRESENTING THE KNOWN           
REMARK 350 BIOLOGICALLY SIGNIFICANT OLIGOMERIZATION STATE OF THE                
REMARK 350 MOLECULE CAN BE GENERATED BY APPLYING BIOMT TRANSFORMATIONS          
REMARK 350 GIVEN BELOW.  BOTH NON-CRYSTALLOGRAPHIC AND                          
REMARK 350 CRYSTALLOGRAPHIC OPERATIONS ARE GIVEN.                               
REMARK 350                                                                      
REMARK 350 BIOMOLECULE: 1                                                       
REMARK 350 AUTHOR DETERMINED BIOLOGICAL UNIT: MONOMERIC                         
REMARK 350 SOFTWARE DETERMINED QUATERNARY STRUCTURE: MONOMERIC                  
REMARK 350 SOFTWARE USED: PISA                                                  
REMARK 350 APPLY THE FOLLOWING TO CHAINS: A                                     
REMARK 350   BIOMT1   1  1.000000  0.000000  0.000000        0.00000            
REMARK 350   BIOMT2   1  0.000000  1.000000  0.000000        0.00000            
REMARK 350   BIOMT3   1  0.000000  0.000000  1.000000        0.00000            
REMARK 465                                                                      
REMARK 465 MISSING RESIDUES                                                     
REMARK 465 THE FOLLOWING RESIDUES WERE NOT LOCATED IN THE                       
REMARK 465 EXPERIMENT. (M=MODEL NUMBER; RES=RESIDUE NAME; C=CHAIN               
REMARK 465 IDENTIFIER; SSSEQ=SEQUENCE NUMBER; I=INSERTION CODE.)                
REMARK 465                                                                      
REMARK 465   M RES C SSSEQI                                                     
REMARK 465     GLY A    -6                                                      
REMARK 465     SER A    -5                                                      
REMARK 465     PRO A    -4                                                      
REMARK 465     ASN A    -3                                                      
REMARK 465     SER A    -2                                                      
REMARK 465     MET A    -1                                                      
REMARK 465     THR A     0                                                      
REMARK 500                                                                      
REMARK 500 GEOMETRY AND STEREOCHEMISTRY                                         
REMARK 500 SUBTOPIC: TORSION ANGLES                                             
REMARK 500                                                                      
REMARK 500 TORSION ANGLES OUTSIDE THE EXPECTED RAMACHANDRAN REGIONS:            
REMARK 500 (M=MODEL NUMBER; RES=RESIDUE NAME; C=CHAIN IDENTIFIER;               
REMARK 500 SSEQ=SEQUENCE NUMBER; I=INSERTION CODE).                             
REMARK 500                                                                      
REMARK 500 STANDARD TABLE:                                                      
REMARK 500 FORMAT:(10X,I3,1X,A3,1X,A1,I4,A1,4X,F7.2,3X,F7.2)                    
REMARK 500                                                                      
REMARK 500 EXPECTED VALUES: GJ KLEYWEGT AND TA JONES (1996). PHI/PSI-           
REMARK 500 CHOLOGY: RAMACHANDRAN REVISITED. STRUCTURE 4, 1395 - 1400            
REMARK 500                                                                      
REMARK 500  M RES CSSEQI        PSI       PHI                                   
REMARK 500    HIS A   3      -97.63   -126.80                                   
REMARK 500    LEU A  57      -67.47   -109.52                                   
REMARK 500    SER A  73       -7.30    -59.15                                   
REMARK 500    ASN A 244       56.63    -93.36                                   
REMARK 500                                                                      
REMARK 500 REMARK: NULL                                                         
REMARK 620                                                                      
REMARK 620 METAL COORDINATION                                                   
REMARK 620 (M=MODEL NUMBER; RES=RESIDUE NAME; C=CHAIN IDENTIFIER;               
REMARK 620 SSEQ=SEQUENCE NUMBER; I=INSERTION CODE):                             
REMARK 620                                                                      
REMARK 620 COORDINATION ANGLES FOR:  M RES CSSEQI METAL                         
REMARK 620                              ZN A 263  ZN                            
REMARK 620 N RES CSSEQI ATOM                                                    
REMARK 620 1 AZM A 264   N1                                                     
REMARK 620 2 HIS A  96   NE2 114.4                                              
REMARK 620 3 HIS A  94   NE2 103.9 111.2                                        
REMARK 620 4 HIS A 119   ND1 110.6  98.9 118.2                                  
REMARK 620 N                    1     2     3                                   
REMARK 800                                                                      
REMARK 800 SITE                                                                 
REMARK 800 SITE_IDENTIFIER: AC1                                                 
REMARK 800 EVIDENCE_CODE: SOFTWARE                                              
REMARK 800 SITE_DESCRIPTION: BINDING SITE FOR RESIDUE ZN A 263                  
REMARK 800                                                                      
REMARK 800 SITE_IDENTIFIER: AC2                                                 
REMARK 800 EVIDENCE_CODE: SOFTWARE                                              
REMARK 800 SITE_DESCRIPTION: BINDING SITE FOR RESIDUE AZM A 264                 
DBREF  3ML5 A   -1   262  UNP    P43166   CAH7_HUMAN       1    264             
SEQADV 3ML5 GLY A   -6  UNP  P43166              EXPRESSION TAG                 
SEQADV 3ML5 SER A   -5  UNP  P43166              EXPRESSION TAG                 
SEQADV 3ML5 PRO A   -4  UNP  P43166              EXPRESSION TAG                 
SEQADV 3ML5 ASN A   -3  UNP  P43166              EXPRESSION TAG                 
SEQADV 3ML5 SER A   -2  UNP  P43166              EXPRESSION TAG                 
SEQADV 3ML5 SER A  183  UNP  P43166    CYS   185 ENGINEERED MUTATION            
SEQADV 3ML5 SER A  217  UNP  P43166    CYS   219 ENGINEERED MUTATION            
SEQRES   1 A  269  GLY SER PRO ASN SER MET THR GLY HIS HIS GLY TRP GLY          
SEQRES   2 A  269  TYR GLY GLN ASP ASP GLY PRO SER HIS TRP HIS LYS LEU          
SEQRES   3 A  269  TYR PRO ILE ALA GLN GLY ASP ARG GLN SER PRO ILE ASN          
SEQRES   4 A  269  ILE ILE SER SER GLN ALA VAL TYR SER PRO SER LEU GLN          
SEQRES   5 A  269  PRO LEU GLU LEU SER TYR GLU ALA CYS MET SER LEU SER          
SEQRES   6 A  269  ILE THR ASN ASN GLY HIS SER VAL GLN VAL ASP PHE ASN          
SEQRES   7 A  269  ASP SER ASP ASP ARG THR VAL VAL THR GLY GLY PRO LEU          
SEQRES   8 A  269  GLU GLY PRO TYR ARG LEU LYS GLN PHE HIS PHE HIS TRP          
SEQRES   9 A  269  GLY LYS LYS HIS ASP VAL GLY SER GLU HIS THR VAL ASP          
SEQRES  10 A  269  GLY LYS SER PHE PRO SER GLU LEU HIS LEU VAL HIS TRP          
SEQRES  11 A  269  ASN ALA LYS LYS TYR SER THR PHE GLY GLU ALA ALA SER          
SEQRES  12 A  269  ALA PRO ASP GLY LEU ALA VAL VAL GLY VAL PHE LEU GLU          
SEQRES  13 A  269  THR GLY ASP GLU HIS PRO SER MET ASN ARG LEU THR ASP          
SEQRES  14 A  269  ALA LEU TYR MET VAL ARG PHE LYS GLY THR LYS ALA GLN          
SEQRES  15 A  269  PHE SER CYS PHE ASN PRO LYS SER LEU LEU PRO ALA SER          
SEQRES  16 A  269  ARG HIS TYR TRP THR TYR PRO GLY SER LEU THR THR PRO          
SEQRES  17 A  269  PRO LEU SER GLU SER VAL THR TRP ILE VAL LEU ARG GLU          
SEQRES  18 A  269  PRO ILE SER ILE SER GLU ARG GLN MET GLY LYS PHE ARG          
SEQRES  19 A  269  SER LEU LEU PHE THR SER GLU ASP ASP GLU ARG ILE HIS          
SEQRES  20 A  269  MET VAL ASN ASN PHE ARG PRO PRO GLN PRO LEU LYS GLY          
SEQRES  21 A  269  ARG VAL VAL LYS ALA SER PHE ARG ALA                          
HET     ZN  A 263       1                                                       
HET    AZM  A 264      13                                                       
HETNAM      ZN ZINC ION                                                         
HETNAM     AZM 5-ACETAMIDO-1,3,4-THIADIAZOLE-2-SULFONAMIDE                      
FORMUL   2   ZN    ZN 2+                                                        
FORMUL   3  AZM    C4 H6 N4 O3 S2                                               
FORMUL   4  HOH   *261(H2 O)                                                    
HELIX    1   1 GLY A   12  SER A   14  5                                   3    
HELIX    2   2 HIS A   15  TYR A   20  1                                   6    
HELIX    3   3 PRO A   21  GLY A   25  5                                   5    
HELIX    4   4 ILE A   34  ALA A   38  5                                   5    
HELIX    5   5 THR A  130  ALA A  135  1                                   6    
HELIX    6   6 HIS A  154  ALA A  163  1                                  10    
HELIX    7   7 ASN A  180  LEU A  185  5                                   6    
HELIX    8   8 SER A  219  SER A  228  1                                  10    
SHEET    1   A 2 ASN A  32  ILE A  33  0                                        
SHEET    2   A 2 THR A 108  VAL A 109  1  O  THR A 108   N  ILE A  33           
SHEET    1   B10 VAL A  39  TYR A  40  0                                        
SHEET    2   B10 LYS A 257  ALA A 258  1  O  ALA A 258   N  VAL A  39           
SHEET    3   B10 TYR A 191  GLY A 196 -1  N  THR A 193   O  LYS A 257           
SHEET    4   B10 VAL A 207  LEU A 212 -1  O  VAL A 207   N  GLY A 196           
SHEET    5   B10 LEU A 141  THR A 150  1  N  GLY A 145   O  LEU A 212           
SHEET    6   B10 SER A 116  TRP A 123 -1  N  LEU A 118   O  VAL A 146           
SHEET    7   B10 TYR A  88  TRP A  97 -1  N  LYS A  91   O  VAL A 121           
SHEET    8   B10 VAL A  66  PHE A  70 -1  N  PHE A  70   O  LYS A  91           
SHEET    9   B10 SER A  56  ASN A  61 -1  N  THR A  60   O  GLN A  67           
SHEET   10   B10 THR A 172  GLN A 175 -1  O  THR A 172   N  ASN A  61           
SHEET    1   C 6 GLN A  45  SER A  50  0                                        
SHEET    2   C 6 VAL A  78  GLY A  82 -1  O  THR A  80   N  GLU A  48           
SHEET    3   C 6 TYR A  88  TRP A  97 -1  O  TYR A  88   N  VAL A  79           
SHEET    4   C 6 SER A 116  TRP A 123 -1  O  VAL A 121   N  LYS A  91           
SHEET    5   C 6 LEU A 141  THR A 150 -1  O  VAL A 146   N  LEU A 118           
SHEET    6   C 6 ILE A 216  ILE A 218  1  O  ILE A 216   N  PHE A 147           
SSBOND   1 CYS A   54    CYS A  178                          1555   1555  2.04  
LINK        ZN    ZN A 263                 N1  AZM A 264     1555   1555  1.96  
LINK         NE2 HIS A  96                ZN    ZN A 263     1555   1555  2.04  
LINK         NE2 HIS A  94                ZN    ZN A 263     1555   1555  2.05  
LINK         ND1 HIS A 119                ZN    ZN A 263     1555   1555  2.06  
CISPEP   1 SER A   29    PRO A   30          0        -0.63                     
CISPEP   2 PRO A  201    PRO A  202          0        -0.11                     
SITE     1 AC1  4 HIS A  94  HIS A  96  HIS A 119  AZM A 264                    
SITE     1 AC2 12 GLN A  92  HIS A  94  HIS A  96  HIS A 119                    
SITE     2 AC2 12 VAL A 121  PHE A 131  LEU A 198  THR A 199                    
SITE     3 AC2 12 THR A 200  TRP A 209   ZN A 263  HOH A 354                    
CRYST1   43.780   66.280   46.460  90.00 113.84  90.00 P 1 21 1      2          
ORIGX1      1.000000  0.000000  0.000000        0.00000                         
ORIGX2      0.000000  1.000000  0.000000        0.00000                         
ORIGX3      0.000000  0.000000  1.000000        0.00000                         
SCALE1      0.022841  0.000000  0.010093        0.00000                         
SCALE2      0.000000  0.015088  0.000000        0.00000                         
SCALE3      0.000000  0.000000  0.023532        0.00000                         
ATOM      1  N   GLY A   1      -8.402  -6.937  27.577  1.00 46.92           N  
ATOM      2  CA  GLY A   1      -8.380  -6.470  28.966  1.00 46.52           C  
ATOM      3  C   GLY A   1      -7.265  -5.478  29.186  1.00 46.67           C  
ATOM      4  O   GLY A   1      -6.371  -5.323  28.342  1.00 47.05           O  
ATOM      5  N   HIS A   2      -7.302  -4.805  30.332  1.00 46.91           N  
ATOM      6  CA  HIS A   2      -6.269  -3.817  30.711  1.00 47.49           C  
ATOM      7  C   HIS A   2      -6.268  -3.756  32.251  1.00 47.32           C  
ATOM      8  O   HIS A   2      -7.004  -3.004  32.888  1.00 48.74           O  
ATOM      9  CB  HIS A   2      -6.614  -2.416  30.167  1.00 48.94           C  
ATOM     10  CG  HIS A   2      -5.563  -1.406  30.480  1.00 50.04           C  
ATOM     11  ND1 HIS A   2      -4.852  -1.448  31.657  1.00 50.57           N  
ATOM     12  CD2 HIS A   2      -5.041  -0.386  29.750  1.00 50.31           C  
ATOM     13  CE1 HIS A   2      -3.935  -0.498  31.638  1.00 50.79           C  
ATOM     14  NE2 HIS A   2      -4.029   0.161  30.494  1.00 51.18           N  
ATOM     15  N   HIS A   3      -5.385  -4.531  32.839  1.00 45.48           N  
ATOM     16  CA  HIS A   3      -5.330  -4.682  34.302  1.00 44.41           C  
ATOM     17  C   HIS A   3      -3.965  -4.428  34.986  1.00 41.89           C  
ATOM     18  O   HIS A   3      -3.549  -3.300  35.266  1.00 42.24           O  
ATOM     19  CB  HIS A   3      -5.736  -6.120  34.589  1.00 46.49           C  
ATOM     20  CG  HIS A   3      -4.801  -7.088  33.951  1.00 48.68           C  
ATOM     21  ND1 HIS A   3      -3.851  -6.662  33.039  1.00 50.22           N  
ATOM     22  CD2 HIS A   3      -4.479  -8.366  34.260  1.00 50.68           C  
ATOM     23  CE1 HIS A   3      -2.975  -7.630  32.844  1.00 51.28           C  
ATOM     24  NE2 HIS A   3      -3.332  -8.672  33.573  1.00 51.75           N  
ATOM     25  N   GLY A   4      -3.284  -5.537  35.232  1.00 38.99           N  
ATOM     26  CA  GLY A   4      -1.972  -5.556  35.827  1.00 35.52           C  
ATOM     27  C   GLY A   4      -1.048  -6.039  34.734  1.00 31.87           C  
ATOM     28  O   GLY A   4      -0.496  -7.130  34.804  1.00 32.78           O  
ATOM     29  N   TRP A   5      -0.965  -5.250  33.670  1.00 26.19           N  
ATOM     30  CA  TRP A   5      -0.054  -5.572  32.590  1.00 20.98           C  
ATOM     31  C   TRP A   5       0.635  -4.273  32.340  1.00 18.59           C  
ATOM     32  O   TRP A   5       0.012  -3.216  32.417  1.00 16.29           O  
ATOM     33  CB  TRP A   5      -0.759  -6.038  31.315  1.00 18.92           C  
ATOM     34  CG  TRP A   5      -1.430  -4.970  30.440  1.00 16.43           C  
ATOM     35  CD1 TRP A   5      -2.760  -4.682  30.399  1.00 13.25           C  
ATOM     36  CD2 TRP A   5      -0.817  -4.189  29.393  1.00 15.27           C  
ATOM     37  NE1 TRP A   5      -3.022  -3.789  29.382  1.00 14.29           N  
ATOM     38  CE2 TRP A   5      -1.847  -3.468  28.749  1.00 14.84           C  
ATOM     39  CE3 TRP A   5       0.499  -4.037  28.938  1.00 14.74           C  
ATOM     40  CZ2 TRP A   5      -1.604  -2.608  27.668  1.00 14.40           C  
ATOM     41  CZ3 TRP A   5       0.746  -3.183  27.863  1.00 14.95           C  
ATOM     42  CH2 TRP A   5      -0.305  -2.479  27.240  1.00 13.35           C  
ATOM     43  N   GLY A   6       1.926  -4.342  32.070  1.00 17.07           N  
ATOM     44  CA  GLY A   6       2.696  -3.149  31.799  1.00 16.82           C  
ATOM     45  C   GLY A   6       3.967  -3.624  31.134  1.00 15.49           C  
ATOM     46  O   GLY A   6       3.967  -4.654  30.454  1.00 14.05           O  
ATOM     47  N   TYR A   7       5.050  -2.880  31.313  1.00 13.91           N  
ATOM     48  CA  TYR A   7       6.324  -3.274  30.727  1.00 14.26           C  
ATOM     49  C   TYR A   7       7.418  -3.339  31.783  1.00 15.15           C  
ATOM     50  O   TYR A   7       8.608  -3.316  31.461  1.00 15.83           O  
ATOM     51  CB  TYR A   7       6.741  -2.301  29.620  1.00 11.87           C  
ATOM     52  CG  TYR A   7       5.826  -2.311  28.423  1.00 10.45           C  
ATOM     53  CD1 TYR A   7       4.750  -1.424  28.331  1.00  9.00           C  
ATOM     54  CD2 TYR A   7       6.036  -3.205  27.375  1.00  8.53           C  
ATOM     55  CE1 TYR A   7       3.911  -1.427  27.215  1.00  9.41           C  
ATOM     56  CE2 TYR A   7       5.204  -3.217  26.262  1.00  8.86           C  
ATOM     57  CZ  TYR A   7       4.147  -2.325  26.188  1.00  6.58           C  
ATOM     58  OH  TYR A   7       3.341  -2.331  25.080  1.00  9.42           O  
ATOM     59  N   GLY A   8       7.009  -3.420  33.043  1.00 15.71           N  
ATOM     60  CA  GLY A   8       7.971  -3.496  34.126  1.00 18.04           C  
ATOM     61  C   GLY A   8       8.506  -4.904  34.295  1.00 19.77           C  
ATOM     62  O   GLY A   8       8.166  -5.806  33.527  1.00 17.63           O  
ATOM     63  N   GLN A   9       9.342  -5.095  35.310  1.00 21.32           N  
ATOM     64  CA  GLN A   9       9.933  -6.397  35.584  1.00 23.63           C  
ATOM     65  C   GLN A   9       8.914  -7.428  36.055  1.00 22.72           C  
ATOM     66  O   GLN A   9       9.065  -8.619  35.785  1.00 23.05           O  
ATOM     67  CB  GLN A   9      11.034  -6.262  36.639  1.00 28.47           C  
ATOM     68  CG  GLN A   9      12.297  -5.564  36.156  1.00 34.53           C  
ATOM     69  CD  GLN A   9      13.300  -5.344  37.278  1.00 38.18           C  
ATOM     70  OE1 GLN A   9      13.636  -6.271  38.018  1.00 39.54           O  
ATOM     71  NE2 GLN A   9      13.786  -4.113  37.407  1.00 39.65           N  
ATOM     72  N   ASP A  10       7.877  -6.976  36.755  1.00 22.05           N  
ATOM     73  CA  ASP A  10       6.862  -7.892  37.270  1.00 22.32           C  
ATOM     74  C   ASP A  10       5.570  -7.992  36.459  1.00 20.90           C  
ATOM     75  O   ASP A  10       4.824  -8.960  36.603  1.00 19.83           O  
ATOM     76  CB  ASP A  10       6.519  -7.526  38.717  1.00 26.19           C  
ATOM     77  CG  ASP A  10       7.723  -7.603  39.639  1.00 30.24           C  
ATOM     78  OD1 ASP A  10       8.352  -8.680  39.716  1.00 33.29           O  
ATOM     79  OD2 ASP A  10       8.042  -6.585  40.287  1.00 31.88           O  
ATOM     80  N   ASP A  11       5.295  -7.002  35.615  1.00 18.94           N  
ATOM     81  CA  ASP A  11       4.076  -7.033  34.811  1.00 15.87           C  
ATOM     82  C   ASP A  11       4.370  -6.935  33.318  1.00 15.35           C  
ATOM     83  O   ASP A  11       3.469  -6.687  32.515  1.00 16.09           O  
ATOM     84  CB  ASP A  11       3.142  -5.895  35.224  1.00 16.17           C  
ATOM     85  CG  ASP A  11       3.769  -4.525  35.043  1.00 17.53           C  
ATOM     86  OD1 ASP A  11       4.860  -4.430  34.444  1.00 19.07           O  
ATOM     87  OD2 ASP A  11       3.163  -3.534  35.494  1.00 21.33           O  
ATOM     88  N   GLY A  12       5.633  -7.142  32.958  1.00 14.05           N  
ATOM     89  CA  GLY A  12       6.050  -7.060  31.570  1.00 12.42           C  
ATOM     90  C   GLY A  12       5.620  -8.203  30.666  1.00 12.00           C  
ATOM     91  O   GLY A  12       4.994  -9.168  31.113  1.00  9.82           O  
ATOM     92  N   PRO A  13       5.959  -8.115  29.369  1.00 10.41           N  
ATOM     93  CA  PRO A  13       5.631  -9.112  28.348  1.00  8.71           C  
ATOM     94  C   PRO A  13       5.819 -10.577  28.749  1.00  7.88           C  
ATOM     95  O   PRO A  13       4.975 -11.415  28.438  1.00  7.48           O  
ATOM     96  CB  PRO A  13       6.524  -8.704  27.180  1.00  6.60           C  
ATOM     97  CG  PRO A  13       6.500  -7.212  27.277  1.00  7.09           C  
ATOM     98  CD  PRO A  13       6.699  -6.986  28.772  1.00 10.02           C  
ATOM     99  N   SER A  14       6.909 -10.887  29.444  1.00  7.75           N  
ATOM    100  CA  SER A  14       7.164 -12.268  29.848  1.00 10.10           C  
ATOM    101  C   SER A  14       6.113 -12.812  30.821  1.00  9.21           C  
ATOM    102  O   SER A  14       6.031 -14.022  31.030  1.00  9.63           O  
ATOM    103  CB  SER A  14       8.563 -12.393  30.475  1.00 10.86           C  
ATOM    104  OG  SER A  14       8.660 -11.655  31.682  1.00 12.96           O  
ATOM    105  N   HIS A  15       5.306 -11.925  31.402  1.00  9.11           N  
ATOM    106  CA  HIS A  15       4.278 -12.336  32.364  1.00 10.32           C  
ATOM    107  C   HIS A  15       2.847 -12.305  31.831  1.00  9.45           C  
ATOM    108  O   HIS A  15       1.942 -12.864  32.450  1.00  8.40           O  
ATOM    109  CB  HIS A  15       4.338 -11.448  33.610  1.00 13.38           C  
ATOM    110  CG  HIS A  15       5.634 -11.529  34.351  1.00 17.96           C  
ATOM    111  ND1 HIS A  15       6.028 -12.654  35.043  1.00 20.06           N  
ATOM    112  CD2 HIS A  15       6.643 -10.636  34.480  1.00 20.46           C  
ATOM    113  CE1 HIS A  15       7.225 -12.452  35.563  1.00 20.85           C  
ATOM    114  NE2 HIS A  15       7.621 -11.234  35.236  1.00 22.46           N  
ATOM    115  N   TRP A  16       2.640 -11.653  30.693  1.00  8.46           N  
ATOM    116  CA  TRP A  16       1.299 -11.535  30.132  1.00  8.43           C  
ATOM    117  C   TRP A  16       0.531 -12.842  29.957  1.00  7.84           C  
ATOM    118  O   TRP A  16      -0.683 -12.871  30.155  1.00  6.95           O  
ATOM    119  CB  TRP A  16       1.342 -10.789  28.792  1.00  6.17           C  
ATOM    120  CG  TRP A  16       1.843  -9.365  28.891  1.00  5.67           C  
ATOM    121  CD1 TRP A  16       2.040  -8.637  30.035  1.00  5.24           C  
ATOM    122  CD2 TRP A  16       2.190  -8.501  27.803  1.00  6.55           C  
ATOM    123  NE1 TRP A  16       2.489  -7.374  29.725  1.00  7.42           N  
ATOM    124  CE2 TRP A  16       2.592  -7.263  28.362  1.00  8.13           C  
ATOM    125  CE3 TRP A  16       2.205  -8.650  26.408  1.00  7.01           C  
ATOM    126  CZ2 TRP A  16       3.004  -6.180  27.573  1.00  7.08           C  
ATOM    127  CZ3 TRP A  16       2.615  -7.570  25.621  1.00  6.58           C  
ATOM    128  CH2 TRP A  16       3.009  -6.352  26.210  1.00  8.89           C  
ATOM    129  N   HIS A  17       1.222 -13.922  29.601  1.00 10.01           N  
ATOM    130  CA  HIS A  17       0.538 -15.195  29.382  1.00 12.27           C  
ATOM    131  C   HIS A  17      -0.248 -15.692  30.593  1.00 12.96           C  
ATOM    132  O   HIS A  17      -1.183 -16.480  30.450  1.00 12.88           O  
ATOM    133  CB  HIS A  17       1.524 -16.280  28.927  1.00 12.42           C  
ATOM    134  CG  HIS A  17       2.424 -16.782  30.013  1.00 15.88           C  
ATOM    135  ND1 HIS A  17       3.595 -16.146  30.366  1.00 16.13           N  
ATOM    136  CD2 HIS A  17       2.319 -17.858  30.828  1.00 16.17           C  
ATOM    137  CE1 HIS A  17       4.173 -16.810  31.351  1.00 17.09           C  
ATOM    138  NE2 HIS A  17       3.419 -17.853  31.650  1.00 18.20           N  
ATOM    139  N   LYS A  18       0.121 -15.230  31.784  1.00 14.38           N  
ATOM    140  CA  LYS A  18      -0.577 -15.644  32.994  1.00 14.90           C  
ATOM    141  C   LYS A  18      -2.019 -15.134  33.031  1.00 14.12           C  
ATOM    142  O   LYS A  18      -2.929 -15.885  33.378  1.00 13.64           O  
ATOM    143  CB  LYS A  18       0.183 -15.169  34.236  1.00 17.38           C  
ATOM    144  CG  LYS A  18       1.572 -15.783  34.381  1.00 22.81           C  
ATOM    145  CD  LYS A  18       2.269 -15.280  35.638  1.00 26.83           C  
ATOM    146  CE  LYS A  18       3.646 -15.911  35.807  1.00 30.62           C  
ATOM    147  NZ  LYS A  18       4.577 -15.545  34.703  1.00 32.15           N  
ATOM    148  N   LEU A  19      -2.229 -13.869  32.670  1.00 12.63           N  
ATOM    149  CA  LEU A  19      -3.572 -13.290  32.665  1.00 13.51           C  
ATOM    150  C   LEU A  19      -4.224 -13.337  31.280  1.00 13.12           C  
ATOM    151  O   LEU A  19      -5.448 -13.269  31.152  1.00 10.26           O  
ATOM    152  CB  LEU A  19      -3.512 -11.859  33.209  1.00 17.15           C  
ATOM    153  CG  LEU A  19      -3.231 -11.945  34.720  1.00 19.47           C  
ATOM    154  CD1 LEU A  19      -2.586 -10.676  35.291  1.00 21.83           C  
ATOM    155  CD2 LEU A  19      -4.550 -12.204  35.411  1.00 20.25           C  
ATOM    156  N   TYR A  20      -3.404 -13.488  30.245  1.00 10.62           N  
ATOM    157  CA  TYR A  20      -3.921 -13.560  28.887  1.00 11.34           C  
ATOM    158  C   TYR A  20      -3.362 -14.794  28.202  1.00 11.25           C  
ATOM    159  O   TYR A  20      -2.363 -14.729  27.494  1.00 10.84           O  
ATOM    160  CB  TYR A  20      -3.552 -12.296  28.110  1.00 11.73           C  
ATOM    161  CG  TYR A  20      -3.991 -11.043  28.822  1.00 12.46           C  
ATOM    162  CD1 TYR A  20      -3.183 -10.455  29.798  1.00 11.41           C  
ATOM    163  CD2 TYR A  20      -5.252 -10.489  28.585  1.00 12.90           C  
ATOM    164  CE1 TYR A  20      -3.621  -9.357  30.520  1.00 12.17           C  
ATOM    165  CE2 TYR A  20      -5.701  -9.387  29.310  1.00 13.24           C  
ATOM    166  CZ  TYR A  20      -4.880  -8.830  30.277  1.00 13.97           C  
ATOM    167  OH  TYR A  20      -5.331  -7.759  31.011  1.00 14.54           O  
ATOM    168  N   PRO A  21      -4.006 -15.947  28.421  1.00 12.05           N  
ATOM    169  CA  PRO A  21      -3.597 -17.227  27.840  1.00 11.99           C  
ATOM    170  C   PRO A  21      -3.375 -17.222  26.327  1.00 10.78           C  
ATOM    171  O   PRO A  21      -2.569 -18.003  25.821  1.00  9.86           O  
ATOM    172  CB  PRO A  21      -4.722 -18.176  28.267  1.00 11.75           C  
ATOM    173  CG  PRO A  21      -5.900 -17.257  28.487  1.00 11.74           C  
ATOM    174  CD  PRO A  21      -5.242 -16.109  29.203  1.00 12.25           C  
ATOM    175  N   ILE A  22      -4.079 -16.352  25.607  1.00  9.22           N  
ATOM    176  CA  ILE A  22      -3.921 -16.292  24.156  1.00  7.48           C  
ATOM    177  C   ILE A  22      -2.499 -15.840  23.784  1.00  8.06           C  
ATOM    178  O   ILE A  22      -2.093 -15.923  22.624  1.00  6.77           O  
ATOM    179  CB  ILE A  22      -4.961 -15.327  23.513  1.00  8.83           C  
ATOM    180  CG1 ILE A  22      -5.033 -15.569  22.005  1.00  8.74           C  
ATOM    181  CG2 ILE A  22      -4.579 -13.865  23.778  1.00  6.91           C  
ATOM    182  CD1 ILE A  22      -5.507 -16.966  21.625  1.00 11.00           C  
ATOM    183  N   ALA A  23      -1.746 -15.380  24.781  1.00  7.99           N  
ATOM    184  CA  ALA A  23      -0.377 -14.904  24.576  1.00  8.07           C  
ATOM    185  C   ALA A  23       0.546 -15.929  23.928  1.00  7.26           C  
ATOM    186  O   ALA A  23       1.572 -15.572  23.352  1.00  6.30           O  
ATOM    187  CB  ALA A  23       0.220 -14.455  25.902  1.00  7.35           C  
ATOM    188  N   GLN A  24       0.202 -17.205  24.048  1.00  8.47           N  
ATOM    189  CA  GLN A  24       1.021 -18.249  23.455  1.00 10.31           C  
ATOM    190  C   GLN A  24       0.208 -18.959  22.376  1.00 10.99           C  
ATOM    191  O   GLN A  24       0.305 -20.172  22.201  1.00 11.63           O  
ATOM    192  CB  GLN A  24       1.497 -19.223  24.546  1.00 12.86           C  
ATOM    193  CG  GLN A  24       2.361 -18.532  25.610  1.00 15.10           C  
ATOM    194  CD  GLN A  24       2.988 -19.490  26.619  1.00 20.94           C  
ATOM    195  OE1 GLN A  24       2.289 -20.226  27.319  1.00 20.92           O  
ATOM    196  NE2 GLN A  24       4.314 -19.471  26.704  1.00 21.75           N  
ATOM    197  N   GLY A  25      -0.584 -18.169  21.647  1.00  9.57           N  
ATOM    198  CA  GLY A  25      -1.425 -18.695  20.584  1.00  9.82           C  
ATOM    199  C   GLY A  25      -0.670 -19.015  19.306  1.00  8.17           C  
ATOM    200  O   GLY A  25       0.552 -18.900  19.263  1.00  7.88           O  
ATOM    201  N   ASP A  26      -1.401 -19.408  18.265  1.00  8.86           N  
ATOM    202  CA  ASP A  26      -0.798 -19.767  16.980  1.00 10.16           C  
ATOM    203  C   ASP A  26      -0.435 -18.604  16.054  1.00  8.78           C  
ATOM    204  O   ASP A  26       0.295 -18.794  15.081  1.00  6.59           O  
ATOM    205  CB  ASP A  26      -1.715 -20.733  16.213  1.00 13.13           C  
ATOM    206  CG  ASP A  26      -1.971 -22.026  16.970  1.00 15.36           C  
ATOM    207  OD1 ASP A  26      -1.068 -22.476  17.704  1.00 15.44           O  
ATOM    208  OD2 ASP A  26      -3.070 -22.596  16.815  1.00 18.04           O  
ATOM    209  N   ARG A  27      -0.953 -17.409  16.322  1.00 10.67           N  
ATOM    210  CA  ARG A  27      -0.629 -16.263  15.471  1.00  9.50           C  
ATOM    211  C   ARG A  27      -0.402 -14.986  16.271  1.00  8.99           C  
ATOM    212  O   ARG A  27      -1.147 -14.010  16.149  1.00  9.33           O  
ATOM    213  CB  ARG A  27      -1.725 -16.052  14.408  1.00 11.07           C  
ATOM    214  CG  ARG A  27      -3.153 -16.097  14.928  1.00 13.47           C  
ATOM    215  CD  ARG A  27      -4.171 -15.841  13.803  1.00 14.12           C  
ATOM    216  NE  ARG A  27      -4.185 -14.440  13.374  1.00 15.33           N  
ATOM    217  CZ  ARG A  27      -5.023 -13.944  12.467  1.00 15.94           C  
ATOM    218  NH1 ARG A  27      -5.920 -14.731  11.882  1.00 17.81           N  
ATOM    219  NH2 ARG A  27      -4.971 -12.660  12.145  1.00 14.15           N  
ATOM    220  N   GLN A  28       0.649 -15.001  17.085  1.00  6.87           N  
ATOM    221  CA  GLN A  28       0.992 -13.858  17.918  1.00  5.35           C  
ATOM    222  C   GLN A  28       1.956 -12.902  17.228  1.00  4.70           C  
ATOM    223  O   GLN A  28       2.741 -13.301  16.356  1.00  3.49           O  
ATOM    224  CB  GLN A  28       1.582 -14.342  19.246  1.00  4.51           C  
ATOM    225  CG  GLN A  28       0.534 -14.921  20.187  1.00  5.45           C  
ATOM    226  CD  GLN A  28      -0.465 -13.872  20.643  1.00  5.40           C  
ATOM    227  OE1 GLN A  28      -0.116 -12.950  21.379  1.00  5.70           O  
ATOM    228  NE2 GLN A  28      -1.713 -14.005  20.202  1.00  4.63           N  
ATOM    229  N   SER A  29       1.879 -11.637  17.632  1.00  3.47           N  
ATOM    230  CA  SER A  29       2.710 -10.567  17.081  1.00  4.29           C  
ATOM    231  C   SER A  29       3.420  -9.835  18.213  1.00  5.77           C  
ATOM    232  O   SER A  29       2.953  -9.845  19.355  1.00  3.86           O  
ATOM    233  CB  SER A  29       1.841  -9.579  16.302  1.00  3.87           C  
ATOM    234  OG  SER A  29       1.235 -10.201  15.177  1.00  7.14           O  
ATOM    235  N   PRO A  30       4.537  -9.153  17.905  1.00  5.43           N  
ATOM    236  CA  PRO A  30       5.170  -9.040  16.584  1.00  6.38           C  
ATOM    237  C   PRO A  30       6.036 -10.250  16.234  1.00  6.56           C  
ATOM    238  O   PRO A  30       6.120 -11.209  17.002  1.00  7.57           O  
ATOM    239  CB  PRO A  30       6.008  -7.777  16.731  1.00  5.93           C  
ATOM    240  CG  PRO A  30       6.530  -7.936  18.144  1.00  3.34           C  
ATOM    241  CD  PRO A  30       5.282  -8.367  18.907  1.00  3.76           C  
ATOM    242  N   ILE A  31       6.673 -10.199  15.068  1.00  5.49           N  
ATOM    243  CA  ILE A  31       7.555 -11.272  14.627  1.00  6.18           C  
ATOM    244  C   ILE A  31       8.814 -10.697  13.990  1.00  5.67           C  
ATOM    245  O   ILE A  31       8.918  -9.492  13.754  1.00  2.97           O  
ATOM    246  CB  ILE A  31       6.899 -12.181  13.562  1.00  4.30           C  
ATOM    247  CG1 ILE A  31       6.553 -11.361  12.314  1.00  6.81           C  
ATOM    248  CG2 ILE A  31       5.668 -12.866  14.136  1.00  6.41           C  
ATOM    249  CD1 ILE A  31       6.141 -12.209  11.113  1.00  7.49           C  
ATOM    250  N   ASN A  32       9.775 -11.575  13.730  1.00  4.98           N  
ATOM    251  CA  ASN A  32      11.009 -11.189  13.063  1.00  7.20           C  
ATOM    252  C   ASN A  32      10.712 -11.473  11.596  1.00  6.83           C  
ATOM    253  O   ASN A  32      10.392 -12.604  11.236  1.00  6.95           O  
ATOM    254  CB  ASN A  32      12.179 -12.069  13.518  1.00  8.36           C  
ATOM    255  CG  ASN A  32      13.461 -11.777  12.754  1.00 10.17           C  
ATOM    256  OD1 ASN A  32      14.331 -12.643  12.628  1.00 12.49           O  
ATOM    257  ND2 ASN A  32      13.590 -10.553  12.250  1.00  7.95           N  
ATOM    258  N  AILE A  33      10.807 -10.448  10.756  0.50  8.10           N  
ATOM    259  N  BILE A  33      10.807 -10.451  10.755  0.50  7.66           N  
ATOM    260  CA AILE A  33      10.549 -10.608   9.328  0.50  8.48           C  
ATOM    261  CA BILE A  33      10.545 -10.623   9.331  0.50  7.66           C  
ATOM    262  C  AILE A  33      11.832 -10.964   8.582  0.50  8.21           C  
ATOM    263  C  BILE A  33      11.827 -10.965   8.581  0.50  7.71           C  
ATOM    264  O  AILE A  33      12.690 -10.111   8.368  0.50  9.12           O  
ATOM    265  O  BILE A  33      12.678 -10.106   8.364  0.50  8.70           O  
ATOM    266  CB AILE A  33       9.971  -9.313   8.711  0.50  9.02           C  
ATOM    267  CB BILE A  33       9.937  -9.345   8.720  0.50  7.29           C  
ATOM    268  CG1AILE A  33       8.627  -8.972   9.362  0.50  8.81           C  
ATOM    269  CG1BILE A  33       8.621  -9.012   9.428  0.50  6.05           C  
ATOM    270  CG2AILE A  33       9.810  -9.479   7.202  0.50  8.40           C  
ATOM    271  CG2BILE A  33       9.714  -9.534   7.223  0.50  6.84           C  
ATOM    272  CD1AILE A  33       7.530  -9.983   9.088  0.50  9.47           C  
ATOM    273  CD1BILE A  33       8.002  -7.707   8.992  0.50  3.64           C  
ATOM    274  N   ILE A  34      11.961 -12.228   8.193  1.00  8.72           N  
ATOM    275  CA  ILE A  34      13.138 -12.681   7.456  1.00  9.29           C  
ATOM    276  C   ILE A  34      12.768 -12.379   6.007  1.00 10.04           C  
ATOM    277  O   ILE A  34      11.996 -13.114   5.394  1.00  9.37           O  
ATOM    278  CB  ILE A  34      13.363 -14.197   7.663  1.00  9.68           C  
ATOM    279  CG1 ILE A  34      13.495 -14.491   9.163  1.00  9.98           C  
ATOM    280  CG2 ILE A  34      14.612 -14.653   6.913  1.00 10.88           C  
ATOM    281  CD1 ILE A  34      13.551 -15.977   9.519  1.00 12.41           C  
ATOM    282  N   SER A  35      13.303 -11.278   5.484  1.00 10.19           N  
ATOM    283  CA  SER A  35      12.990 -10.819   4.134  1.00 12.49           C  
ATOM    284  C   SER A  35      13.140 -11.839   3.010  1.00 13.30           C  
ATOM    285  O   SER A  35      12.284 -11.911   2.125  1.00 13.50           O  
ATOM    286  CB  SER A  35      13.803  -9.559   3.807  1.00 11.34           C  
ATOM    287  OG  SER A  35      15.188  -9.783   3.966  1.00 12.89           O  
ATOM    288  N   SER A  36      14.211 -12.626   3.041  1.00 12.70           N  
ATOM    289  CA  SER A  36      14.438 -13.629   2.003  1.00 13.65           C  
ATOM    290  C   SER A  36      13.346 -14.690   1.992  1.00 13.64           C  
ATOM    291  O   SER A  36      13.146 -15.373   0.987  1.00 15.09           O  
ATOM    292  CB  SER A  36      15.796 -14.310   2.206  1.00 13.50           C  
ATOM    293  OG  SER A  36      15.828 -15.016   3.434  1.00 14.48           O  
ATOM    294  N   GLN A  37      12.628 -14.820   3.104  1.00 12.67           N  
ATOM    295  CA  GLN A  37      11.573 -15.820   3.200  1.00 12.43           C  
ATOM    296  C   GLN A  37      10.172 -15.304   2.888  1.00 11.64           C  
ATOM    297  O   GLN A  37       9.227 -16.089   2.772  1.00 10.06           O  
ATOM    298  CB  GLN A  37      11.601 -16.467   4.586  1.00 14.59           C  
ATOM    299  CG  GLN A  37      12.883 -17.240   4.846  1.00 16.87           C  
ATOM    300  CD  GLN A  37      13.145 -18.289   3.775  1.00 17.90           C  
ATOM    301  OE1 GLN A  37      12.358 -19.220   3.592  1.00 17.43           O  
ATOM    302  NE2 GLN A  37      14.249 -18.133   3.055  1.00 16.96           N  
ATOM    303  N   ALA A  38      10.036 -13.988   2.753  1.00 11.07           N  
ATOM    304  CA  ALA A  38       8.744 -13.390   2.428  1.00 10.79           C  
ATOM    305  C   ALA A  38       8.365 -13.818   1.010  1.00 11.06           C  
ATOM    306  O   ALA A  38       9.208 -13.840   0.120  1.00 10.55           O  
ATOM    307  CB  ALA A  38       8.835 -11.874   2.508  1.00 10.96           C  
ATOM    308  N   VAL A  39       7.098 -14.152   0.801  1.00 10.70           N  
ATOM    309  CA  VAL A  39       6.638 -14.589  -0.513  1.00 10.89           C  
ATOM    310  C   VAL A  39       6.076 -13.464  -1.380  1.00  9.62           C  
ATOM    311  O   VAL A  39       5.037 -12.882  -1.063  1.00  9.95           O  
ATOM    312  CB  VAL A  39       5.568 -15.695  -0.369  1.00 11.17           C  
ATOM    313  CG1 VAL A  39       5.015 -16.086  -1.736  1.00  8.41           C  
ATOM    314  CG2 VAL A  39       6.184 -16.906   0.324  1.00 12.77           C  
ATOM    315  N   TYR A  40       6.773 -13.161  -2.474  1.00  9.37           N  
ATOM    316  CA  TYR A  40       6.334 -12.123  -3.409  1.00 10.82           C  
ATOM    317  C   TYR A  40       4.923 -12.499  -3.861  1.00 10.50           C  
ATOM    318  O   TYR A  40       4.716 -13.584  -4.400  1.00  9.63           O  
ATOM    319  CB  TYR A  40       7.266 -12.075  -4.625  1.00 10.51           C  
ATOM    320  CG  TYR A  40       6.809 -11.135  -5.722  1.00 11.63           C  
ATOM    321  CD1 TYR A  40       6.846 -11.529  -7.058  1.00 11.53           C  
ATOM    322  CD2 TYR A  40       6.353  -9.850  -5.427  1.00 12.34           C  
ATOM    323  CE1 TYR A  40       6.438 -10.669  -8.075  1.00 13.43           C  
ATOM    324  CE2 TYR A  40       5.943  -8.979  -6.435  1.00 13.13           C  
ATOM    325  CZ  TYR A  40       5.988  -9.398  -7.758  1.00 13.74           C  
ATOM    326  OH  TYR A  40       5.577  -8.551  -8.760  1.00 14.60           O  
ATOM    327  N   SER A  41       3.961 -11.609  -3.640  1.00 10.05           N  
ATOM    328  CA  SER A  41       2.574 -11.884  -4.005  1.00 11.55           C  
ATOM    329  C   SER A  41       1.990 -10.811  -4.920  1.00 13.23           C  
ATOM    330  O   SER A  41       1.326  -9.880  -4.464  1.00 13.17           O  
ATOM    331  CB  SER A  41       1.726 -12.008  -2.735  1.00 11.36           C  
ATOM    332  OG  SER A  41       2.283 -12.970  -1.849  1.00 10.74           O  
ATOM    333  N   PRO A  42       2.219 -10.942  -6.235  1.00 15.11           N  
ATOM    334  CA  PRO A  42       1.719  -9.982  -7.226  1.00 17.35           C  
ATOM    335  C   PRO A  42       0.196  -9.882  -7.345  1.00 18.51           C  
ATOM    336  O   PRO A  42      -0.322  -8.881  -7.837  1.00 19.52           O  
ATOM    337  CB  PRO A  42       2.367 -10.464  -8.524  1.00 15.79           C  
ATOM    338  CG  PRO A  42       2.433 -11.951  -8.320  1.00 16.18           C  
ATOM    339  CD  PRO A  42       2.936 -12.049  -6.894  1.00 15.22           C  
ATOM    340  N   SER A  43      -0.519 -10.907  -6.893  1.00 21.45           N  
ATOM    341  CA  SER A  43      -1.977 -10.908  -6.982  1.00 25.13           C  
ATOM    342  C   SER A  43      -2.622  -9.859  -6.084  1.00 26.08           C  
ATOM    343  O   SER A  43      -3.719  -9.372  -6.375  1.00 26.48           O  
ATOM    344  CB  SER A  43      -2.538 -12.287  -6.619  1.00 26.84           C  
ATOM    345  OG  SER A  43      -2.386 -12.556  -5.233  1.00 31.03           O  
ATOM    346  N   LEU A  44      -1.948  -9.517  -4.991  1.00 25.15           N  
ATOM    347  CA  LEU A  44      -2.480  -8.530  -4.057  1.00 24.91           C  
ATOM    348  C   LEU A  44      -2.675  -7.189  -4.743  1.00 24.49           C  
ATOM    349  O   LEU A  44      -1.818  -6.733  -5.495  1.00 23.89           O  
ATOM    350  CB  LEU A  44      -1.539  -8.359  -2.860  1.00 25.09           C  
ATOM    351  CG  LEU A  44      -1.261  -9.604  -2.012  1.00 26.49           C  
ATOM    352  CD1 LEU A  44      -0.324  -9.243  -0.873  1.00 26.45           C  
ATOM    353  CD2 LEU A  44      -2.568 -10.167  -1.474  1.00 27.09           C  
ATOM    354  N   GLN A  45      -3.815  -6.562  -4.485  1.00 25.64           N  
ATOM    355  CA  GLN A  45      -4.111  -5.265  -5.069  1.00 26.74           C  
ATOM    356  C   GLN A  45      -3.278  -4.182  -4.378  1.00 25.24           C  
ATOM    357  O   GLN A  45      -2.801  -4.375  -3.262  1.00 25.00           O  
ATOM    358  CB  GLN A  45      -5.605  -4.976  -4.939  1.00 30.23           C  
ATOM    359  CG  GLN A  45      -6.456  -5.752  -5.936  1.00 35.39           C  
ATOM    360  CD  GLN A  45      -7.817  -6.119  -5.383  1.00 38.78           C  
ATOM    361  OE1 GLN A  45      -8.369  -5.411  -4.539  1.00 41.47           O  
ATOM    362  NE2 GLN A  45      -8.373  -7.227  -5.866  1.00 41.53           N  
ATOM    363  N   PRO A  46      -3.089  -3.030  -5.038  1.00 23.75           N  
ATOM    364  CA  PRO A  46      -2.295  -1.949  -4.432  1.00 22.24           C  
ATOM    365  C   PRO A  46      -2.805  -1.493  -3.066  1.00 19.69           C  
ATOM    366  O   PRO A  46      -4.012  -1.387  -2.843  1.00 17.09           O  
ATOM    367  CB  PRO A  46      -2.352  -0.809  -5.452  1.00 23.42           C  
ATOM    368  CG  PRO A  46      -3.099  -1.330  -6.640  1.00 25.92           C  
ATOM    369  CD  PRO A  46      -3.738  -2.635  -6.301  1.00 24.11           C  
ATOM    370  N   LEU A  47      -1.870  -1.226  -2.159  1.00 18.31           N  
ATOM    371  CA  LEU A  47      -2.197  -0.770  -0.813  1.00 16.60           C  
ATOM    372  C   LEU A  47      -2.510   0.720  -0.855  1.00 16.19           C  
ATOM    373  O   LEU A  47      -1.704   1.514  -1.326  1.00 15.94           O  
ATOM    374  CB  LEU A  47      -1.016  -1.015   0.130  1.00 16.72           C  
ATOM    375  CG  LEU A  47      -1.172  -0.554   1.585  1.00 16.81           C  
ATOM    376  CD1 LEU A  47      -2.296  -1.326   2.259  1.00 13.43           C  
ATOM    377  CD2 LEU A  47       0.137  -0.772   2.331  1.00 16.71           C  
ATOM    378  N   GLU A  48      -3.683   1.100  -0.368  1.00 17.43           N  
ATOM    379  CA  GLU A  48      -4.063   2.505  -0.364  1.00 18.01           C  
ATOM    380  C   GLU A  48      -4.443   3.016   1.016  1.00 16.57           C  
ATOM    381  O   GLU A  48      -5.276   2.426   1.703  1.00 15.67           O  
ATOM    382  CB  GLU A  48      -5.216   2.741  -1.343  1.00 20.22           C  
ATOM    383  CG  GLU A  48      -4.775   2.775  -2.802  1.00 27.04           C  
ATOM    384  CD  GLU A  48      -5.940   2.866  -3.771  1.00 31.96           C  
ATOM    385  OE1 GLU A  48      -6.880   3.647  -3.504  1.00 34.39           O  
ATOM    386  OE2 GLU A  48      -5.910   2.163  -4.804  1.00 34.76           O  
ATOM    387  N   LEU A  49      -3.809   4.113   1.416  1.00 15.23           N  
ATOM    388  CA  LEU A  49      -4.080   4.746   2.698  1.00 16.67           C  
ATOM    389  C   LEU A  49      -4.754   6.083   2.397  1.00 16.18           C  
ATOM    390  O   LEU A  49      -4.092   7.061   2.051  1.00 16.66           O  
ATOM    391  CB  LEU A  49      -2.770   4.953   3.472  1.00 17.62           C  
ATOM    392  CG  LEU A  49      -2.066   3.654   3.889  1.00 19.84           C  
ATOM    393  CD1 LEU A  49      -0.687   3.940   4.458  1.00 22.36           C  
ATOM    394  CD2 LEU A  49      -2.915   2.938   4.915  1.00 21.02           C  
ATOM    395  N   SER A  50      -6.078   6.109   2.509  1.00 16.18           N  
ATOM    396  CA  SER A  50      -6.851   7.314   2.227  1.00 15.68           C  
ATOM    397  C   SER A  50      -7.257   7.984   3.527  1.00 14.71           C  
ATOM    398  O   SER A  50      -8.299   7.668   4.106  1.00 13.08           O  
ATOM    399  CB  SER A  50      -8.093   6.957   1.413  1.00 16.95           C  
ATOM    400  OG  SER A  50      -7.730   6.199   0.274  1.00 19.98           O  
ATOM    401  N   TYR A  51      -6.424   8.922   3.964  1.00 14.33           N  
ATOM    402  CA  TYR A  51      -6.635   9.645   5.206  1.00 14.80           C  
ATOM    403  C   TYR A  51      -7.079  11.089   4.984  1.00 16.36           C  
ATOM    404  O   TYR A  51      -6.703  11.726   3.999  1.00 16.65           O  
ATOM    405  CB  TYR A  51      -5.334   9.623   6.020  1.00 14.02           C  
ATOM    406  CG  TYR A  51      -4.889   8.239   6.464  1.00 13.19           C  
ATOM    407  CD1 TYR A  51      -3.563   7.998   6.825  1.00 13.42           C  
ATOM    408  CD2 TYR A  51      -5.801   7.189   6.578  1.00 13.18           C  
ATOM    409  CE1 TYR A  51      -3.154   6.749   7.293  1.00 12.77           C  
ATOM    410  CE2 TYR A  51      -5.403   5.935   7.050  1.00 13.65           C  
ATOM    411  CZ  TYR A  51      -4.080   5.725   7.407  1.00 13.26           C  
ATOM    412  OH  TYR A  51      -3.688   4.504   7.903  1.00 12.03           O  
ATOM    413  N   GLU A  52      -7.873  11.600   5.917  1.00 16.35           N  
ATOM    414  CA  GLU A  52      -8.370  12.969   5.849  1.00 16.68           C  
ATOM    415  C   GLU A  52      -7.446  13.898   6.627  1.00 15.98           C  
ATOM    416  O   GLU A  52      -6.675  13.451   7.476  1.00 13.56           O  
ATOM    417  CB  GLU A  52      -9.775  13.051   6.439  1.00 18.75           C  
ATOM    418  CG  GLU A  52     -10.861  12.445   5.577  1.00 24.13           C  
ATOM    419  CD  GLU A  52     -11.193  13.324   4.392  1.00 28.94           C  
ATOM    420  OE1 GLU A  52     -11.642  14.471   4.616  1.00 30.45           O  
ATOM    421  OE2 GLU A  52     -10.998  12.871   3.243  1.00 30.33           O  
ATOM    422  N   ALA A  53      -7.543  15.194   6.343  1.00 13.58           N  
ATOM    423  CA  ALA A  53      -6.717  16.195   7.007  1.00 11.93           C  
ATOM    424  C   ALA A  53      -7.089  16.456   8.465  1.00 11.66           C  
ATOM    425  O   ALA A  53      -6.209  16.586   9.317  1.00 11.04           O  
ATOM    426  CB  ALA A  53      -6.780  17.504   6.234  1.00 11.29           C  
ATOM    427  N   CYS A  54      -8.384  16.539   8.756  1.00  9.91           N  
ATOM    428  CA  CYS A  54      -8.812  16.840  10.119  1.00 10.17           C  
ATOM    429  C   CYS A  54      -9.815  15.862  10.723  1.00  8.09           C  
ATOM    430  O   CYS A  54     -10.970  16.211  10.980  1.00  6.93           O  
ATOM    431  CB  CYS A  54      -9.399  18.254  10.174  1.00 10.69           C  
ATOM    432  SG  CYS A  54      -8.370  19.615   9.521  1.00 11.61           S  
ATOM    433  N   MET A  55      -9.369  14.636  10.951  1.00  8.05           N  
ATOM    434  CA  MET A  55     -10.227  13.627  11.551  1.00 10.26           C  
ATOM    435  C   MET A  55      -9.668  13.259  12.926  1.00  8.55           C  
ATOM    436  O   MET A  55     -10.259  12.463  13.659  1.00  8.31           O  
ATOM    437  CB  MET A  55     -10.285  12.377  10.675  1.00 14.04           C  
ATOM    438  CG  MET A  55     -11.029  12.560   9.363  1.00 19.50           C  
ATOM    439  SD  MET A  55     -12.695  13.247   9.559  1.00 28.81           S  
ATOM    440  CE  MET A  55     -13.286  12.352  10.812  1.00 21.67           C  
ATOM    441  N   SER A  56      -8.526  13.854  13.262  1.00  7.50           N  
ATOM    442  CA  SER A  56      -7.876  13.593  14.546  1.00  8.52           C  
ATOM    443  C   SER A  56      -8.613  14.310  15.672  1.00  8.45           C  
ATOM    444  O   SER A  56      -9.137  15.408  15.485  1.00  8.46           O  
ATOM    445  CB  SER A  56      -6.417  14.046  14.502  1.00  8.31           C  
ATOM    446  OG  SER A  56      -6.311  15.413  14.143  1.00  7.92           O  
ATOM    447  N   LEU A  57      -8.641  13.688  16.844  1.00  7.01           N  
ATOM    448  CA  LEU A  57      -9.330  14.260  17.989  1.00  6.61           C  
ATOM    449  C   LEU A  57      -8.396  14.755  19.090  1.00  7.93           C  
ATOM    450  O   LEU A  57      -8.306  15.955  19.343  1.00  8.45           O  
ATOM    451  CB  LEU A  57     -10.302  13.231  18.566  1.00  6.37           C  
ATOM    452  CG  LEU A  57     -11.392  12.764  17.596  1.00  5.04           C  
ATOM    453  CD1 LEU A  57     -12.174  11.622  18.222  1.00  8.60           C  
ATOM    454  CD2 LEU A  57     -12.313  13.929  17.258  1.00  7.46           C  
ATOM    455  N  ASER A  58      -7.707  13.825  19.745  0.50  7.37           N  
ATOM    456  N  BSER A  58      -7.693  13.828  19.730  0.50  8.18           N  
ATOM    457  CA ASER A  58      -6.799  14.176  20.830  0.50  6.90           C  
ATOM    458  CA BSER A  58      -6.784  14.181  20.808  0.50  8.51           C  
ATOM    459  C  ASER A  58      -5.518  13.348  20.796  0.50  6.87           C  
ATOM    460  C  BSER A  58      -5.507  13.352  20.784  0.50  7.77           C  
ATOM    461  O  ASER A  58      -5.366  12.445  19.973  0.50  7.64           O  
ATOM    462  O  BSER A  58      -5.347  12.452  19.961  0.50  8.44           O  
ATOM    463  CB ASER A  58      -7.491  13.961  22.180  0.50  7.02           C  
ATOM    464  CB BSER A  58      -7.484  13.992  22.153  0.50  9.87           C  
ATOM    465  OG ASER A  58      -8.768  14.577  22.221  0.50  3.84           O  
ATOM    466  OG BSER A  58      -7.928  12.654  22.302  0.50 11.80           O  
ATOM    467  N   ILE A  59      -4.596  13.679  21.694  1.00  5.84           N  
ATOM    468  CA  ILE A  59      -3.336  12.968  21.822  1.00  5.63           C  
ATOM    469  C   ILE A  59      -3.356  12.630  23.310  1.00  7.29           C  
ATOM    470  O   ILE A  59      -3.571  13.508  24.151  1.00  6.47           O  
ATOM    471  CB  ILE A  59      -2.126  13.860  21.439  1.00  4.42           C  
ATOM    472  CG1 ILE A  59      -0.833  13.066  21.622  1.00  4.16           C  
ATOM    473  CG2 ILE A  59      -2.126  15.156  22.254  1.00  6.72           C  
ATOM    474  CD1 ILE A  59       0.396  13.748  21.055  1.00  6.23           C  
ATOM    475  N   THR A  60      -3.157  11.358  23.633  1.00  6.96           N  
ATOM    476  CA  THR A  60      -3.250  10.910  25.017  1.00  8.24           C  
ATOM    477  C   THR A  60      -2.129  10.000  25.497  1.00  8.30           C  
ATOM    478  O   THR A  60      -1.657   9.140  24.757  1.00  8.90           O  
ATOM    479  CB  THR A  60      -4.583  10.132  25.225  1.00 10.40           C  
ATOM    480  OG1 THR A  60      -5.687  10.930  24.777  1.00 10.79           O  
ATOM    481  CG2 THR A  60      -4.779   9.757  26.692  1.00  8.83           C  
ATOM    482  N   ASN A  61      -1.713  10.198  26.744  1.00  8.72           N  
ATOM    483  CA  ASN A  61      -0.703   9.346  27.373  1.00  7.66           C  
ATOM    484  C   ASN A  61      -1.585   8.405  28.189  1.00  9.75           C  
ATOM    485  O   ASN A  61      -2.184   8.818  29.189  1.00  7.54           O  
ATOM    486  CB  ASN A  61       0.198  10.147  28.313  1.00  8.04           C  
ATOM    487  CG  ASN A  61       1.200   9.269  29.051  1.00  9.39           C  
ATOM    488  OD1 ASN A  61       0.934   8.099  29.324  1.00  7.54           O  
ATOM    489  ND2 ASN A  61       2.351   9.839  29.393  1.00  8.17           N  
ATOM    490  N   ASN A  62      -1.689   7.154  27.751  1.00  9.28           N  
ATOM    491  CA  ASN A  62      -2.540   6.190  28.434  1.00  9.94           C  
ATOM    492  C   ASN A  62      -1.788   5.257  29.374  1.00 10.42           C  
ATOM    493  O   ASN A  62      -2.371   4.320  29.928  1.00 10.26           O  
ATOM    494  CB  ASN A  62      -3.333   5.381  27.399  1.00  9.74           C  
ATOM    495  CG  ASN A  62      -2.442   4.696  26.365  1.00  9.60           C  
ATOM    496  OD1 ASN A  62      -2.841   4.522  25.207  1.00  9.63           O  
ATOM    497  ND2 ASN A  62      -1.250   4.289  26.780  1.00  4.63           N  
ATOM    498  N   GLY A  63      -0.500   5.526  29.562  1.00  9.67           N  
ATOM    499  CA  GLY A  63       0.305   4.698  30.442  1.00  9.80           C  
ATOM    500  C   GLY A  63       1.111   3.630  29.730  1.00 10.44           C  
ATOM    501  O   GLY A  63       2.026   3.042  30.314  1.00  9.64           O  
ATOM    502  N   HIS A  64       0.751   3.364  28.478  1.00  9.71           N  
ATOM    503  CA  HIS A  64       1.445   2.362  27.686  1.00 11.05           C  
ATOM    504  C   HIS A  64       2.128   2.986  26.500  1.00  7.93           C  
ATOM    505  O   HIS A  64       3.104   2.444  26.002  1.00  6.92           O  
ATOM    506  CB  HIS A  64       0.476   1.306  27.177  1.00 15.01           C  
ATOM    507  CG  HIS A  64      -0.237   0.601  28.273  1.00 21.26           C  
ATOM    508  ND1 HIS A  64       0.426  -0.156  29.216  1.00 24.49           N  
ATOM    509  CD2 HIS A  64      -1.547   0.570  28.607  1.00 23.80           C  
ATOM    510  CE1 HIS A  64      -0.452  -0.626  30.084  1.00 24.61           C  
ATOM    511  NE2 HIS A  64      -1.654  -0.202  29.738  1.00 25.60           N  
ATOM    512  N   SER A  65       1.605   4.120  26.046  1.00  8.22           N  
ATOM    513  CA  SER A  65       2.147   4.816  24.884  1.00  6.96           C  
ATOM    514  C   SER A  65       1.433   6.168  24.750  1.00  7.46           C  
ATOM    515  O   SER A  65       0.560   6.499  25.557  1.00  8.19           O  
ATOM    516  CB  SER A  65       1.923   3.958  23.619  1.00  7.59           C  
ATOM    517  OG  SER A  65       2.295   4.609  22.410  1.00  4.91           O  
ATOM    518  N   VAL A  66       1.827   6.961  23.758  1.00  5.87           N  
ATOM    519  CA  VAL A  66       1.171   8.235  23.494  1.00  8.63           C  
ATOM    520  C   VAL A  66       0.313   7.897  22.279  1.00  9.28           C  
ATOM    521  O   VAL A  66       0.814   7.354  21.294  1.00 10.77           O  
ATOM    522  CB  VAL A  66       2.189   9.364  23.179  1.00  7.92           C  
ATOM    523  CG1 VAL A  66       3.162   8.911  22.113  1.00  9.50           C  
ATOM    524  CG2 VAL A  66       1.464  10.626  22.756  1.00  8.44           C  
ATOM    525  N   GLN A  67      -0.982   8.187  22.358  1.00  9.54           N  
ATOM    526  CA  GLN A  67      -1.903   7.832  21.286  1.00  8.29           C  
ATOM    527  C   GLN A  67      -2.762   8.979  20.757  1.00  8.85           C  
ATOM    528  O   GLN A  67      -3.228   9.831  21.518  1.00  7.12           O  
ATOM    529  CB  GLN A  67      -2.797   6.685  21.791  1.00  9.46           C  
ATOM    530  CG  GLN A  67      -3.953   6.284  20.891  1.00 10.69           C  
ATOM    531  CD  GLN A  67      -4.723   5.082  21.438  1.00 13.19           C  
ATOM    532  OE1 GLN A  67      -5.949   5.017  21.329  1.00 15.49           O  
ATOM    533  NE2 GLN A  67      -4.005   4.126  22.019  1.00 10.55           N  
ATOM    534  N   VAL A  68      -2.954   8.984  19.439  1.00  5.70           N  
ATOM    535  CA  VAL A  68      -3.772   9.981  18.753  1.00  5.49           C  
ATOM    536  C   VAL A  68      -5.008   9.240  18.245  1.00  5.71           C  
ATOM    537  O   VAL A  68      -4.895   8.329  17.425  1.00  4.83           O  
ATOM    538  CB  VAL A  68      -3.031  10.595  17.534  1.00  5.37           C  
ATOM    539  CG1 VAL A  68      -3.983  11.488  16.744  1.00  4.51           C  
ATOM    540  CG2 VAL A  68      -1.817  11.396  17.997  1.00  4.03           C  
ATOM    541  N   ASP A  69      -6.184   9.616  18.733  1.00  7.06           N  
ATOM    542  CA  ASP A  69      -7.408   8.949  18.305  1.00  9.75           C  
ATOM    543  C   ASP A  69      -8.119   9.728  17.203  1.00 10.26           C  
ATOM    544  O   ASP A  69      -7.946  10.942  17.079  1.00 11.24           O  
ATOM    545  CB  ASP A  69      -8.335   8.728  19.507  1.00 12.22           C  
ATOM    546  CG  ASP A  69      -8.788  10.023  20.144  1.00 14.60           C  
ATOM    547  OD1 ASP A  69      -7.945  10.923  20.345  1.00 16.39           O  
ATOM    548  OD2 ASP A  69      -9.992  10.135  20.454  1.00 18.02           O  
ATOM    549  N   PHE A  70      -8.906   9.017  16.397  1.00 10.06           N  
ATOM    550  CA  PHE A  70      -9.630   9.631  15.289  1.00  9.61           C  
ATOM    551  C   PHE A  70     -11.118   9.355  15.334  1.00 10.53           C  
ATOM    552  O   PHE A  70     -11.575   8.424  15.998  1.00  8.31           O  
ATOM    553  CB  PHE A  70      -9.096   9.117  13.946  1.00  8.14           C  
ATOM    554  CG  PHE A  70      -7.677   9.504  13.667  1.00 10.02           C  
ATOM    555  CD1 PHE A  70      -6.631   8.939  14.390  1.00  8.39           C  
ATOM    556  CD2 PHE A  70      -7.387  10.456  12.696  1.00  8.04           C  
ATOM    557  CE1 PHE A  70      -5.312   9.316  14.144  1.00  9.52           C  
ATOM    558  CE2 PHE A  70      -6.079  10.839  12.442  1.00  9.02           C  
ATOM    559  CZ  PHE A  70      -5.037  10.274  13.167  1.00  9.38           C  
ATOM    560  N   ASN A  71     -11.883  10.168  14.622  1.00  9.92           N  
ATOM    561  CA  ASN A  71     -13.311   9.940  14.558  1.00 13.67           C  
ATOM    562  C   ASN A  71     -13.487   8.837  13.536  1.00 13.02           C  
ATOM    563  O   ASN A  71     -13.109   8.995  12.378  1.00 13.03           O  
ATOM    564  CB  ASN A  71     -14.042  11.183  14.083  1.00 17.64           C  
ATOM    565  CG  ASN A  71     -15.497  10.901  13.735  1.00 20.84           C  
ATOM    566  OD1 ASN A  71     -15.799  10.254  12.732  1.00 24.30           O  
ATOM    567  ND2 ASN A  71     -16.404  11.377  14.577  1.00 25.64           N  
ATOM    568  N   ASP A  72     -14.041   7.713  13.964  1.00 13.67           N  
ATOM    569  CA  ASP A  72     -14.260   6.590  13.064  1.00 16.07           C  
ATOM    570  C   ASP A  72     -15.756   6.442  12.794  1.00 17.88           C  
ATOM    571  O   ASP A  72     -16.203   5.469  12.167  1.00 18.18           O  
ATOM    572  CB  ASP A  72     -13.681   5.307  13.685  1.00 15.37           C  
ATOM    573  CG  ASP A  72     -14.055   5.134  15.145  1.00 15.63           C  
ATOM    574  OD1 ASP A  72     -13.530   4.186  15.767  1.00 17.04           O  
ATOM    575  OD2 ASP A  72     -14.865   5.930  15.670  1.00 16.36           O  
ATOM    576  N   SER A  73     -16.517   7.435  13.257  1.00 19.46           N  
ATOM    577  CA  SER A  73     -17.972   7.441  13.094  1.00 23.62           C  
ATOM    578  C   SER A  73     -18.364   7.393  11.621  1.00 25.04           C  
ATOM    579  O   SER A  73     -19.539   7.287  11.299  1.00 24.27           O  
ATOM    580  CB  SER A  73     -18.615   8.690  13.720  1.00 22.99           C  
ATOM    581  OG  SER A  73     -18.513   9.793  12.830  1.00 26.95           O  
ATOM    582  N   ASP A  74     -17.390   7.504  10.727  1.00 28.27           N  
ATOM    583  CA  ASP A  74     -17.718   7.438   9.313  1.00 31.12           C  
ATOM    584  C   ASP A  74     -16.599   6.747   8.555  1.00 31.06           C  
ATOM    585  O   ASP A  74     -15.592   6.363   9.149  1.00 31.49           O  
ATOM    586  CB  ASP A  74     -17.999   8.824   8.745  1.00 34.66           C  
ATOM    587  CG  ASP A  74     -16.756   9.680   8.650  1.00 39.12           C  
ATOM    588  OD1 ASP A  74     -15.799   9.439   9.405  1.00 42.58           O  
ATOM    589  OD2 ASP A  74     -16.740  10.621   7.829  1.00 41.59           O  
ATOM    590  N   ASP A  75     -16.810   6.580   7.250  1.00 30.44           N  
ATOM    591  CA  ASP A  75     -15.900   5.877   6.321  1.00 30.69           C  
ATOM    592  C   ASP A  75     -14.847   6.671   5.530  1.00 29.47           C  
ATOM    593  O   ASP A  75     -14.306   6.178   4.539  1.00 29.41           O  
ATOM    594  CB  ASP A  75     -16.750   5.119   5.306  1.00 33.58           C  
ATOM    595  CG  ASP A  75     -17.965   5.918   4.880  1.00 36.22           C  
ATOM    596  OD1 ASP A  75     -17.917   7.166   4.890  1.00 34.98           O  
ATOM    597  OD2 ASP A  75     -18.975   5.280   4.541  1.00 39.28           O  
ATOM    598  N   ARG A  76     -14.558   7.895   5.939  1.00 27.56           N  
ATOM    599  CA  ARG A  76     -13.600   8.716   5.205  1.00 27.80           C  
ATOM    600  C   ARG A  76     -12.129   8.347   5.346  1.00 25.72           C  
ATOM    601  O   ARG A  76     -11.397   8.318   4.362  1.00 26.89           O  
ATOM    602  CB  ARG A  76     -13.791  10.184   5.584  1.00 30.41           C  
ATOM    603  CG  ARG A  76     -15.084  10.781   5.065  1.00 34.81           C  
ATOM    604  CD  ARG A  76     -15.141  12.294   5.295  1.00 37.64           C  
ATOM    605  NE  ARG A  76     -15.772  12.659   6.562  1.00 39.68           N  
ATOM    606  CZ  ARG A  76     -15.947  13.912   6.979  1.00 42.32           C  
ATOM    607  NH1 ARG A  76     -15.533  14.927   6.231  1.00 42.90           N  
ATOM    608  NH2 ARG A  76     -16.545  14.151   8.141  1.00 42.55           N  
ATOM    609  N   THR A  77     -11.692   8.065   6.567  1.00 23.31           N  
ATOM    610  CA  THR A  77     -10.291   7.735   6.828  1.00 20.55           C  
ATOM    611  C   THR A  77     -10.115   6.227   6.939  1.00 19.61           C  
ATOM    612  O   THR A  77     -10.394   5.631   7.980  1.00 19.26           O  
ATOM    613  CB  THR A  77      -9.831   8.423   8.121  1.00 21.71           C  
ATOM    614  OG1 THR A  77     -10.071   9.830   8.004  1.00 22.78           O  
ATOM    615  CG2 THR A  77      -8.357   8.189   8.367  1.00 20.54           C  
ATOM    616  N   VAL A  78      -9.641   5.613   5.861  1.00 16.51           N  
ATOM    617  CA  VAL A  78      -9.491   4.166   5.831  1.00 16.04           C  
ATOM    618  C   VAL A  78      -8.263   3.651   5.097  1.00 14.74           C  
ATOM    619  O   VAL A  78      -7.583   4.383   4.371  1.00 13.56           O  
ATOM    620  CB  VAL A  78     -10.713   3.514   5.146  1.00 16.07           C  
ATOM    621  CG1 VAL A  78     -11.989   3.847   5.893  1.00 15.34           C  
ATOM    622  CG2 VAL A  78     -10.813   4.010   3.703  1.00 17.29           C  
ATOM    623  N   VAL A  79      -7.990   2.370   5.306  1.00 13.45           N  
ATOM    624  CA  VAL A  79      -6.902   1.692   4.627  1.00 12.82           C  
ATOM    625  C   VAL A  79      -7.627   0.659   3.781  1.00 13.07           C  
ATOM    626  O   VAL A  79      -8.656   0.130   4.199  1.00 13.46           O  
ATOM    627  CB  VAL A  79      -5.945   0.962   5.604  1.00 13.01           C  
ATOM    628  CG1 VAL A  79      -6.705  -0.067   6.427  1.00  9.05           C  
ATOM    629  CG2 VAL A  79      -4.844   0.271   4.817  1.00 10.70           C  
ATOM    630  N   THR A  80      -7.109   0.385   2.591  1.00 13.65           N  
ATOM    631  CA  THR A  80      -7.734  -0.593   1.715  1.00 14.34           C  
ATOM    632  C   THR A  80      -6.688  -1.223   0.810  1.00 13.70           C  
ATOM    633  O   THR A  80      -5.510  -0.865   0.865  1.00 12.71           O  
ATOM    634  CB  THR A  80      -8.831   0.061   0.844  1.00 16.42           C  
ATOM    635  OG1 THR A  80      -9.601  -0.961   0.202  1.00 20.97           O  
ATOM    636  CG2 THR A  80      -8.211   0.960  -0.213  1.00 13.59           C  
ATOM    637  N   GLY A  81      -7.119  -2.167  -0.019  1.00 14.42           N  
ATOM    638  CA  GLY A  81      -6.193  -2.821  -0.923  1.00 15.28           C  
ATOM    639  C   GLY A  81      -5.259  -3.778  -0.213  1.00 15.88           C  
ATOM    640  O   GLY A  81      -5.506  -4.166   0.930  1.00 16.31           O  
ATOM    641  N   GLY A  82      -4.175  -4.155  -0.885  1.00 15.82           N  
ATOM    642  CA  GLY A  82      -3.234  -5.082  -0.286  1.00 15.36           C  
ATOM    643  C   GLY A  82      -3.937  -6.398  -0.014  1.00 16.33           C  
ATOM    644  O   GLY A  82      -4.662  -6.898  -0.876  1.00 15.40           O  
ATOM    645  N   PRO A  83      -3.755  -6.985   1.179  1.00 15.58           N  
ATOM    646  CA  PRO A  83      -4.401  -8.256   1.517  1.00 16.22           C  
ATOM    647  C   PRO A  83      -5.815  -8.089   2.064  1.00 15.70           C  
ATOM    648  O   PRO A  83      -6.526  -9.069   2.269  1.00 17.96           O  
ATOM    649  CB  PRO A  83      -3.461  -8.833   2.565  1.00 17.13           C  
ATOM    650  CG  PRO A  83      -3.077  -7.604   3.336  1.00 15.65           C  
ATOM    651  CD  PRO A  83      -2.795  -6.592   2.229  1.00 16.18           C  
ATOM    652  N   LEU A  84      -6.222  -6.845   2.287  1.00 14.71           N  
ATOM    653  CA  LEU A  84      -7.530  -6.559   2.859  1.00 16.24           C  
ATOM    654  C   LEU A  84      -8.733  -6.689   1.931  1.00 18.31           C  
ATOM    655  O   LEU A  84      -8.684  -6.322   0.754  1.00 18.24           O  
ATOM    656  CB  LEU A  84      -7.529  -5.151   3.465  1.00 14.53           C  
ATOM    657  CG  LEU A  84      -6.427  -4.852   4.487  1.00 14.21           C  
ATOM    658  CD1 LEU A  84      -6.507  -3.395   4.926  1.00 10.94           C  
ATOM    659  CD2 LEU A  84      -6.573  -5.784   5.680  1.00 13.97           C  
ATOM    660  N   GLU A  85      -9.816  -7.222   2.480  1.00 19.93           N  
ATOM    661  CA  GLU A  85     -11.055  -7.358   1.736  1.00 23.13           C  
ATOM    662  C   GLU A  85     -11.960  -6.238   2.226  1.00 22.65           C  
ATOM    663  O   GLU A  85     -12.605  -6.356   3.269  1.00 24.61           O  
ATOM    664  CB  GLU A  85     -11.718  -8.709   1.999  1.00 25.90           C  
ATOM    665  CG  GLU A  85     -13.110  -8.811   1.386  1.00 32.24           C  
ATOM    666  CD  GLU A  85     -13.684 -10.213   1.440  1.00 35.30           C  
ATOM    667  OE1 GLU A  85     -13.086 -11.082   2.114  1.00 36.94           O  
ATOM    668  OE2 GLU A  85     -14.740 -10.441   0.810  1.00 36.86           O  
ATOM    669  N   GLY A  86     -11.991  -5.143   1.480  1.00 21.62           N  
ATOM    670  CA  GLY A  86     -12.818  -4.018   1.872  1.00 20.63           C  
ATOM    671  C   GLY A  86     -12.058  -3.040   2.748  1.00 17.77           C  
ATOM    672  O   GLY A  86     -10.953  -3.342   3.193  1.00 18.16           O  
ATOM    673  N   PRO A  87     -12.637  -1.863   3.029  1.00 17.15           N  
ATOM    674  CA  PRO A  87     -12.040  -0.805   3.851  1.00 14.46           C  
ATOM    675  C   PRO A  87     -12.079  -1.037   5.360  1.00 12.19           C  
ATOM    676  O   PRO A  87     -13.028  -1.610   5.892  1.00 11.96           O  
ATOM    677  CB  PRO A  87     -12.855   0.443   3.486  1.00 17.04           C  
ATOM    678  CG  PRO A  87     -13.822  -0.002   2.392  1.00 18.93           C  
ATOM    679  CD  PRO A  87     -13.988  -1.474   2.600  1.00 18.29           C  
ATOM    680  N   TYR A  88     -11.038  -0.560   6.033  1.00 12.16           N  
ATOM    681  CA  TYR A  88     -10.910  -0.634   7.485  1.00  9.43           C  
ATOM    682  C   TYR A  88     -10.706   0.810   7.964  1.00 10.13           C  
ATOM    683  O   TYR A  88      -9.789   1.500   7.503  1.00  8.55           O  
ATOM    684  CB  TYR A  88      -9.700  -1.490   7.875  1.00 10.57           C  
ATOM    685  CG  TYR A  88      -9.914  -2.985   7.725  1.00 11.60           C  
ATOM    686  CD1 TYR A  88     -10.008  -3.807   8.846  1.00 10.91           C  
ATOM    687  CD2 TYR A  88     -10.025  -3.573   6.463  1.00 12.98           C  
ATOM    688  CE1 TYR A  88     -10.206  -5.184   8.718  1.00 13.46           C  
ATOM    689  CE2 TYR A  88     -10.225  -4.948   6.319  1.00 13.90           C  
ATOM    690  CZ  TYR A  88     -10.314  -5.747   7.452  1.00 14.34           C  
ATOM    691  OH  TYR A  88     -10.514  -7.098   7.321  1.00 14.39           O  
ATOM    692  N   ARG A  89     -11.557   1.264   8.880  1.00  9.22           N  
ATOM    693  CA  ARG A  89     -11.470   2.633   9.394  1.00  9.77           C  
ATOM    694  C   ARG A  89     -10.382   2.825  10.450  1.00  8.88           C  
ATOM    695  O   ARG A  89     -10.227   2.002  11.353  1.00  7.51           O  
ATOM    696  CB  ARG A  89     -12.807   3.054  10.002  1.00 11.66           C  
ATOM    697  CG  ARG A  89     -14.003   2.953   9.074  1.00 11.57           C  
ATOM    698  CD  ARG A  89     -15.268   3.373   9.807  1.00 13.43           C  
ATOM    699  NE  ARG A  89     -16.464   3.176   8.996  1.00 14.73           N  
ATOM    700  CZ  ARG A  89     -17.698   3.438   9.414  1.00 15.47           C  
ATOM    701  NH1 ARG A  89     -17.900   3.911  10.638  1.00 13.23           N  
ATOM    702  NH2 ARG A  89     -18.731   3.217   8.611  1.00 15.93           N  
ATOM    703  N   LEU A  90      -9.652   3.930  10.347  1.00  7.67           N  
ATOM    704  CA  LEU A  90      -8.593   4.241  11.304  1.00  8.08           C  
ATOM    705  C   LEU A  90      -9.186   4.698  12.638  1.00  8.72           C  
ATOM    706  O   LEU A  90      -9.940   5.670  12.694  1.00  8.53           O  
ATOM    707  CB  LEU A  90      -7.683   5.343  10.754  1.00  6.14           C  
ATOM    708  CG  LEU A  90      -6.623   5.871  11.729  1.00  5.58           C  
ATOM    709  CD1 LEU A  90      -5.593   4.780  12.005  1.00  4.97           C  
ATOM    710  CD2 LEU A  90      -5.948   7.101  11.136  1.00  7.45           C  
ATOM    711  N   LYS A  91      -8.836   3.999  13.709  1.00  6.94           N  
ATOM    712  CA  LYS A  91      -9.334   4.342  15.037  1.00  7.48           C  
ATOM    713  C   LYS A  91      -8.326   5.194  15.800  1.00  8.24           C  
ATOM    714  O   LYS A  91      -8.689   6.172  16.463  1.00  6.28           O  
ATOM    715  CB  LYS A  91      -9.604   3.071  15.843  1.00  9.07           C  
ATOM    716  CG  LYS A  91     -10.205   3.324  17.215  1.00 11.68           C  
ATOM    717  CD  LYS A  91     -10.187   2.069  18.075  1.00 18.33           C  
ATOM    718  CE  LYS A  91     -11.384   2.023  19.019  1.00 18.55           C  
ATOM    719  NZ  LYS A  91     -11.692   3.345  19.615  1.00 19.92           N  
ATOM    720  N   GLN A  92      -7.058   4.803  15.713  1.00  7.39           N  
ATOM    721  CA  GLN A  92      -5.993   5.508  16.415  1.00  7.33           C  
ATOM    722  C   GLN A  92      -4.621   5.054  15.957  1.00  6.47           C  
ATOM    723  O   GLN A  92      -4.483   4.038  15.272  1.00  6.80           O  
ATOM    724  CB  GLN A  92      -6.114   5.249  17.925  1.00  6.94           C  
ATOM    725  CG  GLN A  92      -6.161   3.761  18.306  1.00  7.75           C  
ATOM    726  CD  GLN A  92      -4.805   3.168  18.703  1.00  8.59           C  
ATOM    727  OE1 GLN A  92      -3.747   3.734  18.417  1.00  5.99           O  
ATOM    728  NE2 GLN A  92      -4.840   2.005  19.357  1.00  4.58           N  
ATOM    729  N   PHE A  93      -3.606   5.832  16.312  1.00  6.52           N  
ATOM    730  CA  PHE A  93      -2.240   5.445  16.014  1.00  6.96           C  
ATOM    731  C   PHE A  93      -1.417   5.746  17.262  1.00  6.82           C  
ATOM    732  O   PHE A  93      -1.758   6.640  18.045  1.00  6.89           O  
ATOM    733  CB  PHE A  93      -1.690   6.121  14.726  1.00  5.68           C  
ATOM    734  CG  PHE A  93      -1.312   7.581  14.861  1.00  9.02           C  
ATOM    735  CD1 PHE A  93      -0.226   7.981  15.643  1.00  7.05           C  
ATOM    736  CD2 PHE A  93      -1.984   8.548  14.114  1.00  8.63           C  
ATOM    737  CE1 PHE A  93       0.187   9.319  15.676  1.00  6.93           C  
ATOM    738  CE2 PHE A  93      -1.581   9.888  14.140  1.00  8.49           C  
ATOM    739  CZ  PHE A  93      -0.488  10.273  14.922  1.00  6.27           C  
ATOM    740  N   HIS A  94      -0.375   4.951  17.477  1.00  5.62           N  
ATOM    741  CA  HIS A  94       0.493   5.109  18.639  1.00  5.65           C  
ATOM    742  C   HIS A  94       1.889   4.620  18.278  1.00  5.82           C  
ATOM    743  O   HIS A  94       2.115   4.140  17.164  1.00  5.73           O  
ATOM    744  CB  HIS A  94      -0.046   4.294  19.816  1.00  5.26           C  
ATOM    745  CG  HIS A  94      -0.235   2.844  19.498  1.00  4.92           C  
ATOM    746  ND1 HIS A  94      -1.369   2.360  18.885  1.00  4.74           N  
ATOM    747  CD2 HIS A  94       0.592   1.783  19.653  1.00  5.06           C  
ATOM    748  CE1 HIS A  94      -1.233   1.063  18.674  1.00  4.96           C  
ATOM    749  NE2 HIS A  94      -0.051   0.688  19.130  1.00  4.09           N  
ATOM    750  N   PHE A  95       2.816   4.719  19.228  1.00  6.49           N  
ATOM    751  CA  PHE A  95       4.196   4.314  18.994  1.00  5.37           C  
ATOM    752  C   PHE A  95       4.764   3.383  20.059  1.00  5.75           C  
ATOM    753  O   PHE A  95       4.233   3.274  21.165  1.00  5.29           O  
ATOM    754  CB  PHE A  95       5.114   5.543  18.935  1.00  5.49           C  
ATOM    755  CG  PHE A  95       4.650   6.628  18.002  1.00  7.35           C  
ATOM    756  CD1 PHE A  95       3.573   7.441  18.335  1.00  9.79           C  
ATOM    757  CD2 PHE A  95       5.317   6.861  16.803  1.00  8.96           C  
ATOM    758  CE1 PHE A  95       3.169   8.479  17.490  1.00  9.49           C  
ATOM    759  CE2 PHE A  95       4.920   7.897  15.950  1.00  8.77           C  
ATOM    760  CZ  PHE A  95       3.844   8.705  16.297  1.00  7.75           C  
ATOM    761  N   HIS A  96       5.870   2.734  19.707  1.00  5.76           N  
ATOM    762  CA  HIS A  96       6.597   1.849  20.610  1.00  5.57           C  
ATOM    763  C   HIS A  96       8.044   2.281  20.407  1.00  6.71           C  
ATOM    764  O   HIS A  96       8.466   2.491  19.266  1.00  6.56           O  
ATOM    765  CB  HIS A  96       6.412   0.383  20.203  1.00  3.95           C  
ATOM    766  CG  HIS A  96       4.995  -0.096  20.291  1.00  4.14           C  
ATOM    767  ND1 HIS A  96       4.431  -0.553  21.464  1.00  1.93           N  
ATOM    768  CD2 HIS A  96       4.028  -0.188  19.348  1.00  1.17           C  
ATOM    769  CE1 HIS A  96       3.179  -0.909  21.238  1.00  4.15           C  
ATOM    770  NE2 HIS A  96       2.910  -0.698  19.962  1.00  3.76           N  
ATOM    771  N   TRP A  97       8.797   2.446  21.494  1.00  5.34           N  
ATOM    772  CA  TRP A  97      10.186   2.880  21.373  1.00  5.77           C  
ATOM    773  C   TRP A  97      11.082   2.353  22.491  1.00  6.00           C  
ATOM    774  O   TRP A  97      10.605   1.767  23.458  1.00  8.09           O  
ATOM    775  CB  TRP A  97      10.245   4.414  21.317  1.00  4.96           C  
ATOM    776  CG  TRP A  97       9.741   5.089  22.555  1.00  5.75           C  
ATOM    777  CD1 TRP A  97      10.468   5.415  23.665  1.00  6.14           C  
ATOM    778  CD2 TRP A  97       8.397   5.499  22.821  1.00  4.91           C  
ATOM    779  NE1 TRP A  97       9.659   6.004  24.605  1.00  7.05           N  
ATOM    780  CE2 TRP A  97       8.381   6.066  24.113  1.00  6.58           C  
ATOM    781  CE3 TRP A  97       7.199   5.438  22.093  1.00  5.65           C  
ATOM    782  CZ2 TRP A  97       7.213   6.577  24.694  1.00  6.34           C  
ATOM    783  CZ3 TRP A  97       6.037   5.946  22.671  1.00  5.50           C  
ATOM    784  CH2 TRP A  97       6.054   6.505  23.960  1.00  7.92           C  
ATOM    785  N   GLY A  98      12.385   2.570  22.364  1.00  8.64           N  
ATOM    786  CA  GLY A  98      13.297   2.059  23.371  1.00  8.74           C  
ATOM    787  C   GLY A  98      14.017   3.093  24.207  1.00 10.42           C  
ATOM    788  O   GLY A  98      13.881   4.297  23.996  1.00  8.45           O  
ATOM    789  N   LYS A  99      14.781   2.609  25.178  1.00 13.32           N  
ATOM    790  CA  LYS A  99      15.550   3.487  26.045  1.00 16.43           C  
ATOM    791  C   LYS A  99      16.841   3.854  25.323  1.00 16.49           C  
ATOM    792  O   LYS A  99      17.428   4.898  25.578  1.00 17.90           O  
ATOM    793  CB  LYS A  99      15.861   2.785  27.371  1.00 19.03           C  
ATOM    794  CG  LYS A  99      16.869   3.525  28.244  1.00 23.94           C  
ATOM    795  CD  LYS A  99      16.921   2.995  29.676  1.00 28.27           C  
ATOM    796  CE  LYS A  99      17.170   1.496  29.744  1.00 29.03           C  
ATOM    797  NZ  LYS A  99      15.943   0.711  29.436  1.00 31.99           N  
ATOM    798  N   LYS A 100      17.267   2.979  24.414  1.00 18.16           N  
ATOM    799  CA  LYS A 100      18.486   3.173  23.634  1.00 19.09           C  
ATOM    800  C   LYS A 100      18.199   3.037  22.143  1.00 17.74           C  
ATOM    801  O   LYS A 100      17.222   2.408  21.747  1.00 16.29           O  
ATOM    802  CB  LYS A 100      19.553   2.155  24.049  1.00 21.69           C  
ATOM    803  CG  LYS A 100      20.373   2.572  25.260  1.00 27.90           C  
ATOM    804  CD  LYS A 100      21.255   3.771  24.931  1.00 33.09           C  
ATOM    805  CE  LYS A 100      22.132   4.175  26.110  1.00 34.17           C  
ATOM    806  NZ  LYS A 100      22.988   5.349  25.766  1.00 36.90           N  
ATOM    807  N   HIS A 101      19.072   3.617  21.328  1.00 18.89           N  
ATOM    808  CA  HIS A 101      18.929   3.616  19.873  1.00 21.03           C  
ATOM    809  C   HIS A 101      18.805   2.256  19.181  1.00 20.46           C  
ATOM    810  O   HIS A 101      18.200   2.164  18.116  1.00 20.87           O  
ATOM    811  CB  HIS A 101      20.105   4.364  19.241  1.00 24.33           C  
ATOM    812  CG  HIS A 101      21.414   3.646  19.374  1.00 28.85           C  
ATOM    813  ND1 HIS A 101      22.029   3.437  20.590  1.00 30.06           N  
ATOM    814  CD2 HIS A 101      22.206   3.058  18.446  1.00 30.47           C  
ATOM    815  CE1 HIS A 101      23.143   2.750  20.406  1.00 30.35           C  
ATOM    816  NE2 HIS A 101      23.273   2.507  19.114  1.00 31.14           N  
ATOM    817  N   ASP A 102      19.378   1.209  19.766  1.00 18.56           N  
ATOM    818  CA  ASP A 102      19.337  -0.106  19.135  1.00 18.46           C  
ATOM    819  C   ASP A 102      18.102  -0.956  19.432  1.00 16.90           C  
ATOM    820  O   ASP A 102      17.997  -2.082  18.953  1.00 16.63           O  
ATOM    821  CB  ASP A 102      20.612  -0.888  19.480  1.00 19.09           C  
ATOM    822  CG  ASP A 102      20.754  -1.151  20.963  1.00 21.55           C  
ATOM    823  OD1 ASP A 102      20.590  -0.201  21.755  1.00 22.26           O  
ATOM    824  OD2 ASP A 102      21.038  -2.307  21.338  1.00 26.27           O  
ATOM    825  N   VAL A 103      17.172  -0.421  20.219  1.00 15.86           N  
ATOM    826  CA  VAL A 103      15.938  -1.139  20.545  1.00 13.42           C  
ATOM    827  C   VAL A 103      14.751  -0.185  20.475  1.00 12.72           C  
ATOM    828  O   VAL A 103      14.926   1.034  20.514  1.00 11.73           O  
ATOM    829  CB  VAL A 103      15.981  -1.759  21.964  1.00 13.14           C  
ATOM    830  CG1 VAL A 103      17.163  -2.710  22.080  1.00 15.77           C  
ATOM    831  CG2 VAL A 103      16.065  -0.668  23.016  1.00 12.77           C  
ATOM    832  N   GLY A 104      13.547  -0.741  20.369  1.00 10.44           N  
ATOM    833  CA  GLY A 104      12.364   0.093  20.307  1.00  9.39           C  
ATOM    834  C   GLY A 104      11.225  -0.482  19.484  1.00  8.78           C  
ATOM    835  O   GLY A 104      10.091  -0.560  19.959  1.00  7.49           O  
ATOM    836  N   SER A 105      11.512  -0.876  18.249  1.00  8.13           N  
ATOM    837  CA  SER A 105      10.476  -1.433  17.386  1.00  8.13           C  
ATOM    838  C   SER A 105      10.027  -2.789  17.901  1.00  8.18           C  
ATOM    839  O   SER A 105      10.739  -3.446  18.663  1.00  6.73           O  
ATOM    840  CB  SER A 105      10.978  -1.569  15.944  1.00  5.56           C  
ATOM    841  OG  SER A 105      12.048  -2.488  15.859  1.00  7.65           O  
ATOM    842  N   GLU A 106       8.836  -3.200  17.489  1.00  6.82           N  
ATOM    843  CA  GLU A 106       8.297  -4.484  17.908  1.00  7.14           C  
ATOM    844  C   GLU A 106       8.678  -5.501  16.851  1.00  8.72           C  
ATOM    845  O   GLU A 106       9.273  -6.538  17.154  1.00  8.26           O  
ATOM    846  CB  GLU A 106       6.783  -4.379  18.071  1.00  6.50           C  
ATOM    847  CG  GLU A 106       6.392  -3.308  19.082  1.00  7.55           C  
ATOM    848  CD  GLU A 106       5.119  -3.636  19.826  1.00  8.53           C  
ATOM    849  OE1 GLU A 106       4.044  -3.651  19.189  1.00  8.05           O  
ATOM    850  OE2 GLU A 106       5.198  -3.879  21.051  1.00  8.35           O  
ATOM    851  N   HIS A 107       8.336  -5.201  15.603  1.00  7.62           N  
ATOM    852  CA  HIS A 107       8.715  -6.082  14.522  1.00  6.34           C  
ATOM    853  C   HIS A 107      10.181  -5.791  14.262  1.00  7.08           C  
ATOM    854  O   HIS A 107      10.674  -4.698  14.564  1.00  6.79           O  
ATOM    855  CB  HIS A 107       7.907  -5.790  13.251  1.00  5.74           C  
ATOM    856  CG  HIS A 107       6.487  -6.250  13.322  1.00  3.28           C  
ATOM    857  ND1 HIS A 107       5.473  -5.463  13.824  1.00  3.73           N  
ATOM    858  CD2 HIS A 107       5.924  -7.445  13.026  1.00  4.68           C  
ATOM    859  CE1 HIS A 107       4.348  -6.155  13.836  1.00  7.16           C  
ATOM    860  NE2 HIS A 107       4.595  -7.362  13.358  1.00  5.79           N  
ATOM    861  N   THR A 108      10.883  -6.782  13.738  1.00  6.00           N  
ATOM    862  CA  THR A 108      12.282  -6.614  13.393  1.00  7.07           C  
ATOM    863  C   THR A 108      12.401  -7.189  11.998  1.00  7.18           C  
ATOM    864  O   THR A 108      11.564  -7.995  11.578  1.00  6.87           O  
ATOM    865  CB  THR A 108      13.225  -7.376  14.353  1.00  7.42           C  
ATOM    866  OG1 THR A 108      12.938  -8.778  14.302  1.00  6.78           O  
ATOM    867  CG2 THR A 108      13.050  -6.866  15.784  1.00  5.47           C  
ATOM    868  N   VAL A 109      13.421  -6.755  11.273  1.00  7.24           N  
ATOM    869  CA  VAL A 109      13.647  -7.224   9.917  1.00  7.08           C  
ATOM    870  C   VAL A 109      15.033  -7.838   9.880  1.00  8.55           C  
ATOM    871  O   VAL A 109      16.027  -7.155  10.138  1.00  7.08           O  
ATOM    872  CB  VAL A 109      13.594  -6.063   8.901  1.00  7.13           C  
ATOM    873  CG1 VAL A 109      13.836  -6.598   7.492  1.00  6.57           C  
ATOM    874  CG2 VAL A 109      12.241  -5.358   8.981  1.00  7.24           C  
ATOM    875  N   ASP A 110      15.090  -9.128   9.571  1.00  7.37           N  
ATOM    876  CA  ASP A 110      16.357  -9.833   9.512  1.00  8.94           C  
ATOM    877  C   ASP A 110      17.143  -9.605  10.801  1.00 10.61           C  
ATOM    878  O   ASP A 110      18.332  -9.277  10.771  1.00 10.15           O  
ATOM    879  CB  ASP A 110      17.148  -9.356   8.295  1.00  9.02           C  
ATOM    880  CG  ASP A 110      16.474  -9.734   6.984  1.00  9.20           C  
ATOM    881  OD1 ASP A 110      16.551  -8.949   6.019  1.00 10.34           O  
ATOM    882  OD2 ASP A 110      15.877 -10.827   6.916  1.00  7.91           O  
ATOM    883  N   GLY A 111      16.453  -9.765  11.928  1.00  9.92           N  
ATOM    884  CA  GLY A 111      17.078  -9.606  13.233  1.00 12.14           C  
ATOM    885  C   GLY A 111      17.367  -8.188  13.701  1.00 13.95           C  
ATOM    886  O   GLY A 111      17.809  -7.985  14.833  1.00 13.67           O  
ATOM    887  N   LYS A 112      17.119  -7.200  12.849  1.00 12.87           N  
ATOM    888  CA  LYS A 112      17.388  -5.819  13.221  1.00 14.18           C  
ATOM    889  C   LYS A 112      16.162  -5.068  13.700  1.00 11.81           C  
ATOM    890  O   LYS A 112      15.082  -5.184  13.127  1.00 10.33           O  
ATOM    891  CB  LYS A 112      18.012  -5.066  12.045  1.00 17.17           C  
ATOM    892  CG  LYS A 112      19.335  -5.645  11.591  1.00 24.86           C  
ATOM    893  CD  LYS A 112      19.842  -4.955  10.337  1.00 28.77           C  
ATOM    894  CE  LYS A 112      21.076  -5.658   9.796  1.00 30.77           C  
ATOM    895  NZ  LYS A 112      21.544  -5.025   8.536  1.00 33.65           N  
ATOM    896  N   SER A 113      16.348  -4.297  14.764  1.00 11.28           N  
ATOM    897  CA  SER A 113      15.278  -3.493  15.331  1.00 12.58           C  
ATOM    898  C   SER A 113      15.500  -2.053  14.907  1.00 11.46           C  
ATOM    899  O   SER A 113      16.593  -1.692  14.475  1.00 12.31           O  
ATOM    900  CB  SER A 113      15.310  -3.553  16.862  1.00 13.01           C  
ATOM    901  OG  SER A 113      15.136  -4.874  17.335  1.00 19.02           O  
ATOM    902  N   PHE A 114      14.451  -1.246  15.023  1.00  9.83           N  
ATOM    903  CA  PHE A 114      14.525   0.174  14.721  1.00  8.43           C  
ATOM    904  C   PHE A 114      14.277   0.868  16.054  1.00  8.31           C  
ATOM    905  O   PHE A 114      13.686   0.279  16.964  1.00  8.05           O  
ATOM    906  CB  PHE A 114      13.460   0.580  13.702  1.00  7.85           C  
ATOM    907  CG  PHE A 114      13.723   0.066  12.315  1.00 10.63           C  
ATOM    908  CD1 PHE A 114      13.485  -1.267  11.994  1.00 12.13           C  
ATOM    909  CD2 PHE A 114      14.217   0.914  11.330  1.00 12.17           C  
ATOM    910  CE1 PHE A 114      13.732  -1.748  10.706  1.00 14.44           C  
ATOM    911  CE2 PHE A 114      14.468   0.446  10.039  1.00 14.55           C  
ATOM    912  CZ  PHE A 114      14.225  -0.890   9.728  1.00 14.76           C  
ATOM    913  N   PRO A 115      14.735   2.117  16.201  1.00  8.19           N  
ATOM    914  CA  PRO A 115      14.520   2.813  17.472  1.00  8.53           C  
ATOM    915  C   PRO A 115      13.054   2.976  17.874  1.00  7.90           C  
ATOM    916  O   PRO A 115      12.744   3.132  19.055  1.00  7.79           O  
ATOM    917  CB  PRO A 115      15.234   4.153  17.260  1.00  9.22           C  
ATOM    918  CG  PRO A 115      15.176   4.347  15.764  1.00 10.09           C  
ATOM    919  CD  PRO A 115      15.480   2.961  15.251  1.00  8.13           C  
ATOM    920  N   SER A 116      12.152   2.924  16.897  1.00  6.31           N  
ATOM    921  CA  SER A 116      10.727   3.078  17.179  1.00  5.36           C  
ATOM    922  C   SER A 116       9.865   2.511  16.053  1.00  6.01           C  
ATOM    923  O   SER A 116      10.338   2.314  14.933  1.00  6.82           O  
ATOM    924  CB  SER A 116      10.401   4.560  17.378  1.00  5.10           C  
ATOM    925  OG  SER A 116       9.018   4.770  17.609  1.00  5.46           O  
ATOM    926  N   GLU A 117       8.603   2.234  16.363  1.00  5.24           N  
ATOM    927  CA  GLU A 117       7.675   1.710  15.372  1.00  6.12           C  
ATOM    928  C   GLU A 117       6.323   2.365  15.589  1.00  6.01           C  
ATOM    929  O   GLU A 117       5.842   2.465  16.719  1.00  7.13           O  
ATOM    930  CB  GLU A 117       7.542   0.186  15.495  1.00  6.84           C  
ATOM    931  CG  GLU A 117       6.709  -0.476  14.394  1.00  5.36           C  
ATOM    932  CD  GLU A 117       6.668  -1.998  14.530  1.00  8.40           C  
ATOM    933  OE1 GLU A 117       7.682  -2.578  14.961  1.00  5.38           O  
ATOM    934  OE2 GLU A 117       5.631  -2.617  14.195  1.00  7.82           O  
ATOM    935  N   LEU A 118       5.726   2.829  14.498  1.00  4.35           N  
ATOM    936  CA  LEU A 118       4.423   3.477  14.541  1.00  4.02           C  
ATOM    937  C   LEU A 118       3.361   2.458  14.148  1.00  3.78           C  
ATOM    938  O   LEU A 118       3.578   1.640  13.255  1.00  3.89           O  
ATOM    939  CB  LEU A 118       4.395   4.658  13.559  1.00  3.24           C  
ATOM    940  CG  LEU A 118       3.033   5.154  13.058  1.00  2.48           C  
ATOM    941  CD1 LEU A 118       2.223   5.764  14.200  1.00  1.71           C  
ATOM    942  CD2 LEU A 118       3.260   6.193  11.962  1.00  5.98           C  
ATOM    943  N   HIS A 119       2.219   2.515  14.822  1.00  2.63           N  
ATOM    944  CA  HIS A 119       1.110   1.614  14.541  1.00  4.52           C  
ATOM    945  C   HIS A 119      -0.181   2.392  14.282  1.00  4.43           C  
ATOM    946  O   HIS A 119      -0.635   3.155  15.136  1.00  4.47           O  
ATOM    947  CB  HIS A 119       0.883   0.662  15.717  1.00  4.76           C  
ATOM    948  CG  HIS A 119       1.945  -0.382  15.867  1.00  6.64           C  
ATOM    949  ND1 HIS A 119       2.073  -1.152  17.002  1.00  2.88           N  
ATOM    950  CD2 HIS A 119       2.908  -0.804  15.013  1.00  5.50           C  
ATOM    951  CE1 HIS A 119       3.070  -2.004  16.841  1.00  7.36           C  
ATOM    952  NE2 HIS A 119       3.593  -1.813  15.643  1.00  7.20           N  
ATOM    953  N   LEU A 120      -0.751   2.201  13.096  1.00  3.89           N  
ATOM    954  CA  LEU A 120      -2.013   2.831  12.719  1.00  4.49           C  
ATOM    955  C   LEU A 120      -3.014   1.682  12.788  1.00  4.59           C  
ATOM    956  O   LEU A 120      -2.964   0.761  11.972  1.00  3.34           O  
ATOM    957  CB  LEU A 120      -1.928   3.402  11.299  1.00  4.68           C  
ATOM    958  CG  LEU A 120      -0.905   4.535  11.128  1.00  8.05           C  
ATOM    959  CD1 LEU A 120      -0.025   4.268   9.915  1.00  6.32           C  
ATOM    960  CD2 LEU A 120      -1.637   5.873  10.995  1.00  7.34           C  
ATOM    961  N   VAL A 121      -3.903   1.745  13.780  1.00  4.95           N  
ATOM    962  CA  VAL A 121      -4.901   0.706  14.052  1.00  4.52           C  
ATOM    963  C   VAL A 121      -6.264   0.940  13.396  1.00  4.81           C  
ATOM    964  O   VAL A 121      -6.940   1.919  13.708  1.00  1.70           O  
ATOM    965  CB  VAL A 121      -5.120   0.576  15.584  1.00  5.70           C  
ATOM    966  CG1 VAL A 121      -6.106  -0.533  15.886  1.00  4.81           C  
ATOM    967  CG2 VAL A 121      -3.788   0.316  16.283  1.00  5.43           C  
ATOM    968  N   HIS A 122      -6.669   0.020  12.517  1.00  4.37           N  
ATOM    969  CA  HIS A 122      -7.948   0.122  11.805  1.00  4.78           C  
ATOM    970  C   HIS A 122      -8.838  -1.084  12.098  1.00  7.09           C  
ATOM    971  O   HIS A 122      -8.350  -2.159  12.463  1.00  6.54           O  
ATOM    972  CB  HIS A 122      -7.740   0.167  10.285  1.00  3.97           C  
ATOM    973  CG  HIS A 122      -6.650   1.089   9.829  1.00  5.50           C  
ATOM    974  ND1 HIS A 122      -5.313   0.833  10.054  1.00  5.35           N  
ATOM    975  CD2 HIS A 122      -6.696   2.225   9.091  1.00  2.90           C  
ATOM    976  CE1 HIS A 122      -4.583   1.766   9.467  1.00  6.71           C  
ATOM    977  NE2 HIS A 122      -5.398   2.622   8.876  1.00  4.67           N  
ATOM    978  N   TRP A 123     -10.145  -0.907  11.924  1.00  6.70           N  
ATOM    979  CA  TRP A 123     -11.081  -1.999  12.145  1.00  7.62           C  
ATOM    980  C   TRP A 123     -12.131  -2.077  11.038  1.00  9.82           C  
ATOM    981  O   TRP A 123     -12.401  -1.096  10.340  1.00  8.79           O  
ATOM    982  CB  TRP A 123     -11.750  -1.884  13.522  1.00  7.58           C  
ATOM    983  CG  TRP A 123     -12.564  -0.645  13.763  1.00  9.17           C  
ATOM    984  CD1 TRP A 123     -12.105   0.638  13.872  1.00  9.62           C  
ATOM    985  CD2 TRP A 123     -13.981  -0.584  13.975  1.00 10.77           C  
ATOM    986  NE1 TRP A 123     -13.149   1.494  14.144  1.00 10.26           N  
ATOM    987  CE2 TRP A 123     -14.311   0.770  14.212  1.00  9.65           C  
ATOM    988  CE3 TRP A 123     -15.005  -1.544  13.990  1.00  9.83           C  
ATOM    989  CZ2 TRP A 123     -15.623   1.190  14.460  1.00 11.31           C  
ATOM    990  CZ3 TRP A 123     -16.312  -1.126  14.236  1.00 11.64           C  
ATOM    991  CH2 TRP A 123     -16.607   0.230  14.469  1.00 10.97           C  
ATOM    992  N   ASN A 124     -12.711  -3.263  10.885  1.00 11.43           N  
ATOM    993  CA  ASN A 124     -13.711  -3.522   9.856  1.00 11.59           C  
ATOM    994  C   ASN A 124     -15.110  -3.086  10.295  1.00 12.22           C  
ATOM    995  O   ASN A 124     -15.942  -3.927  10.635  1.00 10.49           O  
ATOM    996  CB  ASN A 124     -13.714  -5.017   9.522  1.00 14.04           C  
ATOM    997  CG  ASN A 124     -14.338  -5.314   8.169  1.00 16.78           C  
ATOM    998  OD1 ASN A 124     -15.210  -4.584   7.703  1.00 15.12           O  
ATOM    999  ND2 ASN A 124     -13.904  -6.403   7.543  1.00 17.52           N  
ATOM   1000  N   ALA A 125     -15.361  -1.776  10.279  1.00 12.79           N  
ATOM   1001  CA  ALA A 125     -16.649  -1.207  10.681  1.00 17.13           C  
ATOM   1002  C   ALA A 125     -17.753  -1.551   9.681  1.00 18.91           C  
ATOM   1003  O   ALA A 125     -18.935  -1.458  10.002  1.00 20.36           O  
ATOM   1004  CB  ALA A 125     -16.531   0.315  10.832  1.00 17.80           C  
ATOM   1005  N   LYS A 126     -17.361  -1.932   8.469  1.00 21.82           N  
ATOM   1006  CA  LYS A 126     -18.312  -2.320   7.435  1.00 24.32           C  
ATOM   1007  C   LYS A 126     -19.088  -3.578   7.839  1.00 25.77           C  
ATOM   1008  O   LYS A 126     -20.294  -3.660   7.603  1.00 25.82           O  
ATOM   1009  CB  LYS A 126     -17.582  -2.594   6.124  1.00 27.19           C  
ATOM   1010  CG  LYS A 126     -18.472  -3.109   5.009  1.00 30.91           C  
ATOM   1011  CD  LYS A 126     -17.622  -3.752   3.930  1.00 35.16           C  
ATOM   1012  CE  LYS A 126     -18.473  -4.463   2.892  1.00 36.56           C  
ATOM   1013  NZ  LYS A 126     -17.630  -5.300   1.989  1.00 39.35           N  
ATOM   1014  N   LYS A 127     -18.421  -4.568   8.437  1.00 24.98           N  
ATOM   1015  CA  LYS A 127     -19.154  -5.772   8.812  1.00 24.32           C  
ATOM   1016  C   LYS A 127     -19.299  -6.054  10.310  1.00 23.38           C  
ATOM   1017  O   LYS A 127     -20.018  -6.973  10.706  1.00 23.09           O  
ATOM   1018  CB  LYS A 127     -18.603  -6.989   8.051  1.00 25.87           C  
ATOM   1019  CG  LYS A 127     -17.554  -7.843   8.717  1.00 26.58           C  
ATOM   1020  CD  LYS A 127     -17.407  -9.113   7.884  1.00 26.96           C  
ATOM   1021  CE  LYS A 127     -16.442 -10.101   8.487  1.00 28.47           C  
ATOM   1022  NZ  LYS A 127     -16.574 -11.459   7.885  1.00 27.50           N  
ATOM   1023  N   TYR A 128     -18.636  -5.254  11.141  1.00 20.80           N  
ATOM   1024  CA  TYR A 128     -18.758  -5.392  12.590  1.00 19.92           C  
ATOM   1025  C   TYR A 128     -19.194  -4.027  13.116  1.00 20.51           C  
ATOM   1026  O   TYR A 128     -18.764  -2.995  12.604  1.00 18.95           O  
ATOM   1027  CB  TYR A 128     -17.433  -5.833  13.215  1.00 20.12           C  
ATOM   1028  CG  TYR A 128     -16.971  -7.180  12.708  1.00 17.75           C  
ATOM   1029  CD1 TYR A 128     -15.826  -7.295  11.927  1.00 16.04           C  
ATOM   1030  CD2 TYR A 128     -17.713  -8.337  12.967  1.00 17.34           C  
ATOM   1031  CE1 TYR A 128     -15.428  -8.523  11.409  1.00 14.80           C  
ATOM   1032  CE2 TYR A 128     -17.325  -9.571  12.456  1.00 14.62           C  
ATOM   1033  CZ  TYR A 128     -16.184  -9.656  11.678  1.00 14.53           C  
ATOM   1034  OH  TYR A 128     -15.797 -10.869  11.160  1.00 11.87           O  
ATOM   1035  N   SER A 129     -20.042  -4.022  14.141  1.00 21.41           N  
ATOM   1036  CA  SER A 129     -20.581  -2.772  14.675  1.00 22.38           C  
ATOM   1037  C   SER A 129     -19.777  -2.012  15.726  1.00 21.32           C  
ATOM   1038  O   SER A 129     -20.116  -0.873  16.061  1.00 22.65           O  
ATOM   1039  CB  SER A 129     -21.994  -3.029  15.202  1.00 25.23           C  
ATOM   1040  OG  SER A 129     -22.786  -3.658  14.206  1.00 27.76           O  
ATOM   1041  N   THR A 130     -18.728  -2.628  16.255  1.00 17.05           N  
ATOM   1042  CA  THR A 130     -17.896  -1.970  17.254  1.00 16.44           C  
ATOM   1043  C   THR A 130     -16.476  -2.506  17.135  1.00 15.57           C  
ATOM   1044  O   THR A 130     -16.271  -3.633  16.681  1.00 14.67           O  
ATOM   1045  CB  THR A 130     -18.392  -2.247  18.687  1.00 17.35           C  
ATOM   1046  OG1 THR A 130     -18.315  -3.653  18.951  1.00 18.02           O  
ATOM   1047  CG2 THR A 130     -19.836  -1.774  18.866  1.00 21.01           C  
ATOM   1048  N   PHE A 131     -15.502  -1.696  17.534  1.00 13.15           N  
ATOM   1049  CA  PHE A 131     -14.112  -2.120  17.473  1.00 13.64           C  
ATOM   1050  C   PHE A 131     -13.936  -3.349  18.359  1.00 12.95           C  
ATOM   1051  O   PHE A 131     -13.184  -4.259  18.023  1.00 13.06           O  
ATOM   1052  CB  PHE A 131     -13.185  -0.986  17.932  1.00 12.83           C  
ATOM   1053  CG  PHE A 131     -11.746  -1.397  18.069  1.00 14.00           C  
ATOM   1054  CD1 PHE A 131     -11.296  -2.025  19.228  1.00 14.64           C  
ATOM   1055  CD2 PHE A 131     -10.844  -1.179  17.032  1.00 13.77           C  
ATOM   1056  CE1 PHE A 131      -9.967  -2.433  19.351  1.00 15.29           C  
ATOM   1057  CE2 PHE A 131      -9.513  -1.583  17.145  1.00 12.78           C  
ATOM   1058  CZ  PHE A 131      -9.075  -2.210  18.305  1.00 13.56           C  
ATOM   1059  N   GLY A 132     -14.643  -3.370  19.487  1.00 13.36           N  
ATOM   1060  CA  GLY A 132     -14.558  -4.503  20.394  1.00 12.87           C  
ATOM   1061  C   GLY A 132     -14.980  -5.783  19.693  1.00 13.49           C  
ATOM   1062  O   GLY A 132     -14.341  -6.827  19.833  1.00 11.60           O  
ATOM   1063  N   GLU A 133     -16.059  -5.704  18.924  1.00 13.68           N  
ATOM   1064  CA  GLU A 133     -16.544  -6.867  18.195  1.00 14.33           C  
ATOM   1065  C   GLU A 133     -15.550  -7.271  17.103  1.00 13.19           C  
ATOM   1066  O   GLU A 133     -15.195  -8.444  16.976  1.00 12.35           O  
ATOM   1067  CB  GLU A 133     -17.915  -6.570  17.580  1.00 18.19           C  
ATOM   1068  CG  GLU A 133     -18.539  -7.757  16.861  1.00 21.59           C  
ATOM   1069  CD  GLU A 133     -19.977  -7.505  16.464  1.00 24.88           C  
ATOM   1070  OE1 GLU A 133     -20.228  -6.556  15.691  1.00 26.13           O  
ATOM   1071  OE2 GLU A 133     -20.860  -8.259  16.927  1.00 27.76           O  
ATOM   1072  N   ALA A 134     -15.092  -6.297  16.323  1.00 11.55           N  
ATOM   1073  CA  ALA A 134     -14.139  -6.575  15.253  1.00 10.47           C  
ATOM   1074  C   ALA A 134     -12.861  -7.205  15.810  1.00 10.77           C  
ATOM   1075  O   ALA A 134     -12.247  -8.067  15.176  1.00  9.75           O  
ATOM   1076  CB  ALA A 134     -13.805  -5.290  14.508  1.00 11.39           C  
ATOM   1077  N   ALA A 135     -12.474  -6.770  17.005  1.00 10.37           N  
ATOM   1078  CA  ALA A 135     -11.271  -7.265  17.660  1.00 10.45           C  
ATOM   1079  C   ALA A 135     -11.345  -8.742  18.041  1.00 10.60           C  
ATOM   1080  O   ALA A 135     -10.322  -9.367  18.326  1.00  9.84           O  
ATOM   1081  CB  ALA A 135     -10.979  -6.421  18.900  1.00 11.55           C  
ATOM   1082  N   SER A 136     -12.548  -9.304  18.047  1.00 10.34           N  
ATOM   1083  CA  SER A 136     -12.708 -10.710  18.405  1.00 11.97           C  
ATOM   1084  C   SER A 136     -12.774 -11.613  17.178  1.00 11.51           C  
ATOM   1085  O   SER A 136     -12.862 -12.831  17.308  1.00 12.96           O  
ATOM   1086  CB  SER A 136     -13.975 -10.901  19.245  1.00 11.49           C  
ATOM   1087  OG  SER A 136     -15.139 -10.718  18.456  1.00 16.45           O  
ATOM   1088  N   ALA A 137     -12.732 -11.015  15.990  1.00 11.97           N  
ATOM   1089  CA  ALA A 137     -12.803 -11.773  14.739  1.00 12.00           C  
ATOM   1090  C   ALA A 137     -11.468 -11.788  14.005  1.00 12.26           C  
ATOM   1091  O   ALA A 137     -10.783 -10.771  13.922  1.00 12.54           O  
ATOM   1092  CB  ALA A 137     -13.884 -11.187  13.833  1.00 11.90           C  
ATOM   1093  N   PRO A 138     -11.099 -12.942  13.426  1.00 11.95           N  
ATOM   1094  CA  PRO A 138      -9.832 -13.068  12.699  1.00 12.17           C  
ATOM   1095  C   PRO A 138      -9.622 -12.003  11.621  1.00 11.83           C  
ATOM   1096  O   PRO A 138      -8.493 -11.610  11.347  1.00 11.13           O  
ATOM   1097  CB  PRO A 138      -9.911 -14.473  12.103  1.00 13.32           C  
ATOM   1098  CG  PRO A 138     -10.809 -15.211  13.077  1.00 15.40           C  
ATOM   1099  CD  PRO A 138     -11.881 -14.190  13.347  1.00 12.25           C  
ATOM   1100  N   ASP A 139     -10.712 -11.535  11.019  1.00 11.62           N  
ATOM   1101  CA  ASP A 139     -10.630 -10.532   9.955  1.00 11.15           C  
ATOM   1102  C   ASP A 139     -11.133  -9.159  10.392  1.00 11.27           C  
ATOM   1103  O   ASP A 139     -11.453  -8.309   9.552  1.00 10.85           O  
ATOM   1104  CB  ASP A 139     -11.464 -10.989   8.762  1.00 11.32           C  
ATOM   1105  CG  ASP A 139     -12.958 -10.980   9.059  1.00 13.79           C  
ATOM   1106  OD1 ASP A 139     -13.746 -11.202   8.119  1.00 15.01           O  
ATOM   1107  OD2 ASP A 139     -13.348 -10.757  10.229  1.00 12.42           O  
ATOM   1108  N   GLY A 140     -11.201  -8.937  11.699  1.00  8.80           N  
ATOM   1109  CA  GLY A 140     -11.714  -7.674  12.194  1.00  7.25           C  
ATOM   1110  C   GLY A 140     -10.798  -6.468  12.217  1.00  7.52           C  
ATOM   1111  O   GLY A 140     -11.276  -5.334  12.117  1.00  6.07           O  
ATOM   1112  N   LEU A 141      -9.491  -6.693  12.322  1.00  5.36           N  
ATOM   1113  CA  LEU A 141      -8.549  -5.583  12.411  1.00  5.56           C  
ATOM   1114  C   LEU A 141      -7.423  -5.578  11.385  1.00  6.30           C  
ATOM   1115  O   LEU A 141      -7.033  -6.612  10.855  1.00  6.45           O  
ATOM   1116  CB  LEU A 141      -7.916  -5.558  13.806  1.00  6.81           C  
ATOM   1117  CG  LEU A 141      -8.828  -5.703  15.027  1.00  6.54           C  
ATOM   1118  CD1 LEU A 141      -7.978  -5.671  16.303  1.00  6.02           C  
ATOM   1119  CD2 LEU A 141      -9.849  -4.571  15.041  1.00  7.90           C  
ATOM   1120  N   ALA A 142      -6.896  -4.387  11.131  1.00  5.84           N  
ATOM   1121  CA  ALA A 142      -5.784  -4.217  10.211  1.00  6.49           C  
ATOM   1122  C   ALA A 142      -4.879  -3.152  10.823  1.00  4.98           C  
ATOM   1123  O   ALA A 142      -5.318  -2.029  11.068  1.00  5.59           O  
ATOM   1124  CB  ALA A 142      -6.292  -3.764   8.841  1.00  5.31           C  
ATOM   1125  N   VAL A 143      -3.630  -3.509  11.104  1.00  4.22           N  
ATOM   1126  CA  VAL A 143      -2.703  -2.541  11.672  1.00  4.70           C  
ATOM   1127  C   VAL A 143      -1.544  -2.289  10.719  1.00  6.28           C  
ATOM   1128  O   VAL A 143      -0.869  -3.213  10.256  1.00  6.64           O  
ATOM   1129  CB  VAL A 143      -2.141  -3.000  13.043  1.00  6.43           C  
ATOM   1130  CG1 VAL A 143      -1.233  -1.914  13.617  1.00  5.92           C  
ATOM   1131  CG2 VAL A 143      -3.292  -3.285  14.017  1.00  4.46           C  
ATOM   1132  N   VAL A 144      -1.337  -1.021  10.405  1.00  4.94           N  
ATOM   1133  CA  VAL A 144      -0.254  -0.640   9.530  1.00  5.87           C  
ATOM   1134  C   VAL A 144       0.915  -0.226  10.407  1.00  6.59           C  
ATOM   1135  O   VAL A 144       0.788   0.661  11.256  1.00  6.57           O  
ATOM   1136  CB  VAL A 144      -0.662   0.526   8.615  1.00  4.75           C  
ATOM   1137  CG1 VAL A 144       0.524   0.964   7.769  1.00  6.39           C  
ATOM   1138  CG2 VAL A 144      -1.822   0.093   7.724  1.00  5.07           C  
ATOM   1139  N   GLY A 145       2.045  -0.897  10.205  1.00  7.48           N  
ATOM   1140  CA  GLY A 145       3.236  -0.599  10.970  1.00  7.48           C  
ATOM   1141  C   GLY A 145       4.242   0.167  10.136  1.00  7.97           C  
ATOM   1142  O   GLY A 145       4.492  -0.168   8.976  1.00  6.84           O  
ATOM   1143  N   VAL A 146       4.813   1.209  10.729  1.00  6.92           N  
ATOM   1144  CA  VAL A 146       5.803   2.030  10.049  1.00  6.35           C  
ATOM   1145  C   VAL A 146       7.038   2.130  10.937  1.00  5.74           C  
ATOM   1146  O   VAL A 146       6.943   2.531  12.094  1.00  5.69           O  
ATOM   1147  CB  VAL A 146       5.256   3.451   9.784  1.00  7.96           C  
ATOM   1148  CG1 VAL A 146       6.234   4.243   8.942  1.00  5.71           C  
ATOM   1149  CG2 VAL A 146       3.904   3.368   9.091  1.00  9.31           C  
ATOM   1150  N   PHE A 147       8.192   1.747  10.403  1.00  4.43           N  
ATOM   1151  CA  PHE A 147       9.429   1.821  11.166  1.00  6.02           C  
ATOM   1152  C   PHE A 147       9.969   3.244  11.155  1.00  7.95           C  
ATOM   1153  O   PHE A 147       9.784   3.981  10.185  1.00  9.67           O  
ATOM   1154  CB  PHE A 147      10.489   0.891  10.572  1.00  6.56           C  
ATOM   1155  CG  PHE A 147      10.155  -0.564  10.688  1.00  7.57           C  
ATOM   1156  CD1 PHE A 147      10.015  -1.162  11.937  1.00  8.05           C  
ATOM   1157  CD2 PHE A 147      10.007  -1.348   9.549  1.00  7.80           C  
ATOM   1158  CE1 PHE A 147       9.737  -2.520  12.052  1.00  7.00           C  
ATOM   1159  CE2 PHE A 147       9.729  -2.706   9.652  1.00  7.78           C  
ATOM   1160  CZ  PHE A 147       9.594  -3.293  10.906  1.00  8.29           C  
ATOM   1161  N   LEU A 148      10.626   3.623  12.245  1.00  7.66           N  
ATOM   1162  CA  LEU A 148      11.230   4.942  12.360  1.00  7.08           C  
ATOM   1163  C   LEU A 148      12.733   4.785  12.587  1.00  8.58           C  
ATOM   1164  O   LEU A 148      13.160   4.037  13.465  1.00  9.23           O  
ATOM   1165  CB  LEU A 148      10.629   5.724  13.538  1.00  8.01           C  
ATOM   1166  CG  LEU A 148       9.291   6.458  13.395  1.00  7.28           C  
ATOM   1167  CD1 LEU A 148       8.172   5.468  13.129  1.00 11.56           C  
ATOM   1168  CD2 LEU A 148       9.010   7.238  14.677  1.00  8.33           C  
ATOM   1169  N   GLU A 149      13.531   5.472  11.778  1.00  9.90           N  
ATOM   1170  CA  GLU A 149      14.980   5.443  11.932  1.00 12.02           C  
ATOM   1171  C   GLU A 149      15.378   6.888  12.179  1.00 13.03           C  
ATOM   1172  O   GLU A 149      14.649   7.804  11.798  1.00 11.73           O  
ATOM   1173  CB  GLU A 149      15.664   4.914  10.665  1.00 15.07           C  
ATOM   1174  CG  GLU A 149      15.333   5.690   9.396  1.00 19.43           C  
ATOM   1175  CD  GLU A 149      16.037   5.128   8.171  1.00 23.39           C  
ATOM   1176  OE1 GLU A 149      16.174   3.891   8.079  1.00 24.51           O  
ATOM   1177  OE2 GLU A 149      16.441   5.921   7.296  1.00 26.23           O  
ATOM   1178  N   THR A 150      16.515   7.101  12.831  1.00 12.43           N  
ATOM   1179  CA  THR A 150      16.959   8.457  13.105  1.00 12.92           C  
ATOM   1180  C   THR A 150      17.795   9.000  11.960  1.00 13.76           C  
ATOM   1181  O   THR A 150      18.642   8.305  11.406  1.00 14.41           O  
ATOM   1182  CB  THR A 150      17.765   8.537  14.420  1.00 12.34           C  
ATOM   1183  OG1 THR A 150      18.700   7.455  14.478  1.00 10.50           O  
ATOM   1184  CG2 THR A 150      16.826   8.468  15.627  1.00 13.52           C  
ATOM   1185  N   GLY A 151      17.530  10.252  11.607  1.00 14.74           N  
ATOM   1186  CA  GLY A 151      18.243  10.912  10.530  1.00 15.46           C  
ATOM   1187  C   GLY A 151      17.794  12.356  10.533  1.00 16.62           C  
ATOM   1188  O   GLY A 151      17.916  13.034  11.553  1.00 17.80           O  
ATOM   1189  N   ASP A 152      17.263  12.829   9.409  1.00 16.96           N  
ATOM   1190  CA  ASP A 152      16.790  14.204   9.327  1.00 16.07           C  
ATOM   1191  C   ASP A 152      15.581  14.407  10.231  1.00 15.61           C  
ATOM   1192  O   ASP A 152      14.823  13.472  10.495  1.00 15.66           O  
ATOM   1193  CB  ASP A 152      16.378  14.563   7.896  1.00 17.65           C  
ATOM   1194  CG  ASP A 152      17.518  14.442   6.907  1.00 19.12           C  
ATOM   1195  OD1 ASP A 152      18.665  14.756   7.275  1.00 17.95           O  
ATOM   1196  OD2 ASP A 152      17.257  14.048   5.751  1.00 22.32           O  
ATOM   1197  N   GLU A 153      15.408  15.638  10.699  1.00 14.00           N  
ATOM   1198  CA  GLU A 153      14.274  15.986  11.544  1.00 13.76           C  
ATOM   1199  C   GLU A 153      13.025  15.792  10.684  1.00 13.39           C  
ATOM   1200  O   GLU A 153      13.045  16.076   9.489  1.00 14.27           O  
ATOM   1201  CB  GLU A 153      14.382  17.449  11.972  1.00 12.82           C  
ATOM   1202  CG  GLU A 153      13.370  17.877  13.015  1.00 14.04           C  
ATOM   1203  CD  GLU A 153      13.486  19.349  13.359  1.00 15.60           C  
ATOM   1204  OE1 GLU A 153      13.002  20.188  12.570  1.00 13.99           O  
ATOM   1205  OE2 GLU A 153      14.071  19.666  14.417  1.00 13.50           O  
ATOM   1206  N   HIS A 154      11.946  15.307  11.287  1.00 13.93           N  
ATOM   1207  CA  HIS A 154      10.697  15.082  10.567  1.00 13.87           C  
ATOM   1208  C   HIS A 154       9.745  16.248  10.859  1.00 13.48           C  
ATOM   1209  O   HIS A 154       9.379  16.489  12.008  1.00 13.57           O  
ATOM   1210  CB  HIS A 154      10.086  13.749  11.015  1.00 13.65           C  
ATOM   1211  CG  HIS A 154       8.886  13.330  10.225  1.00 14.61           C  
ATOM   1212  ND1 HIS A 154       7.657  13.939  10.358  1.00 13.57           N  
ATOM   1213  CD2 HIS A 154       8.724  12.348   9.305  1.00 15.15           C  
ATOM   1214  CE1 HIS A 154       6.788  13.349   9.556  1.00 14.81           C  
ATOM   1215  NE2 HIS A 154       7.410  12.380   8.907  1.00 15.19           N  
ATOM   1216  N   PRO A 155       9.328  16.980   9.812  1.00 14.70           N  
ATOM   1217  CA  PRO A 155       8.427  18.135   9.914  1.00 14.94           C  
ATOM   1218  C   PRO A 155       7.135  17.971  10.712  1.00 14.13           C  
ATOM   1219  O   PRO A 155       6.946  18.646  11.724  1.00 12.72           O  
ATOM   1220  CB  PRO A 155       8.158  18.493   8.452  1.00 16.86           C  
ATOM   1221  CG  PRO A 155       9.436  18.102   7.782  1.00 19.62           C  
ATOM   1222  CD  PRO A 155       9.715  16.753   8.409  1.00 16.06           C  
ATOM   1223  N   SER A 156       6.242  17.090  10.271  1.00 13.77           N  
ATOM   1224  CA  SER A 156       4.981  16.924  10.984  1.00 14.95           C  
ATOM   1225  C   SER A 156       5.212  16.322  12.362  1.00 14.68           C  
ATOM   1226  O   SER A 156       4.395  16.486  13.270  1.00 13.35           O  
ATOM   1227  CB  SER A 156       4.008  16.044  10.190  1.00 16.72           C  
ATOM   1228  OG  SER A 156       4.240  14.670  10.433  1.00 21.87           O  
ATOM   1229  N   MET A 157       6.334  15.631  12.523  1.00 13.95           N  
ATOM   1230  CA  MET A 157       6.643  15.020  13.808  1.00 14.22           C  
ATOM   1231  C   MET A 157       6.945  16.084  14.859  1.00 12.77           C  
ATOM   1232  O   MET A 157       6.813  15.832  16.054  1.00 13.04           O  
ATOM   1233  CB  MET A 157       7.832  14.066  13.676  1.00 16.02           C  
ATOM   1234  CG  MET A 157       8.125  13.273  14.936  1.00 19.79           C  
ATOM   1235  SD  MET A 157       6.725  12.239  15.434  1.00 25.34           S  
ATOM   1236  CE  MET A 157       7.000  10.778  14.450  1.00 23.19           C  
ATOM   1237  N   ASN A 158       7.351  17.274  14.418  1.00 11.78           N  
ATOM   1238  CA  ASN A 158       7.653  18.342  15.362  1.00 11.62           C  
ATOM   1239  C   ASN A 158       6.443  18.699  16.197  1.00 11.64           C  
ATOM   1240  O   ASN A 158       6.544  18.861  17.408  1.00 11.31           O  
ATOM   1241  CB  ASN A 158       8.143  19.604  14.649  1.00 12.00           C  
ATOM   1242  CG  ASN A 158       9.610  19.536  14.294  1.00 13.67           C  
ATOM   1243  OD1 ASN A 158      10.418  18.997  15.053  1.00 11.86           O  
ATOM   1244  ND2 ASN A 158       9.967  20.098  13.145  1.00 13.38           N  
ATOM   1245  N   ARG A 159       5.295  18.829  15.544  1.00 13.03           N  
ATOM   1246  CA  ARG A 159       4.082  19.178  16.260  1.00 13.85           C  
ATOM   1247  C   ARG A 159       3.727  18.109  17.287  1.00 12.77           C  
ATOM   1248  O   ARG A 159       3.314  18.418  18.405  1.00 12.95           O  
ATOM   1249  CB  ARG A 159       2.917  19.352  15.290  1.00 16.43           C  
ATOM   1250  CG  ARG A 159       1.661  19.798  15.992  1.00 17.89           C  
ATOM   1251  CD  ARG A 159       0.442  19.658  15.115  1.00 18.38           C  
ATOM   1252  NE  ARG A 159      -0.760  19.849  15.913  1.00 16.15           N  
ATOM   1253  CZ  ARG A 159      -1.992  19.624  15.480  1.00 15.77           C  
ATOM   1254  NH1 ARG A 159      -2.194  19.195  14.239  1.00 16.17           N  
ATOM   1255  NH2 ARG A 159      -3.018  19.828  16.293  1.00 13.28           N  
ATOM   1256  N   LEU A 160       3.890  16.847  16.911  1.00 11.22           N  
ATOM   1257  CA  LEU A 160       3.572  15.766  17.829  1.00 11.05           C  
ATOM   1258  C   LEU A 160       4.535  15.747  19.018  1.00 10.26           C  
ATOM   1259  O   LEU A 160       4.097  15.716  20.169  1.00  9.19           O  
ATOM   1260  CB  LEU A 160       3.590  14.423  17.093  1.00 12.17           C  
ATOM   1261  CG  LEU A 160       2.963  13.255  17.859  1.00 12.71           C  
ATOM   1262  CD1 LEU A 160       2.387  12.243  16.885  1.00 15.24           C  
ATOM   1263  CD2 LEU A 160       4.010  12.615  18.755  1.00 15.43           C  
ATOM   1264  N   THR A 161       5.840  15.785  18.758  1.00 10.35           N  
ATOM   1265  CA  THR A 161       6.792  15.775  19.864  1.00 10.93           C  
ATOM   1266  C   THR A 161       6.698  17.046  20.713  1.00 12.07           C  
ATOM   1267  O   THR A 161       6.961  17.010  21.914  1.00 11.72           O  
ATOM   1268  CB  THR A 161       8.254  15.551  19.382  1.00 12.82           C  
ATOM   1269  OG1 THR A 161       8.552  16.413  18.279  1.00 12.20           O  
ATOM   1270  CG2 THR A 161       8.453  14.089  18.960  1.00 11.87           C  
ATOM   1271  N   ASP A 162       6.314  18.165  20.103  1.00 12.03           N  
ATOM   1272  CA  ASP A 162       6.163  19.411  20.853  1.00 14.50           C  
ATOM   1273  C   ASP A 162       5.039  19.287  21.881  1.00 13.85           C  
ATOM   1274  O   ASP A 162       5.076  19.921  22.935  1.00 16.07           O  
ATOM   1275  CB  ASP A 162       5.823  20.576  19.920  1.00 15.57           C  
ATOM   1276  CG  ASP A 162       7.047  21.187  19.274  1.00 15.39           C  
ATOM   1277  OD1 ASP A 162       8.175  20.761  19.596  1.00 16.03           O  
ATOM   1278  OD2 ASP A 162       6.873  22.102  18.447  1.00 17.23           O  
ATOM   1279  N   ALA A 163       4.038  18.473  21.564  1.00 11.57           N  
ATOM   1280  CA  ALA A 163       2.889  18.288  22.449  1.00 11.52           C  
ATOM   1281  C   ALA A 163       3.113  17.255  23.547  1.00 10.89           C  
ATOM   1282  O   ALA A 163       2.265  17.089  24.425  1.00 11.13           O  
ATOM   1283  CB  ALA A 163       1.665  17.896  21.623  1.00  9.64           C  
ATOM   1284  N   LEU A 164       4.251  16.570  23.515  1.00  9.18           N  
ATOM   1285  CA  LEU A 164       4.511  15.534  24.502  1.00 10.05           C  
ATOM   1286  C   LEU A 164       4.745  16.005  25.936  1.00 11.44           C  
ATOM   1287  O   LEU A 164       4.519  15.237  26.877  1.00 10.67           O  
ATOM   1288  CB  LEU A 164       5.672  14.648  24.040  1.00  9.95           C  
ATOM   1289  CG  LEU A 164       5.444  13.905  22.712  1.00  9.94           C  
ATOM   1290  CD1 LEU A 164       6.652  13.027  22.410  1.00  9.13           C  
ATOM   1291  CD2 LEU A 164       4.176  13.057  22.785  1.00  7.70           C  
ATOM   1292  N   TYR A 165       5.192  17.245  26.127  1.00  7.68           N  
ATOM   1293  CA  TYR A 165       5.408  17.716  27.488  1.00  9.75           C  
ATOM   1294  C   TYR A 165       4.065  17.774  28.203  1.00  9.53           C  
ATOM   1295  O   TYR A 165       3.939  17.329  29.344  1.00  7.00           O  
ATOM   1296  CB  TYR A 165       6.043  19.110  27.519  1.00 11.66           C  
ATOM   1297  CG  TYR A 165       6.241  19.626  28.934  1.00 11.49           C  
ATOM   1298  CD1 TYR A 165       7.265  19.131  29.742  1.00 11.75           C  
ATOM   1299  CD2 TYR A 165       5.356  20.551  29.489  1.00 14.48           C  
ATOM   1300  CE1 TYR A 165       7.400  19.538  31.071  1.00 12.23           C  
ATOM   1301  CE2 TYR A 165       5.480  20.965  30.820  1.00 13.64           C  
ATOM   1302  CZ  TYR A 165       6.502  20.453  31.602  1.00 13.99           C  
ATOM   1303  OH  TYR A 165       6.611  20.843  32.920  1.00 15.79           O  
ATOM   1304  N   MET A 166       3.064  18.317  27.510  1.00  9.41           N  
ATOM   1305  CA  MET A 166       1.720  18.469  28.055  1.00 11.53           C  
ATOM   1306  C   MET A 166       1.084  17.143  28.459  1.00 11.31           C  
ATOM   1307  O   MET A 166       0.277  17.096  29.386  1.00 12.17           O  
ATOM   1308  CB  MET A 166       0.823  19.185  27.041  1.00 14.69           C  
ATOM   1309  CG  MET A 166      -0.544  19.561  27.579  1.00 19.24           C  
ATOM   1310  SD  MET A 166      -1.544  20.427  26.358  1.00 24.37           S  
ATOM   1311  CE  MET A 166      -0.781  22.043  26.368  1.00 18.02           C  
ATOM   1312  N   VAL A 167       1.441  16.067  27.766  1.00  9.86           N  
ATOM   1313  CA  VAL A 167       0.895  14.755  28.098  1.00  9.59           C  
ATOM   1314  C   VAL A 167       1.988  13.851  28.663  1.00  8.20           C  
ATOM   1315  O   VAL A 167       1.961  12.639  28.482  1.00  8.04           O  
ATOM   1316  CB  VAL A 167       0.255  14.071  26.861  1.00  7.83           C  
ATOM   1317  CG1 VAL A 167      -0.939  14.882  26.380  1.00  9.03           C  
ATOM   1318  CG2 VAL A 167       1.281  13.913  25.753  1.00  5.56           C  
ATOM   1319  N   ARG A 168       2.948  14.448  29.362  1.00  9.17           N  
ATOM   1320  CA  ARG A 168       4.044  13.676  29.931  1.00  9.00           C  
ATOM   1321  C   ARG A 168       3.568  12.637  30.951  1.00  8.39           C  
ATOM   1322  O   ARG A 168       4.137  11.550  31.039  1.00  7.34           O  
ATOM   1323  CB  ARG A 168       5.077  14.614  30.569  1.00 10.34           C  
ATOM   1324  CG  ARG A 168       4.545  15.494  31.700  1.00 13.29           C  
ATOM   1325  CD  ARG A 168       5.585  16.548  32.086  1.00 19.32           C  
ATOM   1326  NE  ARG A 168       5.150  17.412  33.185  1.00 20.67           N  
ATOM   1327  CZ  ARG A 168       4.133  18.269  33.124  1.00 21.28           C  
ATOM   1328  NH1 ARG A 168       3.422  18.397  32.010  1.00 21.74           N  
ATOM   1329  NH2 ARG A 168       3.825  19.002  34.185  1.00 19.69           N  
ATOM   1330  N   PHE A 169       2.517  12.964  31.703  1.00  8.81           N  
ATOM   1331  CA  PHE A 169       1.983  12.056  32.722  1.00  9.03           C  
ATOM   1332  C   PHE A 169       0.890  11.104  32.248  1.00  9.29           C  
ATOM   1333  O   PHE A 169       0.060  11.451  31.407  1.00  6.47           O  
ATOM   1334  CB  PHE A 169       1.421  12.844  33.910  1.00  9.37           C  
ATOM   1335  CG  PHE A 169       2.463  13.525  34.740  1.00 12.44           C  
ATOM   1336  CD1 PHE A 169       2.501  14.914  34.827  1.00 12.97           C  
ATOM   1337  CD2 PHE A 169       3.404  12.781  35.442  1.00 12.87           C  
ATOM   1338  CE1 PHE A 169       3.463  15.553  35.607  1.00 12.93           C  
ATOM   1339  CE2 PHE A 169       4.370  13.412  36.226  1.00 14.47           C  
ATOM   1340  CZ  PHE A 169       4.397  14.800  36.306  1.00 13.82           C  
ATOM   1341  N   LYS A 170       0.889   9.904  32.816  1.00  8.75           N  
ATOM   1342  CA  LYS A 170      -0.123   8.909  32.492  1.00 10.57           C  
ATOM   1343  C   LYS A 170      -1.499   9.487  32.807  1.00 10.00           C  
ATOM   1344  O   LYS A 170      -1.670  10.200  33.795  1.00  8.95           O  
ATOM   1345  CB  LYS A 170       0.091   7.644  33.332  1.00 11.21           C  
ATOM   1346  CG  LYS A 170      -1.107   6.703  33.363  1.00 13.85           C  
ATOM   1347  CD  LYS A 170      -0.845   5.498  34.250  1.00 15.71           C  
ATOM   1348  CE  LYS A 170      -2.120   4.707  34.494  1.00 20.07           C  
ATOM   1349  NZ  LYS A 170      -2.773   4.286  33.224  1.00 22.31           N  
ATOM   1350  N   GLY A 171      -2.476   9.187  31.961  1.00 11.09           N  
ATOM   1351  CA  GLY A 171      -3.824   9.664  32.203  1.00 13.00           C  
ATOM   1352  C   GLY A 171      -4.128  11.082  31.776  1.00 14.44           C  
ATOM   1353  O   GLY A 171      -5.195  11.602  32.105  1.00 16.85           O  
ATOM   1354  N   THR A 172      -3.214  11.723  31.054  1.00 12.63           N  
ATOM   1355  CA  THR A 172      -3.471  13.087  30.610  1.00 12.85           C  
ATOM   1356  C   THR A 172      -3.637  13.144  29.100  1.00 11.85           C  
ATOM   1357  O   THR A 172      -3.079  12.323  28.369  1.00 11.69           O  
ATOM   1358  CB  THR A 172      -2.349  14.061  31.046  1.00 12.17           C  
ATOM   1359  OG1 THR A 172      -1.086  13.609  30.547  1.00 14.16           O  
ATOM   1360  CG2 THR A 172      -2.287  14.150  32.566  1.00 12.83           C  
ATOM   1361  N   LYS A 173      -4.415  14.115  28.637  1.00 10.57           N  
ATOM   1362  CA  LYS A 173      -4.672  14.272  27.210  1.00 11.01           C  
ATOM   1363  C   LYS A 173      -4.774  15.736  26.817  1.00 10.46           C  
ATOM   1364  O   LYS A 173      -4.897  16.612  27.674  1.00 11.41           O  
ATOM   1365  CB  LYS A 173      -5.974  13.565  26.839  1.00 12.30           C  
ATOM   1366  CG  LYS A 173      -7.158  14.009  27.682  1.00 17.11           C  
ATOM   1367  CD  LYS A 173      -8.385  14.302  26.826  1.00 21.07           C  
ATOM   1368  CE  LYS A 173      -8.805  13.098  26.005  1.00 20.97           C  
ATOM   1369  NZ  LYS A 173      -9.934  13.435  25.099  1.00 24.98           N  
ATOM   1370  N   ALA A 174      -4.729  15.988  25.510  1.00  8.55           N  
ATOM   1371  CA  ALA A 174      -4.830  17.337  24.966  1.00  8.41           C  
ATOM   1372  C   ALA A 174      -5.468  17.246  23.584  1.00  8.50           C  
ATOM   1373  O   ALA A 174      -5.402  16.201  22.935  1.00  7.85           O  
ATOM   1374  CB  ALA A 174      -3.444  17.965  24.857  1.00  7.54           C  
ATOM   1375  N   GLN A 175      -6.098  18.327  23.133  1.00  9.05           N  
ATOM   1376  CA  GLN A 175      -6.703  18.308  21.807  1.00  9.91           C  
ATOM   1377  C   GLN A 175      -5.572  18.260  20.784  1.00  8.17           C  
ATOM   1378  O   GLN A 175      -4.522  18.868  20.983  1.00  7.53           O  
ATOM   1379  CB  GLN A 175      -7.572  19.551  21.572  1.00 10.66           C  
ATOM   1380  CG  GLN A 175      -8.248  19.550  20.201  1.00 12.82           C  
ATOM   1381  CD  GLN A 175      -9.273  20.663  20.027  1.00 16.32           C  
ATOM   1382  OE1 GLN A 175      -9.017  21.816  20.363  1.00 16.53           O  
ATOM   1383  NE2 GLN A 175     -10.439  20.316  19.483  1.00 17.03           N  
ATOM   1384  N   PHE A 176      -5.787  17.527  19.700  1.00  8.49           N  
ATOM   1385  CA  PHE A 176      -4.790  17.383  18.639  1.00  8.77           C  
ATOM   1386  C   PHE A 176      -5.586  17.374  17.333  1.00  9.96           C  
ATOM   1387  O   PHE A 176      -5.769  16.322  16.704  1.00  9.86           O  
ATOM   1388  CB  PHE A 176      -4.038  16.057  18.824  1.00  8.30           C  
ATOM   1389  CG  PHE A 176      -2.660  16.038  18.212  1.00  7.82           C  
ATOM   1390  CD1 PHE A 176      -1.671  16.899  18.671  1.00  8.32           C  
ATOM   1391  CD2 PHE A 176      -2.347  15.137  17.198  1.00  6.75           C  
ATOM   1392  CE1 PHE A 176      -0.385  16.867  18.133  1.00  8.31           C  
ATOM   1393  CE2 PHE A 176      -1.061  15.096  16.650  1.00  8.09           C  
ATOM   1394  CZ  PHE A 176      -0.078  15.960  17.120  1.00  7.99           C  
ATOM   1395  N  ASER A 177      -6.056  18.552  16.931  0.50  9.04           N  
ATOM   1396  N  BSER A 177      -6.058  18.551  16.932  0.50  8.67           N  
ATOM   1397  CA ASER A 177      -6.859  18.690  15.723  0.50  9.08           C  
ATOM   1398  CA BSER A 177      -6.857  18.691  15.721  0.50  8.38           C  
ATOM   1399  C  ASER A 177      -6.050  18.846  14.441  0.50  8.67           C  
ATOM   1400  C  BSER A 177      -6.044  18.834  14.441  0.50  8.27           C  
ATOM   1401  O  ASER A 177      -4.916  19.328  14.450  0.50  8.38           O  
ATOM   1402  O  BSER A 177      -4.902  19.296  14.453  0.50  8.03           O  
ATOM   1403  CB ASER A 177      -7.813  19.883  15.857  0.50  9.13           C  
ATOM   1404  CB BSER A 177      -7.799  19.894  15.844  0.50  7.85           C  
ATOM   1405  OG ASER A 177      -7.100  21.107  15.868  0.50 10.92           O  
ATOM   1406  OG BSER A 177      -8.695  19.737  16.926  0.50  7.57           O  
ATOM   1407  N   CYS A 178      -6.662  18.435  13.336  1.00  6.35           N  
ATOM   1408  CA  CYS A 178      -6.047  18.518  12.025  1.00  7.41           C  
ATOM   1409  C   CYS A 178      -4.634  17.967  11.857  1.00  5.95           C  
ATOM   1410  O   CYS A 178      -3.766  18.644  11.308  1.00  5.79           O  
ATOM   1411  CB  CYS A 178      -6.083  19.964  11.523  1.00  7.53           C  
ATOM   1412  SG  CYS A 178      -7.747  20.626  11.175  1.00 13.19           S  
ATOM   1413  N   PHE A 179      -4.397  16.750  12.337  1.00  4.70           N  
ATOM   1414  CA  PHE A 179      -3.102  16.120  12.134  1.00  6.78           C  
ATOM   1415  C   PHE A 179      -3.412  15.050  11.097  1.00  6.76           C  
ATOM   1416  O   PHE A 179      -4.258  14.184  11.332  1.00  7.02           O  
ATOM   1417  CB  PHE A 179      -2.560  15.437  13.391  1.00  7.38           C  
ATOM   1418  CG  PHE A 179      -1.190  14.824  13.190  1.00  9.66           C  
ATOM   1419  CD1 PHE A 179      -0.043  15.604  13.300  1.00  7.99           C  
ATOM   1420  CD2 PHE A 179      -1.054  13.482  12.825  1.00  8.70           C  
ATOM   1421  CE1 PHE A 179       1.228  15.061  13.051  1.00  7.92           C  
ATOM   1422  CE2 PHE A 179       0.208  12.929  12.574  1.00  8.36           C  
ATOM   1423  CZ  PHE A 179       1.352  13.721  12.684  1.00  7.22           C  
ATOM   1424  N   ASN A 180      -2.752  15.124   9.949  1.00  6.30           N  
ATOM   1425  CA  ASN A 180      -2.978  14.156   8.883  1.00  7.64           C  
ATOM   1426  C   ASN A 180      -1.989  13.012   9.044  1.00  6.15           C  
ATOM   1427  O   ASN A 180      -0.794  13.181   8.815  1.00  7.14           O  
ATOM   1428  CB  ASN A 180      -2.778  14.810   7.510  1.00  7.91           C  
ATOM   1429  CG  ASN A 180      -3.333  13.967   6.376  1.00 11.15           C  
ATOM   1430  OD1 ASN A 180      -3.321  12.736   6.435  1.00 10.23           O  
ATOM   1431  ND2 ASN A 180      -3.817  14.629   5.330  1.00 13.68           N  
ATOM   1432  N   PRO A 181      -2.478  11.828   9.443  1.00  7.10           N  
ATOM   1433  CA  PRO A 181      -1.610  10.660   9.629  1.00  6.80           C  
ATOM   1434  C   PRO A 181      -0.826  10.308   8.365  1.00  9.19           C  
ATOM   1435  O   PRO A 181       0.167   9.578   8.413  1.00  7.19           O  
ATOM   1436  CB  PRO A 181      -2.590   9.565  10.061  1.00  7.75           C  
ATOM   1437  CG  PRO A 181      -3.891   9.995   9.419  1.00  6.63           C  
ATOM   1438  CD  PRO A 181      -3.895  11.478   9.645  1.00  6.62           C  
ATOM   1439  N   LYS A 182      -1.271  10.835   7.229  1.00 10.65           N  
ATOM   1440  CA  LYS A 182      -0.582  10.582   5.970  1.00 11.26           C  
ATOM   1441  C   LYS A 182       0.837  11.142   6.066  1.00  9.96           C  
ATOM   1442  O   LYS A 182       1.756  10.638   5.426  1.00  8.47           O  
ATOM   1443  CB  LYS A 182      -1.320  11.258   4.812  1.00 15.63           C  
ATOM   1444  CG  LYS A 182      -0.731  10.959   3.442  1.00 21.47           C  
ATOM   1445  CD  LYS A 182      -1.483  11.697   2.338  1.00 26.84           C  
ATOM   1446  CE  LYS A 182      -0.859  11.434   0.974  1.00 29.62           C  
ATOM   1447  NZ  LYS A 182      -1.530  12.208  -0.114  1.00 32.45           N  
ATOM   1448  N   SER A 183       1.007  12.174   6.889  1.00  9.18           N  
ATOM   1449  CA  SER A 183       2.305  12.828   7.060  1.00  9.67           C  
ATOM   1450  C   SER A 183       3.358  11.959   7.745  1.00  8.51           C  
ATOM   1451  O   SER A 183       4.540  12.307   7.752  1.00  8.29           O  
ATOM   1452  CB  SER A 183       2.142  14.127   7.859  1.00  8.61           C  
ATOM   1453  OG  SER A 183       1.838  13.845   9.215  1.00  8.17           O  
ATOM   1454  N   LEU A 184       2.938  10.837   8.322  1.00  8.89           N  
ATOM   1455  CA  LEU A 184       3.872   9.938   9.007  1.00  8.33           C  
ATOM   1456  C   LEU A 184       4.186   8.701   8.171  1.00  8.48           C  
ATOM   1457  O   LEU A 184       4.723   7.716   8.684  1.00  7.28           O  
ATOM   1458  CB  LEU A 184       3.296   9.505  10.361  1.00  8.02           C  
ATOM   1459  CG  LEU A 184       2.974  10.611  11.375  1.00  8.63           C  
ATOM   1460  CD1 LEU A 184       2.237  10.020  12.575  1.00  8.89           C  
ATOM   1461  CD2 LEU A 184       4.264  11.290  11.821  1.00  9.61           C  
ATOM   1462  N   LEU A 185       3.851   8.752   6.884  1.00  7.60           N  
ATOM   1463  CA  LEU A 185       4.096   7.632   5.984  1.00  8.44           C  
ATOM   1464  C   LEU A 185       5.267   7.892   5.050  1.00  9.21           C  
ATOM   1465  O   LEU A 185       5.553   9.038   4.704  1.00 11.02           O  
ATOM   1466  CB  LEU A 185       2.860   7.356   5.124  1.00  8.46           C  
ATOM   1467  CG  LEU A 185       1.537   7.064   5.824  1.00 10.37           C  
ATOM   1468  CD1 LEU A 185       0.421   6.970   4.784  1.00  9.14           C  
ATOM   1469  CD2 LEU A 185       1.657   5.781   6.618  1.00  8.98           C  
ATOM   1470  N   PRO A 186       5.967   6.827   4.636  1.00  8.68           N  
ATOM   1471  CA  PRO A 186       7.102   6.976   3.723  1.00  9.87           C  
ATOM   1472  C   PRO A 186       6.530   7.182   2.320  1.00 10.24           C  
ATOM   1473  O   PRO A 186       5.313   7.151   2.134  1.00  9.21           O  
ATOM   1474  CB  PRO A 186       7.820   5.638   3.852  1.00  9.30           C  
ATOM   1475  CG  PRO A 186       6.678   4.683   4.040  1.00  9.63           C  
ATOM   1476  CD  PRO A 186       5.801   5.419   5.041  1.00  9.84           C  
ATOM   1477  N   ALA A 187       7.399   7.393   1.340  1.00 12.02           N  
ATOM   1478  CA  ALA A 187       6.950   7.583  -0.032  1.00 13.55           C  
ATOM   1479  C   ALA A 187       6.488   6.245  -0.611  1.00 14.37           C  
ATOM   1480  O   ALA A 187       5.457   6.166  -1.276  1.00 14.06           O  
ATOM   1481  CB  ALA A 187       8.079   8.156  -0.875  1.00 15.10           C  
ATOM   1482  N   SER A 188       7.246   5.190  -0.336  1.00 14.39           N  
ATOM   1483  CA  SER A 188       6.918   3.866  -0.849  1.00 15.28           C  
ATOM   1484  C   SER A 188       5.718   3.215  -0.169  1.00 15.36           C  
ATOM   1485  O   SER A 188       5.470   3.413   1.023  1.00 16.28           O  
ATOM   1486  CB  SER A 188       8.125   2.936  -0.717  1.00 14.10           C  
ATOM   1487  OG  SER A 188       7.824   1.657  -1.243  1.00 17.67           O  
ATOM   1488  N   ARG A 189       4.978   2.431  -0.942  1.00 14.78           N  
ATOM   1489  CA  ARG A 189       3.819   1.719  -0.425  1.00 15.86           C  
ATOM   1490  C   ARG A 189       4.068   0.214  -0.436  1.00 14.91           C  
ATOM   1491  O   ARG A 189       3.130  -0.581  -0.371  1.00 15.41           O  
ATOM   1492  CB  ARG A 189       2.576   2.061  -1.247  1.00 17.16           C  
ATOM   1493  CG  ARG A 189       2.030   3.455  -0.963  1.00 18.39           C  
ATOM   1494  CD  ARG A 189       1.353   3.522   0.406  1.00 20.90           C  
ATOM   1495  NE  ARG A 189       1.039   4.897   0.785  1.00 22.69           N  
ATOM   1496  CZ  ARG A 189       1.937   5.769   1.234  1.00 23.14           C  
ATOM   1497  NH1 ARG A 189       3.209   5.407   1.372  1.00 23.87           N  
ATOM   1498  NH2 ARG A 189       1.570   7.009   1.527  1.00 21.57           N  
ATOM   1499  N   HIS A 190       5.337  -0.171  -0.533  1.00 14.06           N  
ATOM   1500  CA  HIS A 190       5.694  -1.584  -0.515  1.00 14.71           C  
ATOM   1501  C   HIS A 190       5.499  -2.068   0.913  1.00 13.07           C  
ATOM   1502  O   HIS A 190       5.673  -1.299   1.860  1.00 11.72           O  
ATOM   1503  CB  HIS A 190       7.145  -1.793  -0.950  1.00 17.14           C  
ATOM   1504  CG  HIS A 190       7.349  -1.689  -2.428  1.00 22.03           C  
ATOM   1505  ND1 HIS A 190       6.391  -2.084  -3.338  1.00 23.92           N  
ATOM   1506  CD2 HIS A 190       8.410  -1.268  -3.156  1.00 22.43           C  
ATOM   1507  CE1 HIS A 190       6.853  -1.908  -4.563  1.00 24.15           C  
ATOM   1508  NE2 HIS A 190       8.076  -1.414  -4.480  1.00 25.13           N  
ATOM   1509  N   TYR A 191       5.144  -3.338   1.074  1.00 10.30           N  
ATOM   1510  CA  TYR A 191       4.886  -3.855   2.408  1.00  8.02           C  
ATOM   1511  C   TYR A 191       5.008  -5.364   2.525  1.00  8.26           C  
ATOM   1512  O   TYR A 191       5.105  -6.085   1.532  1.00  6.10           O  
ATOM   1513  CB  TYR A 191       3.467  -3.458   2.823  1.00  9.79           C  
ATOM   1514  CG  TYR A 191       2.408  -4.102   1.949  1.00  9.63           C  
ATOM   1515  CD1 TYR A 191       1.931  -5.385   2.225  1.00 11.58           C  
ATOM   1516  CD2 TYR A 191       1.932  -3.457   0.810  1.00 11.21           C  
ATOM   1517  CE1 TYR A 191       1.010  -6.013   1.383  1.00 11.52           C  
ATOM   1518  CE2 TYR A 191       1.010  -4.074  -0.039  1.00 12.23           C  
ATOM   1519  CZ  TYR A 191       0.557  -5.353   0.254  1.00 12.69           C  
ATOM   1520  OH  TYR A 191      -0.332  -5.977  -0.592  1.00 13.46           O  
ATOM   1521  N   TRP A 192       4.988  -5.814   3.774  1.00  6.97           N  
ATOM   1522  CA  TRP A 192       5.024  -7.225   4.132  1.00  7.48           C  
ATOM   1523  C   TRP A 192       3.684  -7.405   4.848  1.00  6.46           C  
ATOM   1524  O   TRP A 192       3.185  -6.464   5.468  1.00  6.06           O  
ATOM   1525  CB  TRP A 192       6.149  -7.514   5.133  1.00  6.62           C  
ATOM   1526  CG  TRP A 192       7.544  -7.525   4.580  1.00  6.65           C  
ATOM   1527  CD1 TRP A 192       8.082  -8.447   3.727  1.00  5.14           C  
ATOM   1528  CD2 TRP A 192       8.610  -6.625   4.922  1.00  6.25           C  
ATOM   1529  NE1 TRP A 192       9.417  -8.183   3.524  1.00  6.92           N  
ATOM   1530  CE2 TRP A 192       9.767  -7.070   4.245  1.00  6.30           C  
ATOM   1531  CE3 TRP A 192       8.699  -5.486   5.738  1.00  8.96           C  
ATOM   1532  CZ2 TRP A 192      11.006  -6.418   4.357  1.00  6.38           C  
ATOM   1533  CZ3 TRP A 192       9.931  -4.833   5.852  1.00  6.84           C  
ATOM   1534  CH2 TRP A 192      11.069  -5.305   5.163  1.00  7.00           C  
ATOM   1535  N   THR A 193       3.084  -8.585   4.758  1.00  6.49           N  
ATOM   1536  CA  THR A 193       1.822  -8.809   5.453  1.00  6.40           C  
ATOM   1537  C   THR A 193       1.717 -10.248   5.934  1.00  7.10           C  
ATOM   1538  O   THR A 193       2.205 -11.172   5.281  1.00  6.72           O  
ATOM   1539  CB  THR A 193       0.594  -8.458   4.563  1.00  6.11           C  
ATOM   1540  OG1 THR A 193      -0.611  -8.678   5.306  1.00  4.38           O  
ATOM   1541  CG2 THR A 193       0.566  -9.310   3.302  1.00  6.91           C  
ATOM   1542  N   TYR A 194       1.098 -10.425   7.095  1.00  7.52           N  
ATOM   1543  CA  TYR A 194       0.923 -11.747   7.678  1.00  8.26           C  
ATOM   1544  C   TYR A 194      -0.174 -11.668   8.732  1.00  8.96           C  
ATOM   1545  O   TYR A 194      -0.441 -10.592   9.281  1.00  9.93           O  
ATOM   1546  CB  TYR A 194       2.233 -12.221   8.331  1.00  7.90           C  
ATOM   1547  CG  TYR A 194       2.544 -11.538   9.652  1.00  8.65           C  
ATOM   1548  CD1 TYR A 194       2.165 -12.116  10.863  1.00  8.01           C  
ATOM   1549  CD2 TYR A 194       3.183 -10.297   9.687  1.00  9.33           C  
ATOM   1550  CE1 TYR A 194       2.413 -11.477  12.078  1.00  6.95           C  
ATOM   1551  CE2 TYR A 194       3.436  -9.644  10.900  1.00  7.90           C  
ATOM   1552  CZ  TYR A 194       3.046 -10.240  12.088  1.00  7.11           C  
ATOM   1553  OH  TYR A 194       3.267  -9.602  13.287  1.00  5.80           O  
ATOM   1554  N   PRO A 195      -0.834 -12.804   9.016  1.00  8.32           N  
ATOM   1555  CA  PRO A 195      -1.907 -12.867  10.012  1.00  9.13           C  
ATOM   1556  C   PRO A 195      -1.291 -12.882  11.410  1.00  9.03           C  
ATOM   1557  O   PRO A 195      -0.448 -13.731  11.714  1.00  8.46           O  
ATOM   1558  CB  PRO A 195      -2.618 -14.173   9.664  1.00  8.24           C  
ATOM   1559  CG  PRO A 195      -1.491 -15.042   9.183  1.00  7.18           C  
ATOM   1560  CD  PRO A 195      -0.688 -14.094   8.311  1.00  8.23           C  
ATOM   1561  N   GLY A 196      -1.702 -11.936  12.250  1.00  7.53           N  
ATOM   1562  CA  GLY A 196      -1.148 -11.858  13.591  1.00  5.31           C  
ATOM   1563  C   GLY A 196      -2.125 -11.414  14.663  1.00  6.68           C  
ATOM   1564  O   GLY A 196      -3.323 -11.684  14.574  1.00  4.44           O  
ATOM   1565  N   SER A 197      -1.614 -10.709  15.669  1.00  5.53           N  
ATOM   1566  CA  SER A 197      -2.443 -10.263  16.778  1.00  5.65           C  
ATOM   1567  C   SER A 197      -2.079  -8.874  17.285  1.00  4.87           C  
ATOM   1568  O   SER A 197      -1.181  -8.218  16.760  1.00  5.26           O  
ATOM   1569  CB  SER A 197      -2.291 -11.237  17.945  1.00  6.24           C  
ATOM   1570  OG  SER A 197      -0.997 -11.102  18.518  1.00  8.40           O  
ATOM   1571  N   LEU A 198      -2.800  -8.430  18.312  1.00  4.25           N  
ATOM   1572  CA  LEU A 198      -2.507  -7.148  18.940  1.00  4.38           C  
ATOM   1573  C   LEU A 198      -1.208  -7.432  19.699  1.00  5.97           C  
ATOM   1574  O   LEU A 198      -0.964  -8.580  20.081  1.00  5.56           O  
ATOM   1575  CB  LEU A 198      -3.623  -6.765  19.919  1.00  5.57           C  
ATOM   1576  CG  LEU A 198      -4.999  -6.471  19.302  1.00  6.52           C  
ATOM   1577  CD1 LEU A 198      -6.026  -6.194  20.396  1.00  8.21           C  
ATOM   1578  CD2 LEU A 198      -4.886  -5.281  18.371  1.00  5.28           C  
ATOM   1579  N   THR A 199      -0.368  -6.421  19.915  1.00  5.85           N  
ATOM   1580  CA  THR A 199       0.889  -6.662  20.623  1.00  5.60           C  
ATOM   1581  C   THR A 199       0.846  -6.312  22.109  1.00  6.92           C  
ATOM   1582  O   THR A 199       1.860  -6.398  22.808  1.00  5.91           O  
ATOM   1583  CB  THR A 199       2.057  -5.909  19.973  1.00  4.31           C  
ATOM   1584  OG1 THR A 199       1.866  -4.500  20.134  1.00  4.55           O  
ATOM   1585  CG2 THR A 199       2.148  -6.261  18.486  1.00  3.18           C  
ATOM   1586  N   THR A 200      -0.327  -5.897  22.574  1.00  7.31           N  
ATOM   1587  CA  THR A 200      -0.545  -5.575  23.977  1.00  7.32           C  
ATOM   1588  C   THR A 200      -1.851  -6.268  24.341  1.00  9.06           C  
ATOM   1589  O   THR A 200      -2.691  -6.512  23.475  1.00  8.52           O  
ATOM   1590  CB  THR A 200      -0.737  -4.057  24.229  1.00  9.45           C  
ATOM   1591  OG1 THR A 200      -1.900  -3.598  23.529  1.00  8.91           O  
ATOM   1592  CG2 THR A 200       0.483  -3.270  23.772  1.00  6.58           C  
ATOM   1593  N   PRO A 201      -2.029  -6.626  25.620  1.00  9.45           N  
ATOM   1594  CA  PRO A 201      -3.275  -7.286  26.019  1.00 10.28           C  
ATOM   1595  C   PRO A 201      -4.445  -6.485  25.452  1.00 11.15           C  
ATOM   1596  O   PRO A 201      -4.383  -5.256  25.392  1.00 11.54           O  
ATOM   1597  CB  PRO A 201      -3.208  -7.232  27.536  1.00 11.19           C  
ATOM   1598  CG  PRO A 201      -1.744  -7.420  27.792  1.00 10.88           C  
ATOM   1599  CD  PRO A 201      -1.097  -6.522  26.756  1.00  8.36           C  
ATOM   1600  N   PRO A 202      -5.549  -7.156  25.083  1.00 10.98           N  
ATOM   1601  CA  PRO A 202      -5.840  -8.593  25.130  1.00 10.54           C  
ATOM   1602  C   PRO A 202      -5.101  -9.532  24.168  1.00  9.80           C  
ATOM   1603  O   PRO A 202      -5.340 -10.739  24.186  1.00 10.74           O  
ATOM   1604  CB  PRO A 202      -7.353  -8.629  24.932  1.00  9.97           C  
ATOM   1605  CG  PRO A 202      -7.569  -7.527  23.970  1.00 12.17           C  
ATOM   1606  CD  PRO A 202      -6.697  -6.416  24.527  1.00 11.89           C  
ATOM   1607  N   LEU A 203      -4.223  -8.991  23.328  1.00  8.85           N  
ATOM   1608  CA  LEU A 203      -3.446  -9.818  22.399  1.00  8.94           C  
ATOM   1609  C   LEU A 203      -4.309 -10.648  21.443  1.00  7.00           C  
ATOM   1610  O   LEU A 203      -3.899 -11.722  21.003  1.00  5.43           O  
ATOM   1611  CB  LEU A 203      -2.524 -10.755  23.193  1.00  6.85           C  
ATOM   1612  CG  LEU A 203      -1.575 -10.100  24.205  1.00  9.00           C  
ATOM   1613  CD1 LEU A 203      -0.957 -11.166  25.102  1.00  7.72           C  
ATOM   1614  CD2 LEU A 203      -0.487  -9.323  23.469  1.00 10.13           C  
ATOM   1615  N   SER A 204      -5.495 -10.140  21.125  1.00  7.59           N  
ATOM   1616  CA  SER A 204      -6.436 -10.817  20.235  1.00  8.02           C  
ATOM   1617  C   SER A 204      -5.828 -11.131  18.872  1.00  8.54           C  
ATOM   1618  O   SER A 204      -5.169 -10.284  18.274  1.00  8.72           O  
ATOM   1619  CB  SER A 204      -7.671  -9.942  20.044  1.00  7.61           C  
ATOM   1620  OG  SER A 204      -8.153  -9.487  21.296  1.00 11.39           O  
ATOM   1621  N   GLU A 205      -6.068 -12.342  18.377  1.00  8.68           N  
ATOM   1622  CA  GLU A 205      -5.535 -12.757  17.079  1.00  9.77           C  
ATOM   1623  C   GLU A 205      -6.531 -12.411  15.967  1.00  9.30           C  
ATOM   1624  O   GLU A 205      -7.062 -13.278  15.274  1.00  8.85           O  
ATOM   1625  CB  GLU A 205      -5.223 -14.258  17.109  1.00  8.60           C  
ATOM   1626  CG  GLU A 205      -4.360 -14.648  18.323  1.00  7.61           C  
ATOM   1627  CD  GLU A 205      -3.851 -16.077  18.284  1.00  8.42           C  
ATOM   1628  OE1 GLU A 205      -4.655 -16.989  18.002  1.00  6.09           O  
ATOM   1629  OE2 GLU A 205      -2.642 -16.291  18.557  1.00  7.53           O  
ATOM   1630  N   SER A 206      -6.755 -11.115  15.799  1.00  9.62           N  
ATOM   1631  CA  SER A 206      -7.693 -10.600  14.813  1.00  9.92           C  
ATOM   1632  C   SER A 206      -7.039  -9.545  13.931  1.00 10.82           C  
ATOM   1633  O   SER A 206      -7.728  -8.760  13.272  1.00 11.43           O  
ATOM   1634  CB  SER A 206      -8.864  -9.966  15.550  1.00 11.13           C  
ATOM   1635  OG  SER A 206      -8.381  -9.022  16.496  1.00 14.33           O  
ATOM   1636  N   VAL A 207      -5.713  -9.529  13.909  1.00 10.39           N  
ATOM   1637  CA  VAL A 207      -4.996  -8.518  13.146  1.00  8.93           C  
ATOM   1638  C   VAL A 207      -4.306  -8.950  11.867  1.00  9.60           C  
ATOM   1639  O   VAL A 207      -3.502  -9.888  11.860  1.00 10.15           O  
ATOM   1640  CB  VAL A 207      -3.917  -7.833  14.023  1.00 11.17           C  
ATOM   1641  CG1 VAL A 207      -3.138  -6.814  13.192  1.00  8.69           C  
ATOM   1642  CG2 VAL A 207      -4.565  -7.168  15.241  1.00  6.23           C  
ATOM   1643  N   THR A 208      -4.627  -8.252  10.783  1.00  7.65           N  
ATOM   1644  CA  THR A 208      -3.970  -8.496   9.511  1.00  6.99           C  
ATOM   1645  C   THR A 208      -2.879  -7.431   9.525  1.00  6.25           C  
ATOM   1646  O   THR A 208      -3.162  -6.242   9.380  1.00  5.26           O  
ATOM   1647  CB  THR A 208      -4.897  -8.246   8.300  1.00  5.82           C  
ATOM   1648  OG1 THR A 208      -5.870  -9.292   8.216  1.00  7.82           O  
ATOM   1649  CG2 THR A 208      -4.089  -8.214   7.007  1.00  3.39           C  
ATOM   1650  N   TRP A 209      -1.642  -7.855   9.745  1.00  4.51           N  
ATOM   1651  CA  TRP A 209      -0.532  -6.924   9.784  1.00  3.72           C  
ATOM   1652  C   TRP A 209      -0.036  -6.504   8.405  1.00  4.38           C  
ATOM   1653  O   TRP A 209       0.070  -7.316   7.486  1.00  3.33           O  
ATOM   1654  CB  TRP A 209       0.633  -7.515  10.586  1.00  2.95           C  
ATOM   1655  CG  TRP A 209       0.483  -7.322  12.065  1.00  2.19           C  
ATOM   1656  CD1 TRP A 209      -0.028  -8.210  12.964  1.00  1.17           C  
ATOM   1657  CD2 TRP A 209       0.770  -6.125  12.799  1.00  3.95           C  
ATOM   1658  NE1 TRP A 209      -0.084  -7.638  14.217  1.00  2.62           N  
ATOM   1659  CE2 TRP A 209       0.398  -6.356  14.140  1.00  4.03           C  
ATOM   1660  CE3 TRP A 209       1.301  -4.875  12.448  1.00  4.51           C  
ATOM   1661  CZ2 TRP A 209       0.542  -5.382  15.136  1.00  4.16           C  
ATOM   1662  CZ3 TRP A 209       1.443  -3.910  13.435  1.00  6.62           C  
ATOM   1663  CH2 TRP A 209       1.061  -4.169  14.766  1.00  6.28           C  
ATOM   1664  N   ILE A 210       0.247  -5.215   8.277  1.00  4.07           N  
ATOM   1665  CA  ILE A 210       0.767  -4.644   7.044  1.00  5.05           C  
ATOM   1666  C   ILE A 210       1.945  -3.775   7.470  1.00  5.72           C  
ATOM   1667  O   ILE A 210       1.768  -2.645   7.918  1.00  5.48           O  
ATOM   1668  CB  ILE A 210      -0.284  -3.775   6.339  1.00  6.29           C  
ATOM   1669  CG1 ILE A 210      -1.489  -4.636   5.945  1.00  6.34           C  
ATOM   1670  CG2 ILE A 210       0.335  -3.108   5.116  1.00  4.49           C  
ATOM   1671  CD1 ILE A 210      -2.615  -3.862   5.290  1.00  7.87           C  
ATOM   1672  N   VAL A 211       3.147  -4.324   7.349  1.00  6.16           N  
ATOM   1673  CA  VAL A 211       4.353  -3.614   7.743  1.00  4.49           C  
ATOM   1674  C   VAL A 211       5.033  -3.012   6.528  1.00  5.24           C  
ATOM   1675  O   VAL A 211       5.473  -3.738   5.634  1.00  4.02           O  
ATOM   1676  CB  VAL A 211       5.332  -4.566   8.452  1.00  4.89           C  
ATOM   1677  CG1 VAL A 211       6.580  -3.803   8.882  1.00  3.63           C  
ATOM   1678  CG2 VAL A 211       4.646  -5.211   9.658  1.00  4.55           C  
ATOM   1679  N   LEU A 212       5.111  -1.684   6.498  1.00  4.59           N  
ATOM   1680  CA  LEU A 212       5.730  -0.987   5.380  1.00  6.21           C  
ATOM   1681  C   LEU A 212       7.222  -1.269   5.317  1.00  6.91           C  
ATOM   1682  O   LEU A 212       7.914  -1.283   6.338  1.00  6.61           O  
ATOM   1683  CB  LEU A 212       5.481   0.526   5.477  1.00  6.93           C  
ATOM   1684  CG  LEU A 212       4.013   0.979   5.493  1.00  5.42           C  
ATOM   1685  CD1 LEU A 212       3.941   2.474   5.228  1.00  6.10           C  
ATOM   1686  CD2 LEU A 212       3.221   0.239   4.430  1.00  6.26           C  
ATOM   1687  N   ARG A 213       7.711  -1.496   4.103  1.00  5.82           N  
ATOM   1688  CA  ARG A 213       9.116  -1.795   3.875  1.00  5.90           C  
ATOM   1689  C   ARG A 213      10.055  -0.633   4.180  1.00  8.02           C  
ATOM   1690  O   ARG A 213      11.110  -0.820   4.792  1.00  8.19           O  
ATOM   1691  CB  ARG A 213       9.322  -2.226   2.417  1.00  5.85           C  
ATOM   1692  CG  ARG A 213      10.764  -2.581   2.062  1.00  9.24           C  
ATOM   1693  CD  ARG A 213      10.928  -2.675   0.550  1.00  9.52           C  
ATOM   1694  NE  ARG A 213      12.248  -3.154   0.159  1.00 12.97           N  
ATOM   1695  CZ  ARG A 213      12.679  -3.202  -1.098  1.00 14.91           C  
ATOM   1696  NH1 ARG A 213      11.889  -2.795  -2.086  1.00 13.22           N  
ATOM   1697  NH2 ARG A 213      13.895  -3.662  -1.367  1.00 14.21           N  
ATOM   1698  N   GLU A 214       9.682   0.566   3.751  1.00  8.39           N  
ATOM   1699  CA  GLU A 214      10.551   1.725   3.949  1.00 10.51           C  
ATOM   1700  C   GLU A 214      10.231   2.509   5.219  1.00 10.30           C  
ATOM   1701  O   GLU A 214       9.093   2.877   5.474  1.00  7.97           O  
ATOM   1702  CB  GLU A 214      10.462   2.676   2.747  1.00 13.38           C  
ATOM   1703  CG  GLU A 214      10.663   2.013   1.372  1.00 21.18           C  
ATOM   1704  CD  GLU A 214      12.020   1.334   1.201  1.00 24.71           C  
ATOM   1705  OE1 GLU A 214      12.929   1.563   2.032  1.00 27.66           O  
ATOM   1706  OE2 GLU A 214      12.177   0.573   0.221  1.00 28.80           O  
ATOM   1707  N   PRO A 215      11.241   2.788   6.042  1.00 10.83           N  
ATOM   1708  CA  PRO A 215      10.964   3.540   7.268  1.00 10.36           C  
ATOM   1709  C   PRO A 215      10.939   5.047   7.044  1.00  8.73           C  
ATOM   1710  O   PRO A 215      11.348   5.529   5.992  1.00  8.69           O  
ATOM   1711  CB  PRO A 215      12.107   3.116   8.186  1.00 12.14           C  
ATOM   1712  CG  PRO A 215      13.255   2.976   7.227  1.00 12.94           C  
ATOM   1713  CD  PRO A 215      12.622   2.277   6.027  1.00 11.96           C  
ATOM   1714  N   ILE A 216      10.427   5.787   8.022  1.00  7.85           N  
ATOM   1715  CA  ILE A 216      10.414   7.240   7.924  1.00  7.84           C  
ATOM   1716  C   ILE A 216      11.572   7.684   8.806  1.00  9.16           C  
ATOM   1717  O   ILE A 216      12.072   6.901   9.617  1.00  9.13           O  
ATOM   1718  CB  ILE A 216       9.087   7.868   8.436  1.00  8.02           C  
ATOM   1719  CG1 ILE A 216       8.809   7.442   9.879  1.00  6.91           C  
ATOM   1720  CG2 ILE A 216       7.935   7.468   7.517  1.00  6.27           C  
ATOM   1721  CD1 ILE A 216       7.564   8.093  10.477  1.00  8.28           C  
ATOM   1722  N   SER A 217      12.003   8.928   8.651  1.00 10.30           N  
ATOM   1723  CA  SER A 217      13.123   9.434   9.430  1.00 12.99           C  
ATOM   1724  C   SER A 217      12.755  10.573  10.364  1.00 11.77           C  
ATOM   1725  O   SER A 217      12.052  11.507   9.978  1.00 11.98           O  
ATOM   1726  CB  SER A 217      14.239   9.903   8.492  1.00 16.31           C  
ATOM   1727  OG  SER A 217      15.241  10.609   9.209  1.00 20.98           O  
ATOM   1728  N   ILE A 218      13.225  10.474  11.603  1.00 10.63           N  
ATOM   1729  CA  ILE A 218      13.004  11.509  12.607  1.00 10.49           C  
ATOM   1730  C   ILE A 218      14.373  11.749  13.234  1.00  9.55           C  
ATOM   1731  O   ILE A 218      15.271  10.919  13.086  1.00  7.69           O  
ATOM   1732  CB  ILE A 218      12.004  11.063  13.702  1.00 10.93           C  
ATOM   1733  CG1 ILE A 218      12.579   9.897  14.508  1.00 12.15           C  
ATOM   1734  CG2 ILE A 218      10.681  10.668  13.066  1.00 11.03           C  
ATOM   1735  CD1 ILE A 218      11.681   9.453  15.653  1.00 16.39           C  
ATOM   1736  N   SER A 219      14.545  12.872  13.922  1.00  7.69           N  
ATOM   1737  CA  SER A 219      15.839  13.167  14.528  1.00  7.81           C  
ATOM   1738  C   SER A 219      16.007  12.479  15.870  1.00  7.36           C  
ATOM   1739  O   SER A 219      15.036  12.002  16.465  1.00  8.06           O  
ATOM   1740  CB  SER A 219      16.003  14.673  14.716  1.00  5.96           C  
ATOM   1741  OG  SER A 219      15.055  15.170  15.645  1.00  7.95           O  
ATOM   1742  N   GLU A 220      17.246  12.420  16.349  1.00  8.33           N  
ATOM   1743  CA  GLU A 220      17.500  11.818  17.646  1.00  7.84           C  
ATOM   1744  C   GLU A 220      16.841  12.708  18.696  1.00  7.70           C  
ATOM   1745  O   GLU A 220      16.367  12.217  19.724  1.00  7.09           O  
ATOM   1746  CB  GLU A 220      19.004  11.706  17.912  1.00  8.29           C  
ATOM   1747  CG  GLU A 220      19.744  10.892  16.865  1.00 10.48           C  
ATOM   1748  CD  GLU A 220      21.134  10.480  17.310  1.00 11.79           C  
ATOM   1749  OE1 GLU A 220      21.630  11.023  18.321  1.00 11.42           O  
ATOM   1750  OE2 GLU A 220      21.735   9.614  16.638  1.00 12.99           O  
ATOM   1751  N   ARG A 221      16.802  14.014  18.425  1.00  6.92           N  
ATOM   1752  CA  ARG A 221      16.182  14.970  19.346  1.00  6.36           C  
ATOM   1753  C   ARG A 221      14.716  14.607  19.533  1.00  5.75           C  
ATOM   1754  O   ARG A 221      14.223  14.520  20.658  1.00  5.57           O  
ATOM   1755  CB  ARG A 221      16.272  16.401  18.804  1.00  6.37           C  
ATOM   1756  CG  ARG A 221      15.635  17.453  19.730  1.00  6.71           C  
ATOM   1757  CD  ARG A 221      15.572  18.836  19.074  1.00  6.83           C  
ATOM   1758  NE  ARG A 221      14.680  18.863  17.914  1.00  7.14           N  
ATOM   1759  CZ  ARG A 221      13.351  18.934  17.984  1.00  7.75           C  
ATOM   1760  NH1 ARG A 221      12.738  18.992  19.160  1.00  7.80           N  
ATOM   1761  NH2 ARG A 221      12.629  18.937  16.871  1.00  8.68           N  
ATOM   1762  N   GLN A 222      14.018  14.403  18.423  1.00  5.00           N  
ATOM   1763  CA  GLN A 222      12.612  14.038  18.483  1.00  6.73           C  
ATOM   1764  C   GLN A 222      12.445  12.712  19.222  1.00  5.68           C  
ATOM   1765  O   GLN A 222      11.512  12.542  20.003  1.00  5.30           O  
ATOM   1766  CB  GLN A 222      12.034  13.941  17.068  1.00  6.64           C  
ATOM   1767  CG  GLN A 222      12.071  15.275  16.333  1.00 10.16           C  
ATOM   1768  CD  GLN A 222      11.497  15.195  14.937  1.00 10.82           C  
ATOM   1769  OE1 GLN A 222      11.902  14.355  14.135  1.00 10.50           O  
ATOM   1770  NE2 GLN A 222      10.549  16.079  14.636  1.00 10.54           N  
ATOM   1771  N   MET A 223      13.361  11.780  18.983  1.00  6.31           N  
ATOM   1772  CA  MET A 223      13.309  10.479  19.640  1.00  8.61           C  
ATOM   1773  C   MET A 223      13.478  10.706  21.146  1.00  9.86           C  
ATOM   1774  O   MET A 223      12.812  10.071  21.967  1.00  9.78           O  
ATOM   1775  CB  MET A 223      14.435   9.585  19.104  1.00 11.41           C  
ATOM   1776  CG  MET A 223      14.233   8.095  19.316  1.00 15.59           C  
ATOM   1777  SD  MET A 223      12.802   7.439  18.411  1.00 16.11           S  
ATOM   1778  CE  MET A 223      11.735   7.017  19.752  1.00 18.61           C  
ATOM   1779  N   GLY A 224      14.371  11.627  21.499  1.00  9.12           N  
ATOM   1780  CA  GLY A 224      14.611  11.926  22.897  1.00  8.98           C  
ATOM   1781  C   GLY A 224      13.351  12.414  23.586  1.00  9.82           C  
ATOM   1782  O   GLY A 224      13.158  12.184  24.786  1.00  7.53           O  
ATOM   1783  N   LYS A 225      12.493  13.091  22.826  1.00  9.05           N  
ATOM   1784  CA  LYS A 225      11.239  13.609  23.361  1.00  9.45           C  
ATOM   1785  C   LYS A 225      10.302  12.476  23.776  1.00  8.35           C  
ATOM   1786  O   LYS A 225       9.607  12.577  24.787  1.00  6.81           O  
ATOM   1787  CB  LYS A 225      10.555  14.508  22.325  1.00 12.03           C  
ATOM   1788  CG  LYS A 225      11.255  15.852  22.114  1.00 15.13           C  
ATOM   1789  CD  LYS A 225      11.023  16.799  23.288  1.00 18.60           C  
ATOM   1790  CE  LYS A 225       9.557  17.204  23.381  1.00 18.62           C  
ATOM   1791  NZ  LYS A 225       9.293  18.192  24.462  1.00 19.61           N  
ATOM   1792  N   PHE A 226      10.265  11.399  22.996  1.00  7.31           N  
ATOM   1793  CA  PHE A 226       9.412  10.269  23.356  1.00  4.93           C  
ATOM   1794  C   PHE A 226       9.895   9.694  24.683  1.00  5.69           C  
ATOM   1795  O   PHE A 226       9.097   9.378  25.565  1.00  6.13           O  
ATOM   1796  CB  PHE A 226       9.459   9.174  22.286  1.00  4.55           C  
ATOM   1797  CG  PHE A 226       8.557   9.435  21.110  1.00  6.75           C  
ATOM   1798  CD1 PHE A 226       9.061   9.983  19.933  1.00  6.89           C  
ATOM   1799  CD2 PHE A 226       7.193   9.154  21.193  1.00  4.58           C  
ATOM   1800  CE1 PHE A 226       8.216  10.254  18.851  1.00  9.56           C  
ATOM   1801  CE2 PHE A 226       6.338   9.421  20.118  1.00  5.32           C  
ATOM   1802  CZ  PHE A 226       6.850   9.970  18.947  1.00  6.58           C  
ATOM   1803  N   ARG A 227      11.211   9.568  24.821  1.00  5.35           N  
ATOM   1804  CA  ARG A 227      11.801   9.022  26.038  1.00  6.87           C  
ATOM   1805  C   ARG A 227      11.553   9.876  27.283  1.00  8.17           C  
ATOM   1806  O   ARG A 227      11.741   9.404  28.408  1.00  7.35           O  
ATOM   1807  CB  ARG A 227      13.303   8.809  25.833  1.00  7.89           C  
ATOM   1808  CG  ARG A 227      13.609   7.763  24.767  1.00  7.27           C  
ATOM   1809  CD  ARG A 227      15.087   7.689  24.409  1.00  9.02           C  
ATOM   1810  NE  ARG A 227      15.306   6.728  23.328  1.00  9.79           N  
ATOM   1811  CZ  ARG A 227      16.102   6.935  22.283  1.00 11.01           C  
ATOM   1812  NH1 ARG A 227      16.770   8.077  22.168  1.00 12.15           N  
ATOM   1813  NH2 ARG A 227      16.220   6.003  21.344  1.00  9.07           N  
ATOM   1814  N   SER A 228      11.125  11.124  27.094  1.00  7.05           N  
ATOM   1815  CA  SER A 228      10.854  11.998  28.237  1.00  8.85           C  
ATOM   1816  C   SER A 228       9.460  11.730  28.819  1.00  7.81           C  
ATOM   1817  O   SER A 228       9.115  12.250  29.881  1.00  8.54           O  
ATOM   1818  CB  SER A 228      10.968  13.475  27.837  1.00  6.91           C  
ATOM   1819  OG  SER A 228       9.847  13.889  27.067  1.00 10.34           O  
ATOM   1820  N   LEU A 229       8.662  10.924  28.123  1.00  7.17           N  
ATOM   1821  CA  LEU A 229       7.313  10.582  28.591  1.00  7.46           C  
ATOM   1822  C   LEU A 229       7.402   9.661  29.805  1.00  7.93           C  
ATOM   1823  O   LEU A 229       8.413   8.987  30.010  1.00  7.43           O  
ATOM   1824  CB  LEU A 229       6.514   9.878  27.486  1.00  7.34           C  
ATOM   1825  CG  LEU A 229       6.040  10.709  26.288  1.00  9.09           C  
ATOM   1826  CD1 LEU A 229       5.434   9.785  25.233  1.00 10.75           C  
ATOM   1827  CD2 LEU A 229       5.015  11.743  26.749  1.00  7.36           C  
ATOM   1828  N   LEU A 230       6.333   9.614  30.593  1.00  7.63           N  
ATOM   1829  CA  LEU A 230       6.306   8.783  31.793  1.00  7.71           C  
ATOM   1830  C   LEU A 230       5.187   7.751  31.804  1.00  8.47           C  
ATOM   1831  O   LEU A 230       4.078   8.013  31.334  1.00  6.59           O  
ATOM   1832  CB  LEU A 230       6.150   9.664  33.039  1.00  8.44           C  
ATOM   1833  CG  LEU A 230       7.261  10.660  33.371  1.00  9.62           C  
ATOM   1834  CD1 LEU A 230       6.791  11.588  34.470  1.00 12.68           C  
ATOM   1835  CD2 LEU A 230       8.516   9.907  33.801  1.00  9.13           C  
ATOM   1836  N   PHE A 231       5.497   6.583  32.365  1.00  7.40           N  
ATOM   1837  CA  PHE A 231       4.546   5.483  32.519  1.00  8.96           C  
ATOM   1838  C   PHE A 231       3.612   5.842  33.672  1.00 10.13           C  
ATOM   1839  O   PHE A 231       2.497   5.327  33.777  1.00 10.10           O  
ATOM   1840  CB  PHE A 231       5.278   4.202  32.940  1.00  8.22           C  
ATOM   1841  CG  PHE A 231       5.838   3.397  31.808  1.00  8.04           C  
ATOM   1842  CD1 PHE A 231       7.115   2.850  31.903  1.00  8.23           C  
ATOM   1843  CD2 PHE A 231       5.074   3.124  30.680  1.00  8.44           C  
ATOM   1844  CE1 PHE A 231       7.624   2.042  30.890  1.00  7.79           C  
ATOM   1845  CE2 PHE A 231       5.572   2.316  29.660  1.00  8.51           C  
ATOM   1846  CZ  PHE A 231       6.849   1.773  29.765  1.00  8.61           C  
ATOM   1847  N   THR A 232       4.087   6.736  34.533  1.00  9.68           N  
ATOM   1848  CA  THR A 232       3.367   7.116  35.745  1.00 10.25           C  
ATOM   1849  C   THR A 232       2.546   8.403  35.766  1.00 11.77           C  
ATOM   1850  O   THR A 232       2.741   9.306  34.955  1.00 10.78           O  
ATOM   1851  CB  THR A 232       4.357   7.172  36.911  1.00 10.22           C  
ATOM   1852  OG1 THR A 232       5.426   8.067  36.576  1.00 10.03           O  
ATOM   1853  CG2 THR A 232       4.943   5.782  37.174  1.00 12.08           C  
ATOM   1854  N   SER A 233       1.634   8.479  36.730  1.00 13.43           N  
ATOM   1855  CA  SER A 233       0.784   9.648  36.881  1.00 17.55           C  
ATOM   1856  C   SER A 233       1.473  10.733  37.709  1.00 18.60           C  
ATOM   1857  O   SER A 233       2.483  10.486  38.366  1.00 17.31           O  
ATOM   1858  CB  SER A 233      -0.553   9.255  37.516  1.00 16.81           C  
ATOM   1859  OG  SER A 233      -0.360   8.601  38.755  1.00 20.10           O  
ATOM   1860  N   GLU A 234       0.893  11.927  37.667  1.00 22.44           N  
ATOM   1861  CA  GLU A 234       1.400  13.125  38.336  1.00 26.83           C  
ATOM   1862  C   GLU A 234       1.952  13.061  39.767  1.00 27.57           C  
ATOM   1863  O   GLU A 234       2.994  13.651  40.046  1.00 29.87           O  
ATOM   1864  CB  GLU A 234       0.324  14.213  38.257  1.00 28.99           C  
ATOM   1865  CG  GLU A 234       0.799  15.609  38.604  1.00 33.13           C  
ATOM   1866  CD  GLU A 234      -0.251  16.658  38.294  1.00 35.41           C  
ATOM   1867  OE1 GLU A 234      -1.391  16.523  38.788  1.00 38.37           O  
ATOM   1868  OE2 GLU A 234       0.061  17.616  37.556  1.00 37.18           O  
ATOM   1869  N   ASP A 235       1.279  12.369  40.679  1.00 29.05           N  
ATOM   1870  CA  ASP A 235       1.768  12.326  42.059  1.00 30.74           C  
ATOM   1871  C   ASP A 235       2.500  11.044  42.441  1.00 30.33           C  
ATOM   1872  O   ASP A 235       2.715  10.772  43.624  1.00 31.81           O  
ATOM   1873  CB  ASP A 235       0.612  12.564  43.033  1.00 33.29           C  
ATOM   1874  CG  ASP A 235      -0.144  13.845  42.736  1.00 35.35           C  
ATOM   1875  OD1 ASP A 235       0.493  14.919  42.677  1.00 36.33           O  
ATOM   1876  OD2 ASP A 235      -1.379  13.774  42.562  1.00 36.56           O  
ATOM   1877  N   ASP A 236       2.886  10.264  41.439  1.00 27.95           N  
ATOM   1878  CA  ASP A 236       3.599   9.012  41.663  1.00 25.99           C  
ATOM   1879  C   ASP A 236       5.072   9.169  41.327  1.00 24.48           C  
ATOM   1880  O   ASP A 236       5.443  10.037  40.533  1.00 23.10           O  
ATOM   1881  CB  ASP A 236       3.002   7.911  40.789  1.00 27.17           C  
ATOM   1882  CG  ASP A 236       1.761   7.291  41.395  1.00 29.11           C  
ATOM   1883  OD1 ASP A 236       0.944   8.030  41.983  1.00 31.60           O  
ATOM   1884  OD2 ASP A 236       1.598   6.061  41.272  1.00 30.18           O  
ATOM   1885  N   GLU A 237       5.915   8.337  41.932  1.00 23.27           N  
ATOM   1886  CA  GLU A 237       7.337   8.399  41.640  1.00 22.38           C  
ATOM   1887  C   GLU A 237       7.459   8.232  40.132  1.00 19.36           C  
ATOM   1888  O   GLU A 237       6.720   7.460  39.519  1.00 16.92           O  
ATOM   1889  CB  GLU A 237       8.100   7.290  42.368  1.00 26.19           C  
ATOM   1890  CG  GLU A 237       8.209   7.493  43.882  1.00 32.34           C  
ATOM   1891  CD  GLU A 237       8.780   8.854  44.262  1.00 34.00           C  
ATOM   1892  OE1 GLU A 237       9.762   9.293  43.626  1.00 36.92           O  
ATOM   1893  OE2 GLU A 237       8.253   9.480  45.206  1.00 36.86           O  
ATOM   1894  N   ARG A 238       8.396   8.957  39.541  1.00 16.55           N  
ATOM   1895  CA  ARG A 238       8.571   8.937  38.099  1.00 15.50           C  
ATOM   1896  C   ARG A 238       9.314   7.763  37.491  1.00 13.36           C  
ATOM   1897  O   ARG A 238      10.424   7.421  37.897  1.00 12.43           O  
ATOM   1898  CB  ARG A 238       9.225  10.246  37.663  1.00 16.82           C  
ATOM   1899  CG  ARG A 238       8.533  11.440  38.288  1.00 22.74           C  
ATOM   1900  CD  ARG A 238       8.914  12.763  37.666  1.00 27.34           C  
ATOM   1901  NE  ARG A 238       8.168  13.840  38.315  1.00 31.01           N  
ATOM   1902  CZ  ARG A 238       7.955  15.040  37.786  1.00 32.08           C  
ATOM   1903  NH1 ARG A 238       8.431  15.338  36.583  1.00 31.35           N  
ATOM   1904  NH2 ARG A 238       7.259  15.942  38.466  1.00 31.84           N  
ATOM   1905  N   ILE A 239       8.666   7.142  36.512  1.00  9.15           N  
ATOM   1906  CA  ILE A 239       9.242   6.034  35.776  1.00  8.19           C  
ATOM   1907  C   ILE A 239       8.994   6.394  34.315  1.00  7.19           C  
ATOM   1908  O   ILE A 239       7.848   6.485  33.877  1.00  6.45           O  
ATOM   1909  CB  ILE A 239       8.552   4.693  36.107  1.00  7.89           C  
ATOM   1910  CG1 ILE A 239       8.693   4.387  37.604  1.00  9.04           C  
ATOM   1911  CG2 ILE A 239       9.183   3.574  35.284  1.00  7.78           C  
ATOM   1912  CD1 ILE A 239       8.128   3.030  38.018  1.00  9.07           C  
ATOM   1913  N   HIS A 240      10.070   6.615  33.570  1.00  7.28           N  
ATOM   1914  CA  HIS A 240       9.962   6.997  32.169  1.00  8.43           C  
ATOM   1915  C   HIS A 240       9.393   5.920  31.259  1.00  7.83           C  
ATOM   1916  O   HIS A 240       9.621   4.726  31.462  1.00  5.24           O  
ATOM   1917  CB  HIS A 240      11.324   7.457  31.643  1.00  7.70           C  
ATOM   1918  CG  HIS A 240      11.692   8.842  32.078  1.00 11.58           C  
ATOM   1919  ND1 HIS A 240      11.122   9.969  31.525  1.00 11.39           N  
ATOM   1920  CD2 HIS A 240      12.512   9.280  33.062  1.00 13.28           C  
ATOM   1921  CE1 HIS A 240      11.573  11.041  32.151  1.00 13.43           C  
ATOM   1922  NE2 HIS A 240      12.417  10.652  33.088  1.00 14.71           N  
ATOM   1923  N   MET A 241       8.649   6.367  30.252  1.00  6.67           N  
ATOM   1924  CA  MET A 241       8.032   5.469  29.287  1.00  6.72           C  
ATOM   1925  C   MET A 241       9.037   5.144  28.186  1.00  6.84           C  
ATOM   1926  O   MET A 241       9.205   5.916  27.237  1.00  6.07           O  
ATOM   1927  CB  MET A 241       6.784   6.130  28.684  1.00  5.09           C  
ATOM   1928  CG  MET A 241       5.991   5.238  27.726  1.00  6.83           C  
ATOM   1929  SD  MET A 241       4.567   6.093  26.999  1.00  7.35           S  
ATOM   1930  CE  MET A 241       3.315   5.857  28.273  1.00  6.87           C  
ATOM   1931  N   VAL A 242       9.715   4.008  28.336  1.00  6.03           N  
ATOM   1932  CA  VAL A 242      10.704   3.536  27.372  1.00  6.74           C  
ATOM   1933  C   VAL A 242      10.655   2.009  27.358  1.00  8.19           C  
ATOM   1934  O   VAL A 242      10.234   1.389  28.336  1.00  7.76           O  
ATOM   1935  CB  VAL A 242      12.138   3.988  27.742  1.00  6.10           C  
ATOM   1936  CG1 VAL A 242      12.219   5.512  27.742  1.00  5.94           C  
ATOM   1937  CG2 VAL A 242      12.532   3.422  29.105  1.00  6.31           C  
ATOM   1938  N   ASN A 243      11.089   1.408  26.256  1.00  8.04           N  
ATOM   1939  CA  ASN A 243      11.057  -0.045  26.122  1.00  7.44           C  
ATOM   1940  C   ASN A 243       9.635  -0.560  26.289  1.00  7.31           C  
ATOM   1941  O   ASN A 243       9.399  -1.587  26.939  1.00  7.06           O  
ATOM   1942  CB  ASN A 243      11.968  -0.712  27.155  1.00  8.92           C  
ATOM   1943  CG  ASN A 243      13.431  -0.557  26.817  1.00  9.88           C  
ATOM   1944  OD1 ASN A 243      13.781  -0.057  25.745  1.00  9.66           O  
ATOM   1945  ND2 ASN A 243      14.300  -0.991  27.725  1.00 11.80           N  
ATOM   1946  N   ASN A 244       8.687   0.169  25.707  1.00  5.19           N  
ATOM   1947  CA  ASN A 244       7.286  -0.214  25.763  1.00  5.48           C  
ATOM   1948  C   ASN A 244       6.976  -1.036  24.511  1.00  7.76           C  
ATOM   1949  O   ASN A 244       6.087  -0.701  23.727  1.00  6.41           O  
ATOM   1950  CB  ASN A 244       6.395   1.040  25.842  1.00  6.67           C  
ATOM   1951  CG  ASN A 244       6.563   1.972  24.644  1.00  4.26           C  
ATOM   1952  OD1 ASN A 244       7.619   2.017  24.015  1.00  8.63           O  
ATOM   1953  ND2 ASN A 244       5.521   2.742  24.345  1.00  6.29           N  
ATOM   1954  N   PHE A 245       7.731  -2.115  24.326  1.00  8.15           N  
ATOM   1955  CA  PHE A 245       7.551  -2.984  23.164  1.00  8.38           C  
ATOM   1956  C   PHE A 245       7.529  -4.458  23.559  1.00  8.85           C  
ATOM   1957  O   PHE A 245       8.107  -4.843  24.581  1.00  7.72           O  
ATOM   1958  CB  PHE A 245       8.677  -2.739  22.149  1.00  6.87           C  
ATOM   1959  CG  PHE A 245      10.061  -3.079  22.664  1.00  9.76           C  
ATOM   1960  CD1 PHE A 245      10.508  -4.397  22.692  1.00 10.03           C  
ATOM   1961  CD2 PHE A 245      10.916  -2.077  23.118  1.00 10.12           C  
ATOM   1962  CE1 PHE A 245      11.785  -4.713  23.159  1.00 12.29           C  
ATOM   1963  CE2 PHE A 245      12.197  -2.378  23.588  1.00 10.98           C  
ATOM   1964  CZ  PHE A 245      12.632  -3.700  23.610  1.00 13.00           C  
ATOM   1965  N   ARG A 246       6.855  -5.275  22.752  1.00  8.66           N  
ATOM   1966  CA  ARG A 246       6.780  -6.713  23.000  1.00  7.66           C  
ATOM   1967  C   ARG A 246       7.791  -7.366  22.067  1.00  8.50           C  
ATOM   1968  O   ARG A 246       7.865  -7.020  20.892  1.00 10.18           O  
ATOM   1969  CB  ARG A 246       5.378  -7.257  22.688  1.00  6.77           C  
ATOM   1970  CG  ARG A 246       5.164  -8.710  23.118  1.00  5.34           C  
ATOM   1971  CD  ARG A 246       3.922  -9.345  22.478  1.00  5.98           C  
ATOM   1972  NE  ARG A 246       3.566 -10.591  23.155  1.00  6.93           N  
ATOM   1973  CZ  ARG A 246       2.664 -11.469  22.723  1.00  5.47           C  
ATOM   1974  NH1 ARG A 246       2.005 -11.259  21.593  1.00  2.74           N  
ATOM   1975  NH2 ARG A 246       2.412 -12.557  23.439  1.00  4.85           N  
ATOM   1976  N   PRO A 247       8.600  -8.306  22.578  1.00  8.76           N  
ATOM   1977  CA  PRO A 247       9.587  -8.962  21.713  1.00  9.69           C  
ATOM   1978  C   PRO A 247       8.933  -9.833  20.644  1.00  8.40           C  
ATOM   1979  O   PRO A 247       7.734 -10.126  20.711  1.00  7.55           O  
ATOM   1980  CB  PRO A 247      10.434  -9.811  22.670  1.00 11.64           C  
ATOM   1981  CG  PRO A 247       9.950  -9.520  24.045  1.00 10.75           C  
ATOM   1982  CD  PRO A 247       8.666  -8.763  23.975  1.00  9.45           C  
ATOM   1983  N   PRO A 248       9.717 -10.254  19.638  1.00  7.93           N  
ATOM   1984  CA  PRO A 248       9.194 -11.105  18.561  1.00  6.75           C  
ATOM   1985  C   PRO A 248       8.627 -12.405  19.133  1.00  6.65           C  
ATOM   1986  O   PRO A 248       9.137 -12.924  20.129  1.00  6.75           O  
ATOM   1987  CB  PRO A 248      10.422 -11.347  17.687  1.00  6.91           C  
ATOM   1988  CG  PRO A 248      11.213 -10.066  17.863  1.00  5.57           C  
ATOM   1989  CD  PRO A 248      11.104  -9.837  19.353  1.00  7.16           C  
ATOM   1990  N   GLN A 249       7.562 -12.914  18.520  1.00  4.77           N  
ATOM   1991  CA  GLN A 249       6.937 -14.154  18.976  1.00  5.64           C  
ATOM   1992  C   GLN A 249       7.138 -15.236  17.911  1.00  5.10           C  
ATOM   1993  O   GLN A 249       7.413 -14.928  16.753  1.00  6.59           O  
ATOM   1994  CB  GLN A 249       5.449 -13.923  19.248  1.00  4.74           C  
ATOM   1995  CG  GLN A 249       5.169 -12.844  20.300  1.00  6.38           C  
ATOM   1996  CD  GLN A 249       5.783 -13.159  21.658  1.00  8.25           C  
ATOM   1997  OE1 GLN A 249       5.562 -14.235  22.216  1.00  8.67           O  
ATOM   1998  NE2 GLN A 249       6.549 -12.216  22.198  1.00  6.12           N  
ATOM   1999  N   PRO A 250       7.014 -16.518  18.291  1.00  7.17           N  
ATOM   2000  CA  PRO A 250       7.197 -17.632  17.351  1.00  6.60           C  
ATOM   2001  C   PRO A 250       6.383 -17.525  16.061  1.00  6.65           C  
ATOM   2002  O   PRO A 250       5.168 -17.322  16.098  1.00  6.73           O  
ATOM   2003  CB  PRO A 250       6.802 -18.855  18.182  1.00  7.38           C  
ATOM   2004  CG  PRO A 250       7.159 -18.441  19.579  1.00  8.37           C  
ATOM   2005  CD  PRO A 250       6.664 -17.020  19.633  1.00  5.87           C  
ATOM   2006  N   LEU A 251       7.060 -17.691  14.927  1.00  6.93           N  
ATOM   2007  CA  LEU A 251       6.420 -17.615  13.615  1.00  8.46           C  
ATOM   2008  C   LEU A 251       5.353 -18.697  13.448  1.00  7.97           C  
ATOM   2009  O   LEU A 251       4.289 -18.452  12.879  1.00  8.86           O  
ATOM   2010  CB  LEU A 251       7.477 -17.747  12.509  1.00 11.37           C  
ATOM   2011  CG  LEU A 251       7.007 -17.595  11.056  1.00 10.83           C  
ATOM   2012  CD1 LEU A 251       6.352 -16.235  10.868  1.00 12.50           C  
ATOM   2013  CD2 LEU A 251       8.188 -17.749  10.114  1.00 14.37           C  
ATOM   2014  N   LYS A 252       5.653 -19.892  13.950  1.00  8.36           N  
ATOM   2015  CA  LYS A 252       4.748 -21.038  13.889  1.00  6.87           C  
ATOM   2016  C   LYS A 252       4.218 -21.383  12.494  1.00  7.19           C  
ATOM   2017  O   LYS A 252       3.018 -21.578  12.300  1.00  6.35           O  
ATOM   2018  CB  LYS A 252       3.581 -20.834  14.867  1.00  8.02           C  
ATOM   2019  CG  LYS A 252       4.019 -20.818  16.335  1.00  7.67           C  
ATOM   2020  CD  LYS A 252       2.845 -20.756  17.310  1.00  8.52           C  
ATOM   2021  CE  LYS A 252       3.337 -20.808  18.759  1.00  9.90           C  
ATOM   2022  NZ  LYS A 252       2.235 -20.898  19.766  1.00  8.17           N  
ATOM   2023  N   GLY A 253       5.127 -21.457  11.528  1.00  6.88           N  
ATOM   2024  CA  GLY A 253       4.753 -21.814  10.172  1.00  8.25           C  
ATOM   2025  C   GLY A 253       3.985 -20.794   9.355  1.00  9.11           C  
ATOM   2026  O   GLY A 253       3.643 -21.069   8.207  1.00  7.84           O  
ATOM   2027  N   ARG A 254       3.711 -19.622   9.922  1.00 10.25           N  
ATOM   2028  CA  ARG A 254       2.978 -18.598   9.187  1.00 10.69           C  
ATOM   2029  C   ARG A 254       3.768 -18.102   7.988  1.00 11.22           C  
ATOM   2030  O   ARG A 254       4.998 -18.096   7.997  1.00 11.54           O  
ATOM   2031  CB  ARG A 254       2.627 -17.417  10.096  1.00 10.31           C  
ATOM   2032  CG  ARG A 254       1.428 -17.669  10.995  1.00  9.87           C  
ATOM   2033  CD  ARG A 254       1.207 -16.506  11.953  1.00  9.72           C  
ATOM   2034  NE  ARG A 254       2.281 -16.416  12.939  1.00  8.78           N  
ATOM   2035  CZ  ARG A 254       2.409 -15.436  13.830  1.00  8.40           C  
ATOM   2036  NH1 ARG A 254       1.530 -14.441  13.864  1.00  6.29           N  
ATOM   2037  NH2 ARG A 254       3.413 -15.463  14.699  1.00  7.55           N  
ATOM   2038  N   VAL A 255       3.048 -17.689   6.952  1.00 12.90           N  
ATOM   2039  CA  VAL A 255       3.671 -17.196   5.732  1.00 13.74           C  
ATOM   2040  C   VAL A 255       3.593 -15.675   5.650  1.00 13.85           C  
ATOM   2041  O   VAL A 255       2.515 -15.089   5.771  1.00 14.03           O  
ATOM   2042  CB  VAL A 255       2.984 -17.798   4.486  1.00 16.40           C  
ATOM   2043  CG1 VAL A 255       3.669 -17.304   3.215  1.00 18.66           C  
ATOM   2044  CG2 VAL A 255       3.028 -19.317   4.558  1.00 18.04           C  
ATOM   2045  N   VAL A 256       4.743 -15.042   5.465  1.00 12.05           N  
ATOM   2046  CA  VAL A 256       4.805 -13.593   5.342  1.00 11.81           C  
ATOM   2047  C   VAL A 256       4.839 -13.276   3.852  1.00  9.74           C  
ATOM   2048  O   VAL A 256       5.707 -13.764   3.132  1.00  9.04           O  
ATOM   2049  CB  VAL A 256       6.081 -13.015   5.993  1.00 11.88           C  
ATOM   2050  CG1 VAL A 256       6.160 -11.517   5.729  1.00 13.50           C  
ATOM   2051  CG2 VAL A 256       6.079 -13.287   7.496  1.00 12.43           C  
ATOM   2052  N   LYS A 257       3.882 -12.480   3.393  1.00  9.43           N  
ATOM   2053  CA  LYS A 257       3.821 -12.099   1.989  1.00 10.15           C  
ATOM   2054  C   LYS A 257       4.464 -10.732   1.791  1.00  9.90           C  
ATOM   2055  O   LYS A 257       4.492  -9.905   2.707  1.00  8.66           O  
ATOM   2056  CB  LYS A 257       2.368 -12.047   1.511  1.00 11.36           C  
ATOM   2057  CG  LYS A 257       1.626 -13.367   1.629  1.00 15.20           C  
ATOM   2058  CD  LYS A 257       0.198 -13.233   1.129  1.00 15.39           C  
ATOM   2059  CE  LYS A 257      -0.562 -14.541   1.267  1.00 18.35           C  
ATOM   2060  NZ  LYS A 257      -1.961 -14.410   0.766  1.00 19.57           N  
ATOM   2061  N   ALA A 258       4.987 -10.506   0.592  1.00  9.23           N  
ATOM   2062  CA  ALA A 258       5.616  -9.239   0.252  1.00 10.51           C  
ATOM   2063  C   ALA A 258       5.003  -8.741  -1.050  1.00 10.12           C  
ATOM   2064  O   ALA A 258       4.644  -9.533  -1.918  1.00 10.58           O  
ATOM   2065  CB  ALA A 258       7.124  -9.421   0.091  1.00  9.69           C  
ATOM   2066  N   SER A 259       4.888  -7.426  -1.182  1.00  8.81           N  
ATOM   2067  CA  SER A 259       4.312  -6.825  -2.380  1.00  9.36           C  
ATOM   2068  C   SER A 259       5.410  -6.450  -3.360  1.00  9.16           C  
ATOM   2069  O   SER A 259       5.136  -5.888  -4.417  1.00  9.96           O  
ATOM   2070  CB  SER A 259       3.548  -5.560  -2.009  1.00  7.78           C  
ATOM   2071  OG  SER A 259       4.451  -4.574  -1.536  1.00  4.88           O  
ATOM   2072  N   PHE A 260       6.650  -6.759  -2.994  1.00  8.50           N  
ATOM   2073  CA  PHE A 260       7.813  -6.430  -3.807  1.00 10.70           C  
ATOM   2074  C   PHE A 260       8.821  -7.576  -3.824  1.00 11.55           C  
ATOM   2075  O   PHE A 260       8.715  -8.527  -3.054  1.00 10.34           O  
ATOM   2076  CB  PHE A 260       8.513  -5.208  -3.219  1.00 10.62           C  
ATOM   2077  CG  PHE A 260       8.994  -5.425  -1.812  1.00  7.42           C  
ATOM   2078  CD1 PHE A 260       8.101  -5.389  -0.746  1.00  7.78           C  
ATOM   2079  CD2 PHE A 260      10.326  -5.737  -1.560  1.00  8.91           C  
ATOM   2080  CE1 PHE A 260       8.529  -5.665   0.552  1.00  9.68           C  
ATOM   2081  CE2 PHE A 260      10.766  -6.015  -0.269  1.00  8.14           C  
ATOM   2082  CZ  PHE A 260       9.865  -5.980   0.791  1.00  8.17           C  
ATOM   2083  N   ARG A 261       9.816  -7.454  -4.692  1.00 14.81           N  
ATOM   2084  CA  ARG A 261      10.870  -8.450  -4.807  1.00 18.63           C  
ATOM   2085  C   ARG A 261      12.162  -7.769  -4.387  1.00 20.20           C  
ATOM   2086  O   ARG A 261      12.345  -6.583  -4.643  1.00 19.44           O  
ATOM   2087  CB  ARG A 261      11.009  -8.916  -6.251  1.00 21.14           C  
ATOM   2088  CG  ARG A 261       9.700  -9.241  -6.937  1.00 22.53           C  
ATOM   2089  CD  ARG A 261       9.973  -9.827  -8.313  1.00 22.02           C  
ATOM   2090  NE  ARG A 261      10.688 -11.100  -8.233  1.00 21.42           N  
ATOM   2091  CZ  ARG A 261      11.364 -11.642  -9.242  1.00 20.24           C  
ATOM   2092  NH1 ARG A 261      11.427 -11.020 -10.414  1.00 19.73           N  
ATOM   2093  NH2 ARG A 261      11.967 -12.811  -9.083  1.00 18.68           N  
ATOM   2094  N   ALA A 262      13.055  -8.511  -3.746  1.00 22.95           N  
ATOM   2095  CA  ALA A 262      14.327  -7.946  -3.315  1.00 25.74           C  
ATOM   2096  C   ALA A 262      15.431  -8.984  -3.426  1.00 26.59           C  
ATOM   2097  O   ALA A 262      15.119 -10.130  -3.814  1.00 28.87           O  
ATOM   2098  CB  ALA A 262      14.222  -7.446  -1.881  1.00 24.75           C  
ATOM   2099  OXT ALA A 262      16.590  -8.637  -3.119  1.00 29.92           O  
TER    2100      ALA A 262                                                      
HETATM 2101 ZN    ZN A 263       1.215  -0.903  18.853  1.00  6.67          ZN  
HETATM 2102  C1  AZM A 264      -2.546  -2.796  19.609  1.00  9.73           C  
HETATM 2103  C2  AZM A 264      -4.519  -2.424  20.815  1.00 12.71           C  
HETATM 2104  C3  AZM A 264      -6.604  -1.110  20.909  1.00 13.86           C  
HETATM 2105  C4  AZM A 264      -7.759  -0.820  21.810  1.00 16.77           C  
HETATM 2106  N1  AZM A 264       0.122  -2.465  19.325  1.00  6.60           N  
HETATM 2107  N2  AZM A 264      -3.763  -3.340  21.367  1.00 12.18           N  
HETATM 2108  N3  AZM A 264      -2.611  -3.552  20.656  1.00  9.69           N  
HETATM 2109  N4  AZM A 264      -5.718  -2.067  21.391  1.00 14.70           N  
HETATM 2110  O1  AZM A 264      -1.047  -4.219  18.103  1.00  8.03           O  
HETATM 2111  O2  AZM A 264      -1.403  -1.826  17.528  1.00  8.76           O  
HETATM 2112  O3  AZM A 264      -6.429  -0.565  19.837  1.00 14.63           O  
HETATM 2113  S1  AZM A 264      -1.159  -2.848  18.496  1.00  8.93           S  
HETATM 2114  S2  AZM A 264      -3.880  -1.733  19.357  1.00 13.14           S  
HETATM 2115  O   HOH A 301      13.888 -15.550  13.770  1.00  1.00           O  
HETATM 2116  O   HOH A 302      18.960  15.313  16.801  1.00  2.07           O  
HETATM 2117  O   HOH A 303      18.043   7.690  19.344  1.00  5.46           O  
HETATM 2118  O   HOH A 304       7.695 -21.596  15.661  1.00  1.00           O  
HETATM 2119  O   HOH A 305       4.529 -11.503  25.564  1.00  5.71           O  
HETATM 2120  O   HOH A 306      -9.158  17.138  13.440  1.00  4.58           O  
HETATM 2121  O   HOH A 307      -5.918  10.171  22.146  1.00  8.34           O  
HETATM 2122  O   HOH A 308      17.663  10.393  24.059  1.00  2.32           O  
HETATM 2123  O   HOH A 309      -4.140 -19.524  18.429  1.00  8.33           O  
HETATM 2124  O   HOH A 310      19.676  14.946  19.540  1.00 11.25           O  
HETATM 2125  O   HOH A 311      -1.641 -11.421   5.211  1.00 10.55           O  
HETATM 2126  O   HOH A 312      -1.672   2.948  22.860  1.00  9.99           O  
HETATM 2127  O   HOH A 313      10.754  -6.608  19.284  1.00  7.11           O  
HETATM 2128  O   HOH A 314       0.039 -17.826   7.185  1.00  9.74           O  
HETATM 2129  O   HOH A 315       4.055 -13.966  28.461  1.00  8.39           O  
HETATM 2130  O   HOH A 316       3.615  -4.133  23.120  1.00  7.70           O  
HETATM 2131  O   HOH A 317       3.688 -15.551  -5.647  1.00 11.29           O  
HETATM 2132  O   HOH A 318      14.346  12.345  27.183  1.00  5.51           O  
HETATM 2133  O   HOH A 319      14.108   9.104  29.585  1.00 11.81           O  
HETATM 2134  O   HOH A 320      10.055 -18.089  14.993  1.00  8.78           O  
HETATM 2135  O   HOH A 321       7.018   1.185   2.276  1.00  4.73           O  
HETATM 2136  O   HOH A 322       3.774 -16.158  21.865  1.00  6.65           O  
HETATM 2137  O   HOH A 323       9.591 -14.210  15.106  1.00 11.31           O  
HETATM 2138  O   HOH A 324      -8.070 -13.985  19.786  1.00  7.24           O  
HETATM 2139  O   HOH A 325      -2.999   0.905  21.598  1.00 12.88           O  
HETATM 2140  O   HOH A 326      16.500 -12.478   4.866  1.00  6.00           O  
HETATM 2141  O   HOH A 327       0.477 -20.771  13.227  1.00  7.68           O  
HETATM 2142  O   HOH A 328      14.743   3.722  20.633  1.00  7.45           O  
HETATM 2143  O   HOH A 329       2.811 -17.873  20.011  1.00  6.09           O  
HETATM 2144  O   HOH A 330       6.939  10.844   6.430  1.00  9.69           O  
HETATM 2145  O   HOH A 331       9.771 -15.075  12.622  1.00  7.44           O  
HETATM 2146  O   HOH A 332      11.333 -14.355  20.366  1.00  9.04           O  
HETATM 2147  O   HOH A 333       0.901  15.565  31.782  1.00 11.98           O  
HETATM 2148  O   HOH A 334      -4.049  18.138   8.243  1.00 12.47           O  
HETATM 2149  O   HOH A 335      -7.012 -12.070  25.781  1.00 12.20           O  
HETATM 2150  O   HOH A 336      11.210  -9.269   1.611  1.00 11.29           O  
HETATM 2151  O   HOH A 337       9.390 -13.614   6.055  1.00 13.01           O  
HETATM 2152  O   HOH A 338      -6.774  13.610  10.301  1.00  9.93           O  
HETATM 2153  O   HOH A 339     -10.843  12.081  22.036  1.00 21.66           O  
HETATM 2154  O   HOH A 340      -5.150   1.580  23.399  1.00 17.13           O  
HETATM 2155  O   HOH A 341       8.387   1.181   7.701  1.00  9.35           O  
HETATM 2156  O   HOH A 342      17.986   4.543  13.216  1.00 14.16           O  
HETATM 2157  O   HOH A 343       9.636 -14.081   8.674  1.00 10.56           O  
HETATM 2158  O   HOH A 344       4.777  -0.345  32.483  1.00 11.30           O  
HETATM 2159  O   HOH A 345      -7.705  -9.043  10.062  1.00 10.30           O  
HETATM 2160  O   HOH A 346       4.101 -20.726  22.009  1.00  8.33           O  
HETATM 2161  O   HOH A 347      20.313  -1.390  24.185  1.00 26.64           O  
HETATM 2162  O   HOH A 348      14.592  16.252  22.689  1.00 12.84           O  
HETATM 2163  O   HOH A 349       9.967   8.327   2.053  1.00 16.47           O  
HETATM 2164  O   HOH A 350      10.198   0.463  -1.557  1.00 18.38           O  
HETATM 2165  O   HOH A 351       9.833  14.032  31.595  1.00 22.76           O  
HETATM 2166  O   HOH A 352      15.863  17.783  15.397  1.00  7.24           O  
HETATM 2167  O   HOH A 353      19.130  12.467  13.950  1.00 10.05           O  
HETATM 2168  O   HOH A 354      -5.419  -3.046  24.156  1.00 28.11           O  
HETATM 2169  O   HOH A 355      14.535 -10.294  16.120  1.00  7.09           O  
HETATM 2170  O   HOH A 356       9.067  -8.929  30.472  1.00 12.19           O  
HETATM 2171  O   HOH A 357     -12.985   6.511   8.397  1.00 19.70           O  
HETATM 2172  O   HOH A 358      -4.549  13.397   2.366  1.00 29.78           O  
HETATM 2173  O   HOH A 359       2.156  20.628  19.371  1.00 15.54           O  
HETATM 2174  O   HOH A 360      -8.641  15.795   3.673  1.00 19.34           O  
HETATM 2175  O   HOH A 361       0.238 -13.792   4.695  1.00 17.30           O  
HETATM 2176  O   HOH A 362      -7.013  -9.556   5.605  1.00 17.46           O  
HETATM 2177  O   HOH A 363      13.257  -3.683  19.671  1.00  9.16           O  
HETATM 2178  O   HOH A 364     -10.724  16.459   7.213  1.00 11.50           O  
HETATM 2179  O   HOH A 365       5.994   4.979  40.697  1.00 34.44           O  
HETATM 2180  O   HOH A 366      -3.099  21.623  11.762  1.00 15.53           O  
HETATM 2181  O   HOH A 367      10.544  10.275   6.064  1.00  9.66           O  
HETATM 2182  O   HOH A 368      -6.528  22.598  20.169  1.00 24.75           O  
HETATM 2183  O   HOH A 369       8.109  21.719  11.549  1.00 23.57           O  
HETATM 2184  O   HOH A 370       9.139 -18.599   1.622  1.00 27.44           O  
HETATM 2185  O   HOH A 371      -6.565 -14.805  26.548  1.00 14.27           O  
HETATM 2186  O   HOH A 372       2.911  -5.533  -5.942  1.00 24.98           O  
HETATM 2187  O   HOH A 373       2.595 -17.154  17.438  1.00  8.99           O  
HETATM 2188  O   HOH A 374      12.187  -2.198   6.848  1.00 25.42           O  
HETATM 2189  O   HOH A 375      -5.279  20.923  18.418  1.00 18.22           O  
HETATM 2190  O   HOH A 376     -14.500  -7.676   5.106  1.00 20.42           O  
HETATM 2191  O   HOH A 377      10.405  -9.862  -1.202  1.00 15.27           O  
HETATM 2192  O   HOH A 378      -9.562  -8.447   5.236  1.00 19.17           O  
HETATM 2193  O   HOH A 379     -14.109   2.963  17.833  1.00 20.96           O  
HETATM 2194  O   HOH A 380      20.353   8.389   9.268  1.00 32.67           O  
HETATM 2195  O   HOH A 381     -13.108  17.257   9.289  1.00 27.44           O  
HETATM 2196  O   HOH A 382      18.340  11.288  21.613  1.00 15.56           O  
HETATM 2197  O   HOH A 383       6.903 -20.103   7.553  1.00 18.63           O  
HETATM 2198  O   HOH A 384      -0.039  -5.241  -3.023  1.00 18.89           O  
HETATM 2199  O   HOH A 385      -7.851 -13.762  29.439  1.00 12.89           O  
HETATM 2200  O   HOH A 386       7.316 -12.307  25.299  1.00  2.44           O  
HETATM 2201  O   HOH A 387      11.476 -17.009  13.015  1.00 11.88           O  
HETATM 2202  O   HOH A 388       2.559   0.221  24.330  1.00 11.99           O  
HETATM 2203  O   HOH A 389      15.539  21.689  15.479  1.00 11.98           O  
HETATM 2204  O   HOH A 390       3.607  20.071  25.303  1.00 15.45           O  
HETATM 2205  O   HOH A 391      12.030 -14.693  16.076  1.00  9.79           O  
HETATM 2206  O   HOH A 392      13.663 -12.924  17.134  1.00 13.04           O  
HETATM 2207  O   HOH A 393      -3.876 -12.454   6.277  1.00 20.36           O  
HETATM 2208  O   HOH A 394       8.074 -21.480  11.392  1.00 15.35           O  
HETATM 2209  O   HOH A 395      15.155  -8.869  18.298  1.00 16.18           O  
HETATM 2210  O   HOH A 396      13.563 -12.992  19.936  1.00 18.35           O  
HETATM 2211  O   HOH A 397      11.477 -17.299  17.241  1.00 11.53           O  
HETATM 2212  O   HOH A 398      13.364  -7.214  19.917  1.00 12.17           O  
HETATM 2213  O   HOH A 399     -16.345   1.261  18.217  1.00 13.92           O  
HETATM 2214  O   HOH A 400       5.122  10.235  37.786  1.00 15.10           O  
HETATM 2215  O   HOH A 401      -5.690   5.824  24.885  1.00 18.82           O  
HETATM 2216  O   HOH A 402       0.057   0.663  23.491  1.00 13.89           O  
HETATM 2217  O   HOH A 403      15.009  -5.477  20.957  1.00 18.70           O  
HETATM 2218  O   HOH A 404      -1.558  12.183  35.873  1.00 16.48           O  
HETATM 2219  O   HOH A 405       7.269 -16.208   4.773  1.00 18.95           O  
HETATM 2220  O   HOH A 406     -14.250  -3.894   4.952  1.00 24.86           O  
HETATM 2221  O   HOH A 407       9.355  22.551  16.885  1.00 33.74           O  
HETATM 2222  O   HOH A 408      -1.112 -16.086   5.303  1.00 20.70           O  
HETATM 2223  O   HOH A 409     -10.167  17.955  17.942  1.00 23.57           O  
HETATM 2224  O   HOH A 410      17.450  17.429   9.744  1.00 22.67           O  
HETATM 2225  O   HOH A 411     -14.664  -0.644   7.536  1.00 14.10           O  
HETATM 2226  O   HOH A 412      10.290 -16.747   7.776  1.00 17.80           O  
HETATM 2227  O   HOH A 413      14.163  -4.634  -3.990  1.00 16.80           O  
HETATM 2228  O   HOH A 414      -5.096 -20.635  20.726  1.00 22.28           O  
HETATM 2229  O   HOH A 415      -2.789 -12.128   2.626  1.00 23.42           O  
HETATM 2230  O   HOH A 416      -4.765 -11.650   8.512  1.00 15.25           O  
HETATM 2231  O   HOH A 417      -9.212  18.324   3.540  1.00 15.49           O  
HETATM 2232  O   HOH A 418      10.472  -6.252  26.092  1.00 29.34           O  
HETATM 2233  O   HOH A 419      10.366  -2.922  36.474  1.00 30.24           O  
HETATM 2234  O   HOH A 420       1.526   2.840  33.193  1.00 21.89           O  
HETATM 2235  O   HOH A 421      16.709  -6.873  17.450  1.00 19.82           O  
HETATM 2236  O   HOH A 422     -11.533   7.033  11.003  1.00 12.83           O  
HETATM 2237  O   HOH A 423      14.350  11.949  29.792  1.00 18.35           O  
HETATM 2238  O   HOH A 424      -1.055  17.418   9.427  1.00 20.66           O  
HETATM 2239  O   HOH A 425       4.765  -9.657 -11.125  1.00 13.75           O  
HETATM 2240  O   HOH A 426      -1.816   5.398  -0.402  1.00 18.07           O  
HETATM 2241  O   HOH A 427      12.874   5.845  34.659  1.00 18.06           O  
HETATM 2242  O   HOH A 428      -4.333  10.302   2.067  1.00 20.44           O  
HETATM 2243  O   HOH A 429      -0.398   2.208  -3.574  1.00 17.60           O  
HETATM 2244  O   HOH A 430       1.420 -15.526  -2.006  1.00 20.27           O  
HETATM 2245  O   HOH A 431      -1.714   8.543   1.523  1.00 36.85           O  
HETATM 2246  O   HOH A 432      15.095  -3.023   6.624  1.00 35.53           O  
HETATM 2247  O   HOH A 433     -12.927  -8.057  21.706  1.00 17.66           O  
HETATM 2248  O   HOH A 434       6.623  17.775  35.131  1.00 34.09           O  
HETATM 2249  O   HOH A 435       7.351  20.396  24.281  1.00 17.83           O  
HETATM 2250  O   HOH A 436       3.078  11.452   3.212  1.00 23.15           O  
HETATM 2251  O   HOH A 437      -1.355 -20.225  11.567  1.00 33.89           O  
HETATM 2252  O   HOH A 438       5.372  14.142   5.792  1.00 24.46           O  
HETATM 2253  O   HOH A 439      -1.905  19.530  21.314  1.00 18.03           O  
HETATM 2254  O   HOH A 440      -8.787 -11.245  28.761  1.00 25.09           O  
HETATM 2255  O   HOH A 441      18.294 -11.368   3.318  1.00 24.16           O  
HETATM 2256  O   HOH A 442      -7.224 -17.415  17.611  1.00 16.96           O  
HETATM 2257  O   HOH A 443       1.106  -1.404  -2.577  1.00 21.54           O  
HETATM 2258  O   HOH A 444       3.163  18.105  38.609  1.00 29.31           O  
HETATM 2259  O   HOH A 445      20.978   9.154  14.046  1.00 18.85           O  
HETATM 2260  O   HOH A 446     -15.731  -1.360  21.257  1.00 23.24           O  
HETATM 2261  O   HOH A 447      10.650 -20.216   5.299  1.00 35.19           O  
HETATM 2262  O   HOH A 448      -1.522 -18.795   9.086  1.00 27.57           O  
HETATM 2263  O   HOH A 449       7.560  14.899  28.585  1.00 42.73           O  
HETATM 2264  O   HOH A 450      11.549   3.056  32.462  1.00 23.36           O  
HETATM 2265  O   HOH A 451      19.881   5.700  11.629  1.00 24.33           O  
HETATM 2266  O   HOH A 452     -21.271  -3.144  10.742  1.00 24.79           O  
HETATM 2267  O   HOH A 453       6.531   0.313  34.550  1.00 27.38           O  
HETATM 2268  O   HOH A 454       2.901   0.428  30.701  1.00 15.58           O  
HETATM 2269  O   HOH A 455      -0.304 -11.784  33.563  1.00 22.34           O  
HETATM 2270  O   HOH A 456      18.952  -4.386  16.151  1.00 28.47           O  
HETATM 2271  O   HOH A 457      -8.208  17.855  25.770  1.00 24.03           O  
HETATM 2272  O   HOH A 458      -3.657 -21.409  22.423  1.00 20.90           O  
HETATM 2273  O   HOH A 459      -3.810 -17.360   9.170  1.00 40.93           O  
HETATM 2274  O   HOH A 460      10.487 -11.461  36.496  1.00 37.46           O  
HETATM 2275  O   HOH A 461      13.016  13.942  31.171  1.00 13.70           O  
HETATM 2276  O   HOH A 462      15.355   6.163  30.871  1.00 36.75           O  
HETATM 2277  O   HOH A 463      -9.104  -9.291  30.867  1.00 37.85           O  
HETATM 2278  O   HOH A 464       3.175   9.012   1.371  1.00 27.44           O  
HETATM 2279  O   HOH A 465      10.833 -15.584  -1.275  1.00 27.88           O  
HETATM 2280  O   HOH A 466      -5.559 -16.203   7.792  1.00 35.11           O  
HETATM 2281  O   HOH A 467      13.528  -7.765   1.035  1.00 29.16           O  
HETATM 2282  O   HOH A 468       5.164   2.450  -4.028  1.00 32.65           O  
HETATM 2283  O   HOH A 469      11.292 -19.320   8.535  1.00 34.73           O  
HETATM 2284  O   HOH A 470      -8.322  10.061  25.464  1.00 28.17           O  
HETATM 2285  O   HOH A 471      18.241  -0.748   9.077  1.00 41.13           O  
HETATM 2286  O   HOH A 472       8.264 -18.044   6.594  1.00 32.43           O  
HETATM 2287  O   HOH A 473       3.255  22.694  26.685  1.00 31.72           O  
HETATM 2288  O   HOH A 474      10.840   7.857   4.566  1.00 33.14           O  
HETATM 2289  O   HOH A 475       3.485   7.836  -1.705  1.00 36.82           O  
HETATM 2290  O   HOH A 476       8.763  16.103  30.614  1.00 20.75           O  
HETATM 2291  O   HOH A 477      14.301 -11.148  21.552  1.00 32.19           O  
HETATM 2292  O   HOH A 478      10.235  -8.860  27.589  1.00 34.26           O  
HETATM 2293  O   HOH A 479      -3.685  13.574  -0.003  1.00 29.72           O  
HETATM 2294  O   HOH A 480       0.224  21.714  11.000  1.00 34.89           O  
HETATM 2295  O   HOH A 481     -10.594  19.836   5.717  1.00 12.86           O  
HETATM 2296  O   HOH A 482      -8.620 -10.838   0.373  1.00 29.94           O  
HETATM 2297  O   HOH A 483      -9.670  -3.598   0.400  1.00 25.36           O  
HETATM 2298  O   HOH A 484       0.093  17.753   7.124  1.00 29.57           O  
HETATM 2299  O   HOH A 485      12.084  13.119   7.970  1.00 26.81           O  
HETATM 2300  O   HOH A 486      -4.876  22.777  14.887  1.00 36.10           O  
HETATM 2301  O   HOH A 487      -0.302  19.043  11.621  1.00 12.86           O  
HETATM 2302  O   HOH A 488      -0.504 -19.554  27.318  1.00 26.22           O  
HETATM 2303  O   HOH A 489       0.833  -6.800  -5.048  1.00 31.14           O  
HETATM 2304  O   HOH A 490      14.543  -5.441   1.781  1.00 39.47           O  
HETATM 2305  O   HOH A 491       7.025  18.219  37.413  1.00 20.51           O  
HETATM 2306  O   HOH A 492      17.362  -5.411   8.320  1.00 20.82           O  
HETATM 2307  O   HOH A 493      15.995  -9.145   1.258  1.00 29.03           O  
HETATM 2308  O   HOH A 494      -6.769  23.075  13.245  1.00 29.01           O  
HETATM 2309  O   HOH A 495      -6.227  -0.752  -4.361  1.00 35.94           O  
HETATM 2310  O   HOH A 496      16.091 -11.722  -0.287  1.00 22.60           O  
HETATM 2311  O   HOH A 497      19.372   4.073  15.586  1.00 26.27           O  
HETATM 2312  O   HOH A 498       8.915 -21.362   8.846  1.00 40.98           O  
HETATM 2313  O   HOH A 499      -9.621  16.842  23.396  1.00 26.82           O  
HETATM 2314  O   HOH A 500      10.192  -4.073  27.548  1.00 33.23           O  
HETATM 2315  O   HOH A 501     -11.515  11.547   0.745  1.00 41.34           O  
HETATM 2316  O   HOH A 502       0.007  19.962   5.328  1.00 18.87           O  
HETATM 2317  O   HOH A 503      -3.701 -15.131   5.937  1.00 12.93           O  
HETATM 2318  O   HOH A 504      -6.928   7.810  22.954  1.00 25.45           O  
HETATM 2319  O   HOH A 505      -0.522  20.319  18.811  1.00 31.20           O  
HETATM 2320  O   HOH A 506     -16.131   2.128   6.488  1.00 28.13           O  
HETATM 2321  O   HOH A 507      17.698  -1.039  11.592  1.00 31.28           O  
HETATM 2322  O   HOH A 508      17.608  11.025   7.264  1.00 32.34           O  
HETATM 2323  O   HOH A 509      10.210  13.832  34.789  1.00 19.17           O  
HETATM 2324  O   HOH A 510      21.212   5.338  22.212  1.00 33.80           O  
HETATM 2325  O   HOH A 511       1.926  22.187  29.510  1.00 22.48           O  
HETATM 2326  O   HOH A 512      -6.944 -13.686   9.308  1.00 28.67           O  
HETATM 2327  O   HOH A 513       6.680 -15.801  28.177  1.00 28.89           O  
HETATM 2328  O   HOH A 514      17.492   1.986  12.205  1.00 28.96           O  
HETATM 2329  O   HOH A 515      -5.510  15.708  31.214  1.00 22.67           O  
HETATM 2330  O   HOH A 516      18.945  18.207  17.405  1.00 32.19           O  
HETATM 2331  O   HOH A 517      17.973  -4.955  19.500  1.00 39.01           O  
HETATM 2332  O   HOH A 518     -11.950   8.467  20.298  1.00 22.48           O  
HETATM 2333  O   HOH A 519      -2.291 -20.021  24.131  1.00 32.82           O  
HETATM 2334  O   HOH A 520      16.274   6.412  27.970  1.00 33.77           O  
HETATM 2335  O   HOH A 521       5.332  10.371   2.448  1.00 30.92           O  
HETATM 2336  O   HOH A 522       0.333 -24.716  21.481  1.00 33.94           O  
HETATM 2337  O   HOH A 523      -1.094  -1.223  22.044  1.00 27.06           O  
HETATM 2338  O   HOH A 524       8.032   2.148  -4.223  1.00 36.76           O  
HETATM 2339  O   HOH A 525      -7.159   6.280  27.263  1.00 28.76           O  
HETATM 2340  O   HOH A 526      -8.253   2.634  21.734  1.00 32.35           O  
HETATM 2341  O   HOH A 527      -1.017 -21.999   9.348  1.00 30.59           O  
HETATM 2342  O   HOH A 528       4.360   1.924  36.044  1.00 30.63           O  
HETATM 2343  O   HOH A 529      16.035  -4.492  25.454  1.00 33.41           O  
HETATM 2344  O   HOH A 530      17.491  -2.498  26.412  1.00 37.74           O  
HETATM 2345  O   HOH A 531      15.463  -6.197  23.407  1.00 24.09           O  
HETATM 2346  O   HOH A 532      -7.055  13.776   2.100  1.00 29.72           O  
HETATM 2347  O   HOH A 533     -10.876 -11.184   4.753  1.00 38.42           O  
HETATM 2348  O   HOH A 534      -4.808   6.396  31.836  1.00 34.64           O  
HETATM 2349  O   HOH A 535       4.840  20.046  12.575  1.00 24.34           O  
HETATM 2350  O   HOH A 536       9.704  18.748  18.680  1.00 25.88           O  
HETATM 2351  O   HOH A 537       2.605 -23.784  19.418  1.00 31.76           O  
HETATM 2352  O   HOH A 538      14.611  -4.548   4.112  1.00 35.63           O  
HETATM 2353  O   HOH A 539       1.353   5.683  38.328  1.00 23.92           O  
HETATM 2354  O   HOH A 540       4.680 -19.916  33.466  1.00 30.66           O  
HETATM 2355  O   HOH A 541      11.455 -11.605  -3.082  1.00 21.63           O  
HETATM 2356  O   HOH A 542      19.336   6.309  16.832  1.00 28.72           O  
HETATM 2357  O   HOH A 543     -23.638  -6.763  16.821  1.00 38.14           O  
HETATM 2358  O   HOH A 544     -11.448   6.952  18.266  1.00 25.67           O  
HETATM 2359  O   HOH A 545      21.983  11.200  10.143  1.00 44.11           O  
HETATM 2360  O   HOH A 546      11.243   0.476  30.634  1.00 25.11           O  
HETATM 2361  O   HOH A 547      -5.726   7.977  29.838  1.00 42.55           O  
HETATM 2362  O   HOH A 548      -7.929 -15.987  14.871  1.00 31.34           O  
HETATM 2363  O   HOH A 549       7.548  -0.832  37.238  1.00 40.97           O  
HETATM 2364  O   HOH A 550       1.006  20.155  31.464  1.00 28.94           O  
HETATM 2365  O   HOH A 551      -1.584 -23.061  21.369  1.00 38.49           O  
HETATM 2366  O   HOH A 552      -1.531   5.613  38.601  1.00 36.49           O  
HETATM 2367  O   HOH A 553       3.412 -14.824  25.889  1.00 33.63           O  
HETATM 2368  O   HOH A 554      -5.806 -11.850   4.287  1.00 33.84           O  
HETATM 2369  O   HOH A 555      -4.131 -19.512  12.966  1.00 32.06           O  
HETATM 2370  O   HOH A 556       9.253 -10.602  38.473  1.00 32.67           O  
HETATM 2371  O   HOH A 557      12.313 -10.398  29.245  1.00 28.52           O  
HETATM 2372  O   HOH A 558     -13.519 -11.208   5.208  1.00 37.25           O  
HETATM 2373  O   HOH A 559       4.991  -5.910  -8.173  1.00 35.14           O  
HETATM 2374  O   HOH A 560      17.522  -6.691   5.795  1.00 32.43           O  
HETATM 2375  O   HOH A 561      12.934  -3.613  29.369  1.00 34.32           O  
CONECT  432 1412                                                                
CONECT  749 2101                                                                
CONECT  770 2101                                                                
CONECT  949 2101                                                                
CONECT 1412  432                                                                
CONECT 2101  749  770  949 2106                                                 
CONECT 2102 2108 2113 2114                                                      
CONECT 2103 2107 2109 2114                                                      
CONECT 2104 2105 2109 2112                                                      
CONECT 2105 2104                                                                
CONECT 2106 2101 2113                                                           
CONECT 2107 2103 2108                                                           
CONECT 2108 2102 2107                                                           
CONECT 2109 2103 2104                                                           
CONECT 2110 2113                                                                
CONECT 2111 2113                                                                
CONECT 2112 2104                                                                
CONECT 2113 2102 2106 2110 2111                                                 
CONECT 2114 2102 2103                                                           
MASTER      268    0    2    8   18    0    4    6 2354    1   19   21          
END                                                                             
