# Supplementary material for: Phenyl(thio)phosphon(amid)ate Benzenesulfonamides as Potent and Selective Inhibitors of Human Carbonic Anhydrases II and VII Counteract Allodynia in a Mouse Model of Oxaliplatin-Induced Neuropathy
Source: J Med Chem. 2020 May 4;63(10):5185–200. doi: 10.1021/acs.jmedchem.9b02135 (PMC8007106; doi:10.1021/acs.jmedchem.9b02135)
Supplement: Supplementary file 3 — jm9b02135_si_003.pdb [file jm9b02135_si_003.pdb]

CRYST1   42.224   41.241   71.946  90.00 104.11  90.00 P 1 21 1      2          
ORIGX1      1.000000  0.000000  0.000000        0.00000                         
ORIGX2      0.000000  1.000000  0.000000        0.00000                         
ORIGX3      0.000000  0.000000  1.000000        0.00000                         
SCALE1      0.023683  0.000000  0.005955        0.00000                         
SCALE2      0.000000  0.024248  0.000000        0.00000                         
SCALE3      0.000000  0.000000  0.014332        0.00000                         
ATOM      1  N   MET A   1       7.223   9.272   6.693  1.00 24.29           N  
ANISOU    1  N   MET A   1     3413   3511   2303    102   -276    164       N  
ATOM      2  CA  MET A   1       7.805   8.844   5.375  1.00 21.54           C  
ANISOU    2  CA  MET A   1     2814   2928   2440    257   -318    196       C  
ATOM      3  C   MET A   1       9.067   7.985   5.581  1.00 19.02           C  
ANISOU    3  C   MET A   1     2560   2694   1972     67   -146    272       C  
ATOM      4  O   MET A   1       9.545   7.392   4.594  1.00 24.14           O  
ANISOU    4  O   MET A   1     3122   3184   2864    379    -10   -307       O  
ATOM      5  CB  MET A   1       8.165  10.062   4.512  1.00 21.23           C  
ANISOU    5  CB  MET A   1     2340   2372   3354    -32   -448    128       C  
ATOM      6  CG  MET A   1       6.967  10.892   4.116  1.00 22.62           C  
ANISOU    6  CG  MET A   1     2654   2725   3216    423   -333     75       C  
ATOM      7  SD  MET A   1       7.331  12.317   3.044  1.00 24.66           S  
ANISOU    7  SD  MET A   1     2895   2756   3717    116   -551     42       S  
ATOM      8  CE  MET A   1       8.075  11.527   1.617  1.00 22.10           C  
ANISOU    8  CE  MET A   1     3232   2324   2840   -153   -378    964       C  
ATOM      9  N   SER A   2       9.589   7.880   6.805  1.00 19.22           N  
ANISOU    9  N   SER A   2     2277   2799   2226    -84   -304    161       N  
ATOM     10  CA  SER A   2      10.794   7.061   7.085  1.00 21.64           C  
ANISOU   10  CA  SER A   2     2260   2936   3022   -117   -219    577       C  
ATOM     11  C   SER A   2      10.452   5.954   8.089  1.00 22.32           C  
ANISOU   11  C   SER A   2     2339   3154   2985   -152   -564    789       C  
ATOM     12  O   SER A   2      11.380   5.312   8.578  1.00 27.32           O  
ANISOU   12  O   SER A   2     2763   4035   3582    826   -486    633       O  
ATOM     13  CB  SER A   2      11.980   7.911   7.520  1.00 23.01           C  
ANISOU   13  CB  SER A   2     2508   3094   3140   -353   -281    615       C  
ATOM     14  OG  SER A   2      12.479   8.691   6.433  1.00 22.89           O  
ANISOU   14  OG  SER A   2     2431   2974   3291    -28    -29    556       O  
ATOM     15  N   HIS A   3       9.166   5.703   8.358  1.00 23.04           N  
ANISOU   15  N   HIS A   3     2531   2954   3266    -88    -64    680       N  
ATOM     16  CA  HIS A   3       8.712   4.587   9.231  1.00 24.07           C  
ANISOU   16  CA  HIS A   3     3511   2499   3135    206    139    507       C  
ATOM     17  C   HIS A   3       8.991   3.264   8.517  1.00 22.31           C  
ANISOU   17  C   HIS A   3     3361   2780   2334     22    419    455       C  
ATOM     18  O   HIS A   3       8.701   3.173   7.303  1.00 28.58           O  
ANISOU   18  O   HIS A   3     4426   3884   2547   -204    -31    185       O  
ATOM     19  CB  HIS A   3       7.225   4.730   9.575  1.00 26.88           C  
ANISOU   19  CB  HIS A   3     3544   3072   3596    463    104    641       C  
ATOM     20  CG  HIS A   3       6.953   5.727  10.648  1.00 29.21           C  
ANISOU   20  CG  HIS A   3     4093   2990   4012    379    279    396       C  
ATOM     21  ND1 HIS A   3       5.755   5.756  11.344  1.00 29.11           N  
ANISOU   21  ND1 HIS A   3     3963   3048   4048    237     88    567       N  
ATOM     22  CD2 HIS A   3       7.729   6.704  11.172  1.00 31.53           C  
ANISOU   22  CD2 HIS A   3     4426   3203   4348    328    -22    314       C  
ATOM     23  CE1 HIS A   3       5.794   6.736  12.230  1.00 30.95           C  
ANISOU   23  CE1 HIS A   3     4228   3649   3881    562    148    329       C  
ATOM     24  NE2 HIS A   3       6.998   7.332  12.145  1.00 32.15           N  
ANISOU   24  NE2 HIS A   3     4450   3469   4296    635    145    865       N  
ATOM     25  N   HIS A   4       9.573   2.300   9.222  1.00 20.43           N  
ANISOU   25  N   HIS A   4     2497   2439   2826    -38    879    445       N  
ATOM     26  CA  HIS A   4       9.860   0.953   8.673  1.00 20.06           C  
ANISOU   26  CA  HIS A   4     2395   2440   2786   -340   1060    153       C  
ATOM     27  C   HIS A   4       9.229  -0.148   9.525  1.00 14.97           C  
ANISOU   27  C   HIS A   4     1537   1827   2321     23    643    -72       C  
ATOM     28  O   HIS A   4       9.477  -1.324   9.240  1.00 16.76           O  
ANISOU   28  O   HIS A   4     2255   1766   2347    121    651     -1       O  
ATOM     29  CB  HIS A   4      11.371   0.760   8.540  1.00 21.21           C  
ANISOU   29  CB  HIS A   4     2362   2782   2912   -280    764    517       C  
ATOM     30  CG  HIS A   4      12.041   0.272   9.785  1.00 23.39           C  
ANISOU   30  CG  HIS A   4     2633   3078   3175   -420    410    605       C  
ATOM     31  ND1 HIS A   4      11.880   0.871  11.027  1.00 24.98           N  
ANISOU   31  ND1 HIS A   4     2461   3408   3622   -531    -78    103       N  
ATOM     32  CD2 HIS A   4      12.870  -0.773   9.977  1.00 26.80           C  
ANISOU   32  CD2 HIS A   4     3174   3502   3505    129   -193    297       C  
ATOM     33  CE1 HIS A   4      12.565   0.194  11.926  1.00 26.79           C  
ANISOU   33  CE1 HIS A   4     3228   4199   2750   -223    390    355       C  
ATOM     34  NE2 HIS A   4      13.179  -0.819  11.303  1.00 28.45           N  
ANISOU   34  NE2 HIS A   4     3732   3513   3564   -369   -340      2       N  
ATOM     35  N   TRP A   5       8.429   0.194  10.525  1.00 13.43           N  
ANISOU   35  N   TRP A   5     1499   1445   2159   -139    574    -76       N  
ATOM     36  CA  TRP A   5       7.744  -0.828  11.354  1.00 11.50           C  
ANISOU   36  CA  TRP A   5     1174   1333   1860    -39    192     42       C  
ATOM     37  C   TRP A   5       6.744  -1.638  10.517  1.00 11.18           C  
ANISOU   37  C   TRP A   5     1245   1353   1646     -3    325    -87       C  
ATOM     38  O   TRP A   5       6.194  -1.141   9.511  1.00 12.40           O  
ANISOU   38  O   TRP A   5     1439   1585   1687   -241    184     50       O  
ATOM     39  CB  TRP A   5       7.047  -0.164  12.544  1.00 10.82           C  
ANISOU   39  CB  TRP A   5     1050   1390   1671   -181    225    125       C  
ATOM     40  CG  TRP A   5       5.846   0.658  12.184  1.00 10.63           C  
ANISOU   40  CG  TRP A   5     1185   1565   1289     18    365    158       C  
ATOM     41  CD1 TRP A   5       5.823   1.989  11.884  1.00 12.83           C  
ANISOU   41  CD1 TRP A   5     1754   1744   1375    -27    269    385       C  
ATOM     42  CD2 TRP A   5       4.496   0.179  12.080  1.00  9.97           C  
ANISOU   42  CD2 TRP A   5     1259   1500   1028    -28    173     95       C  
ATOM     43  NE1 TRP A   5       4.543   2.374  11.615  1.00 12.56           N  
ANISOU   43  NE1 TRP A   5     1858   1730   1184     33    119    276       N  
ATOM     44  CE2 TRP A   5       3.704   1.297  11.758  1.00 11.16           C  
ANISOU   44  CE2 TRP A   5     1451   1800    986     98      5    265       C  
ATOM     45  CE3 TRP A   5       3.864  -1.055  12.301  1.00  9.26           C  
ANISOU   45  CE3 TRP A   5     1069   1457    990    -17     63   -206       C  
ATOM     46  CZ2 TRP A   5       2.328   1.188  11.575  1.00 12.02           C  
ANISOU   46  CZ2 TRP A   5     1426   1977   1164    340    -69    252       C  
ATOM     47  CZ3 TRP A   5       2.498  -1.149  12.163  1.00 10.52           C  
ANISOU   47  CZ3 TRP A   5     1048   1728   1221    100     47   -223       C  
ATOM     48  CH2 TRP A   5       1.746  -0.047  11.758  1.00 11.15           C  
ANISOU   48  CH2 TRP A   5     1310   1922   1003    239    -26   -132       C  
ATOM     49  N   GLY A   6       6.504  -2.863  10.960  1.00  9.88           N  
ANISOU   49  N   GLY A   6     1147   1339   1267    100     95    -18       N  
ATOM     50  CA  GLY A   6       5.498  -3.734  10.342  1.00 10.10           C  
ANISOU   50  CA  GLY A   6     1185   1246   1403    145     55    -23       C  
ATOM     51  C   GLY A   6       5.119  -4.849  11.280  1.00  9.82           C  
ANISOU   51  C   GLY A   6     1012   1396   1323     30    117    -49       C  
ATOM     52  O   GLY A   6       5.147  -4.672  12.501  1.00 10.59           O  
ANISOU   52  O   GLY A   6     1025   1689   1310    101    160      3       O  
ATOM     53  N   TYR A   7       4.805  -5.993  10.693  1.00 10.18           N  
ANISOU   53  N   TYR A   7     1086   1354   1426     50    242   -196       N  
ATOM     54  CA  TYR A   7       4.417  -7.207  11.431  1.00 10.49           C  
ANISOU   54  CA  TYR A   7     1049   1296   1639     48    206   -121       C  
ATOM     55  C   TYR A   7       5.301  -8.397  11.042  1.00 11.23           C  
ANISOU   55  C   TYR A   7     1276   1253   1735     49    309   -149       C  
ATOM     56  O   TYR A   7       4.907  -9.543  11.278  1.00 15.73           O  
ANISOU   56  O   TYR A   7     1587   1347   3043    -75    477     69       O  
ATOM     57  CB  TYR A   7       2.944  -7.509  11.192  1.00 10.84           C  
ANISOU   57  CB  TYR A   7     1065   1419   1632     12    177   -242       C  
ATOM     58  CG  TYR A   7       2.028  -6.460  11.758  1.00  8.80           C  
ANISOU   58  CG  TYR A   7      936   1072   1335   -165    134   -103       C  
ATOM     59  CD1 TYR A   7       1.649  -6.489  13.095  1.00  9.48           C  
ANISOU   59  CD1 TYR A   7      953   1422   1227   -223     13   -142       C  
ATOM     60  CD2 TYR A   7       1.565  -5.417  10.972  1.00  9.35           C  
ANISOU   60  CD2 TYR A   7     1165   1187   1200   -141    119    -72       C  
ATOM     61  CE1 TYR A   7       0.781  -5.542  13.607  1.00  8.17           C  
ANISOU   61  CE1 TYR A   7      862   1227   1016   -308     17    -32       C  
ATOM     62  CE2 TYR A   7       0.677  -4.474  11.470  1.00  8.72           C  
ANISOU   62  CE2 TYR A   7     1099   1179   1036   -124     36    -37       C  
ATOM     63  CZ  TYR A   7       0.279  -4.548  12.791  1.00  8.42           C  
ANISOU   63  CZ  TYR A   7      806   1243   1149    -92    208    -40       C  
ATOM     64  OH  TYR A   7      -0.562  -3.581  13.226  1.00  8.50           O  
ANISOU   64  OH  TYR A   7      954   1119   1156     -5    111      9       O  
ATOM     65  N   GLY A   8       6.470  -8.159  10.463  1.00 12.75           N  
ANISOU   65  N   GLY A   8     1132   1552   2160      6    321   -303       N  
ATOM     66  CA  GLY A   8       7.425  -9.237  10.162  1.00 14.39           C  
ANISOU   66  CA  GLY A   8     1530   1566   2369    160    408   -472       C  
ATOM     67  C   GLY A   8       8.304  -9.572  11.356  1.00 13.63           C  
ANISOU   67  C   GLY A   8     1698   1464   2015    141    594   -254       C  
ATOM     68  O   GLY A   8       8.329  -8.851  12.385  1.00 15.09           O  
ANISOU   68  O   GLY A   8     1546   2010   2174    153    346   -469       O  
ATOM     69  N   LYS A   9       9.148 -10.576  11.184  1.00 15.40           N  
ANISOU   69  N   LYS A   9     2018   1641   2192    426    303   -331       N  
ATOM     70  CA  LYS A   9      10.071 -11.032  12.254  1.00 16.87           C  
ANISOU   70  CA  LYS A   9     2101   1913   2394    266    183   -125       C  
ATOM     71  C   LYS A   9      11.095  -9.936  12.538  1.00 14.39           C  
ANISOU   71  C   LYS A   9     1629   1940   1898    351    654   -115       C  
ATOM     72  O   LYS A   9      11.526  -9.801  13.689  1.00 14.56           O  
ANISOU   72  O   LYS A   9     1623   1768   2139   -111    378   -270       O  
ATOM     73  CB  LYS A   9      10.820 -12.287  11.804  1.00 20.33           C  
ANISOU   73  CB  LYS A   9     2644   1745   3335    481    106     -6       C  
ATOM     74  CG  LYS A   9      11.801 -12.883  12.810  1.00 27.01           C  
ANISOU   74  CG  LYS A   9     3116   3032   4113    622   -470    127       C  
ATOM     75  CD  LYS A   9      12.681 -13.969  12.226  1.00 30.69           C  
ANISOU   75  CD  LYS A   9     3986   3257   4415    615   -105   -253       C  
ATOM     76  CE  LYS A   9      13.788 -14.422  13.157  1.00 34.80           C  
ANISOU   76  CE  LYS A   9     4747   3757   4718    811   -474     93       C  
ATOM     77  NZ  LYS A   9      14.773 -15.296  12.469  1.00 37.37           N  
ANISOU   77  NZ  LYS A   9     5051   3135   6012    772   -161    347       N  
ATOM     78  N   HIS A  10      11.449  -9.150  11.530  1.00 14.43           N  
ANISOU   78  N   HIS A  10     1583   1563   2335    372    611     36       N  
ATOM     79  CA  HIS A  10      12.527  -8.161  11.719  1.00 15.33           C  
ANISOU   79  CA  HIS A  10     1554   1865   2406    191    807    -84       C  
ATOM     80  C   HIS A  10      11.987  -6.767  12.002  1.00 13.80           C  
ANISOU   80  C   HIS A  10     1326   1835   2079    214    620     62       C  
ATOM     81  O   HIS A  10      12.804  -5.910  12.347  1.00 15.52           O  
ANISOU   81  O   HIS A  10     1384   1979   2534    244    592   -217       O  
ATOM     82  CB  HIS A  10      13.496  -8.202  10.543  1.00 16.44           C  
ANISOU   82  CB  HIS A  10     1911   1921   2414    401    944   -346       C  
ATOM     83  CG  HIS A  10      14.227  -9.504  10.474  1.00 20.06           C  
ANISOU   83  CG  HIS A  10     2044   2277   3300    768    718    109       C  
ATOM     84  ND1 HIS A  10      15.282  -9.849  11.321  1.00 20.54           N  
ANISOU   84  ND1 HIS A  10     2309   2556   2937    570    675    -69       N  
ATOM     85  CD2 HIS A  10      14.016 -10.574   9.686  1.00 22.59           C  
ANISOU   85  CD2 HIS A  10     2602   2638   3343    389    881    -77       C  
ATOM     86  CE1 HIS A  10      15.689 -11.069  11.043  1.00 20.59           C  
ANISOU   86  CE1 HIS A  10     2583   2555   2682    508    620    -74       C  
ATOM     87  NE2 HIS A  10      14.919 -11.541  10.042  1.00 19.19           N  
ANISOU   87  NE2 HIS A  10     1969   2414   2905     -8    888     16       N  
ATOM     88  N   ASN A  11      10.680  -6.521  11.888  1.00 12.57           N  
ANISOU   88  N   ASN A  11     1316   1523   1938    181    491     45       N  
ATOM     89  CA  ASN A  11      10.170  -5.146  12.123  1.00 11.50           C  
ANISOU   89  CA  ASN A  11     1098   1589   1680    193    376    -35       C  
ATOM     90  C   ASN A  11       8.846  -5.174  12.898  1.00  9.95           C  
ANISOU   90  C   ASN A  11     1011   1513   1255    149    176   -173       C  
ATOM     91  O   ASN A  11       8.185  -4.135  12.988  1.00 10.81           O  
ANISOU   91  O   ASN A  11     1160   1309   1636     42    386     29       O  
ATOM     92  CB  ASN A  11      10.003  -4.395  10.806  1.00 12.02           C  
ANISOU   92  CB  ASN A  11     1321   1608   1638    344    402     -5       C  
ATOM     93  CG  ASN A  11       8.945  -5.014   9.917  1.00 11.35           C  
ANISOU   93  CG  ASN A  11     1463   1586   1262    135    526     90       C  
ATOM     94  OD1 ASN A  11       8.345  -6.032  10.268  1.00 12.58           O  
ANISOU   94  OD1 ASN A  11     1528   1655   1597    -84    225    108       O  
ATOM     95  ND2 ASN A  11       8.641  -4.380   8.793  1.00 14.35           N  
ANISOU   95  ND2 ASN A  11     1885   2062   1504    183    473    455       N  
ATOM     96  N   GLY A  12       8.526  -6.302  13.524  1.00 10.01           N  
ANISOU   96  N   GLY A  12      856   1551   1396    259    191    -69       N  
ATOM     97  CA  GLY A  12       7.215  -6.502  14.160  1.00  9.79           C  
ANISOU   97  CA  GLY A  12      799   1514   1406     48     68   -105       C  
ATOM     98  C   GLY A  12       7.190  -5.975  15.590  1.00  9.17           C  
ANISOU   98  C   GLY A  12      951   1191   1341    -24    143     49       C  
ATOM     99  O   GLY A  12       8.094  -5.270  16.044  1.00  9.55           O  
ANISOU   99  O   GLY A  12      864   1351   1411     76      0    130       O  
ATOM    100  N   PRO A  13       6.102  -6.319  16.313  1.00  8.82           N  
ANISOU  100  N   PRO A  13      911   1198   1241    -65    159    -38       N  
ATOM    101  CA  PRO A  13       5.857  -5.796  17.661  1.00  8.57           C  
ANISOU  101  CA  PRO A  13      927   1041   1287   -173    147    -21       C  
ATOM    102  C   PRO A  13       7.057  -5.812  18.625  1.00  8.76           C  
ANISOU  102  C   PRO A  13      933   1118   1275   -202    107     53       C  
ATOM    103  O   PRO A  13       7.129  -4.941  19.476  1.00 10.59           O  
ANISOU  103  O   PRO A  13      754   1616   1651    -91     67   -365       O  
ATOM    104  CB  PRO A  13       4.674  -6.670  18.116  1.00  9.53           C  
ANISOU  104  CB  PRO A  13      889   1233   1499   -227    116      2       C  
ATOM    105  CG  PRO A  13       3.867  -6.859  16.858  1.00  9.56           C  
ANISOU  105  CG  PRO A  13     1012   1238   1383    -89     90     -3       C  
ATOM    106  CD  PRO A  13       4.943  -7.089  15.816  1.00 10.10           C  
ANISOU  106  CD  PRO A  13     1051   1364   1422   -104    100   -102       C  
ATOM    107  N   GLU A  14       7.917  -6.824  18.551  1.00  9.93           N  
ANISOU  107  N   GLU A  14     1162   1149   1459    -87      3     11       N  
ATOM    108  CA  GLU A  14       9.075  -6.960  19.479  1.00 10.75           C  
ANISOU  108  CA  GLU A  14     1330   1343   1410    -94    -44    200       C  
ATOM    109  C   GLU A  14      10.130  -5.887  19.200  1.00  9.44           C  
ANISOU  109  C   GLU A  14     1010   1021   1556    212    -39    195       C  
ATOM    110  O   GLU A  14      11.014  -5.678  20.026  1.00 12.48           O  
ANISOU  110  O   GLU A  14     1403   1644   1693    205   -298    352       O  
ATOM    111  CB  GLU A  14       9.744  -8.336  19.357  1.00 14.45           C  
ANISOU  111  CB  GLU A  14     1747   1351   2391    -72   -314    270       C  
ATOM    112  CG  GLU A  14       8.892  -9.454  19.908  1.00 17.47           C  
ANISOU  112  CG  GLU A  14     2219   1506   2913   -402    -16     90       C  
ATOM    113  CD  GLU A  14       8.712  -9.217  21.396  1.00 22.09           C  
ANISOU  113  CD  GLU A  14     2770   2656   2966    203    702    574       C  
ATOM    114  OE1 GLU A  14       9.694  -9.344  22.138  1.00 29.83           O  
ANISOU  114  OE1 GLU A  14     2599   4889   3845   -268    476    111       O  
ATOM    115  OE2 GLU A  14       7.636  -8.732  21.769  1.00 28.14           O  
ANISOU  115  OE2 GLU A  14     3291   2745   4657    666   1226    325       O  
ATOM    116  N   HIS A  15      10.071  -5.278  18.026  1.00  8.72           N  
ANISOU  116  N   HIS A  15      764   1180   1366      3    -85     78       N  
ATOM    117  CA  HIS A  15      11.067  -4.272  17.602  1.00  9.35           C  
ANISOU  117  CA  HIS A  15      755   1195   1600    -59    -95     67       C  
ATOM    118  C   HIS A  15      10.562  -2.844  17.780  1.00  8.42           C  
ANISOU  118  C   HIS A  15      536   1221   1441    -91    114     32       C  
ATOM    119  O   HIS A  15      11.383  -1.930  17.746  1.00  8.84           O  
ANISOU  119  O   HIS A  15      591   1285   1480   -132     69    -77       O  
ATOM    120  CB  HIS A  15      11.394  -4.446  16.122  1.00  9.37           C  
ANISOU  120  CB  HIS A  15      673   1242   1644    171     -4    197       C  
ATOM    121  CG  HIS A  15      12.153  -5.676  15.804  1.00 11.71           C  
ANISOU  121  CG  HIS A  15      875   1560   2014    443     68     87       C  
ATOM    122  ND1 HIS A  15      13.537  -5.701  15.826  1.00 12.63           N  
ANISOU  122  ND1 HIS A  15      876   1734   2188    471    123   -241       N  
ATOM    123  CD2 HIS A  15      11.743  -6.907  15.458  1.00 13.02           C  
ANISOU  123  CD2 HIS A  15     1160   1558   2226    438    139    -69       C  
ATOM    124  CE1 HIS A  15      13.945  -6.896  15.495  1.00 14.34           C  
ANISOU  124  CE1 HIS A  15     1356   1697   2392    575   -186   -255       C  
ATOM    125  NE2 HIS A  15      12.872  -7.657  15.272  1.00 13.58           N  
ANISOU  125  NE2 HIS A  15     1276   1613   2270    462    234   -261       N  
ATOM    126  N   TRP A  16       9.256  -2.629  17.926  1.00  7.93           N  
ANISOU  126  N   TRP A  16      513   1191   1307   -129     92     34       N  
ATOM    127  CA  TRP A  16       8.678  -1.264  17.839  1.00  8.59           C  
ANISOU  127  CA  TRP A  16      609   1239   1415    -43    114     42       C  
ATOM    128  C   TRP A  16       9.262  -0.323  18.889  1.00  8.47           C  
ANISOU  128  C   TRP A  16      489   1353   1375     33     13     78       C  
ATOM    129  O   TRP A  16       9.389   0.882  18.611  1.00  8.98           O  
ANISOU  129  O   TRP A  16      673   1261   1478     30    -72    -31       O  
ATOM    130  CB  TRP A  16       7.153  -1.324  17.964  1.00  7.99           C  
ANISOU  130  CB  TRP A  16      597   1123   1316    -86     61    -98       C  
ATOM    131  CG  TRP A  16       6.487  -2.042  16.839  1.00  8.28           C  
ANISOU  131  CG  TRP A  16      627   1304   1214    -37     52    -99       C  
ATOM    132  CD1 TRP A  16       7.016  -2.431  15.643  1.00  8.82           C  
ANISOU  132  CD1 TRP A  16      672   1356   1321    -53    181    -38       C  
ATOM    133  CD2 TRP A  16       5.078  -2.357  16.793  1.00  7.04           C  
ANISOU  133  CD2 TRP A  16      596    952   1126     67    102    -62       C  
ATOM    134  NE1 TRP A  16       6.047  -3.028  14.884  1.00  7.82           N  
ANISOU  134  NE1 TRP A  16      603   1221   1147    214     95    -28       N  
ATOM    135  CE2 TRP A  16       4.845  -2.960  15.549  1.00  7.18           C  
ANISOU  135  CE2 TRP A  16      565   1129   1033    108     51    -37       C  
ATOM    136  CE3 TRP A  16       4.003  -2.193  17.662  1.00  7.17           C  
ANISOU  136  CE3 TRP A  16      557    996   1169    -74    116    -86       C  
ATOM    137  CZ2 TRP A  16       3.586  -3.430  15.186  1.00  7.71           C  
ANISOU  137  CZ2 TRP A  16      736    980   1210      2     -5   -131       C  
ATOM    138  CZ3 TRP A  16       2.755  -2.645  17.319  1.00  7.12           C  
ANISOU  138  CZ3 TRP A  16      465   1129   1109    102     11     16       C  
ATOM    139  CH2 TRP A  16       2.556  -3.223  16.073  1.00  7.88           C  
ANISOU  139  CH2 TRP A  16      702   1200   1090    187    -46    -11       C  
ATOM    140  N   HIS A  17       9.637  -0.835  20.059  1.00  8.36           N  
ANISOU  140  N   HIS A  17      477   1411   1286     -2    -50     44       N  
ATOM    141  CA  HIS A  17      10.119   0.022  21.167  1.00  9.75           C  
ANISOU  141  CA  HIS A  17      662   1742   1299   -141   -160      0       C  
ATOM    142  C   HIS A  17      11.369   0.802  20.765  1.00  9.17           C  
ANISOU  142  C   HIS A  17      630   1710   1143    -10    -59     57       C  
ATOM    143  O   HIS A  17      11.610   1.845  21.384  1.00  9.93           O  
ANISOU  143  O   HIS A  17      499   1642   1631     24    -89    -57       O  
ATOM    144  CB  HIS A  17      10.372  -0.807  22.431  1.00  9.42           C  
ANISOU  144  CB  HIS A  17      622   1601   1356   -182   -140     -5       C  
ATOM    145  CG  HIS A  17      11.578  -1.679  22.323  1.00 10.52           C  
ANISOU  145  CG  HIS A  17      800   1788   1408    -21     53    134       C  
ATOM    146  ND1 HIS A  17      12.790  -1.307  22.859  1.00 11.84           N  
ANISOU  146  ND1 HIS A  17      811   1923   1763    140    -72    145       N  
ATOM    147  CD2 HIS A  17      11.767  -2.871  21.717  1.00 11.16           C  
ANISOU  147  CD2 HIS A  17      964   1775   1500    133    112    191       C  
ATOM    148  CE1 HIS A  17      13.674  -2.233  22.595  1.00 12.68           C  
ANISOU  148  CE1 HIS A  17      904   1923   1989    221    141    242       C  
ATOM    149  NE2 HIS A  17      13.086  -3.200  21.899  1.00 11.38           N  
ANISOU  149  NE2 HIS A  17     1102   1478   1743    346    145    391       N  
ATOM    150  N   LYS A  18      12.152   0.324  19.800  1.00  9.00           N  
ANISOU  150  N   LYS A  18      551   1454   1415   -112     -4    -22       N  
ATOM    151  CA  LYS A  18      13.399   1.026  19.451  1.00 10.07           C  
ANISOU  151  CA  LYS A  18      462   1711   1653   -205   -125     39       C  
ATOM    152  C   LYS A  18      13.089   2.396  18.851  1.00 10.79           C  
ANISOU  152  C   LYS A  18      673   1683   1744   -184   -130    -52       C  
ATOM    153  O   LYS A  18      13.768   3.368  19.182  1.00 14.83           O  
ANISOU  153  O   LYS A  18     1211   1819   2601   -564   -555    330       O  
ATOM    154  CB  LYS A  18      14.246   0.148  18.533  1.00 11.02           C  
ANISOU  154  CB  LYS A  18      614   1827   1744     79    -36    177       C  
ATOM    155  CG  LYS A  18      14.869  -1.042  19.256  1.00 11.82           C  
ANISOU  155  CG  LYS A  18      745   1985   1760    266     84    243       C  
ATOM    156  CD  LYS A  18      15.592  -2.000  18.341  1.00 11.67           C  
ANISOU  156  CD  LYS A  18      844   1626   1963    349     28    322       C  
ATOM    157  CE  LYS A  18      14.630  -2.896  17.600  1.00 10.83           C  
ANISOU  157  CE  LYS A  18      736   1461   1917    261    146    422       C  
ATOM    158  NZ  LYS A  18      15.312  -3.706  16.587  1.00 11.52           N  
ANISOU  158  NZ  LYS A  18      673   1779   1925    397     79    410       N  
ATOM    159  N  AASP A  19      12.095   2.485  17.969  0.50 10.17           N  
ANISOU  159  N  AASP A  19      638   1646   1578   -169    -40    119       N  
ATOM    160  N  BASP A  19      12.077   2.483  17.995  0.50 10.05           N  
ANISOU  160  N  BASP A  19      665   1553   1599   -142    -67    132       N  
ATOM    161  CA AASP A  19      11.708   3.781  17.360  0.50 11.00           C  
ANISOU  161  CA AASP A  19      925   1679   1574   -136      0    197       C  
ATOM    162  CA BASP A  19      11.702   3.772  17.368  0.50 10.84           C  
ANISOU  162  CA BASP A  19      935   1557   1625   -124    -16    207       C  
ATOM    163  C  AASP A  19      10.604   4.462  18.175  0.50 11.56           C  
ANISOU  163  C  AASP A  19     1040   1803   1546    -24     60    289       C  
ATOM    164  C  BASP A  19      10.593   4.458  18.167  0.50 11.46           C  
ANISOU  164  C  BASP A  19     1054   1735   1564      1     42    300       C  
ATOM    165  O  AASP A  19      10.440   5.686  18.035  0.50 15.65           O  
ANISOU  165  O  AASP A  19     2109   1599   2238    107    358    259       O  
ATOM    166  O  BASP A  19      10.444   5.683  18.037  0.50 15.40           O  
ANISOU  166  O  BASP A  19     2070   1530   2248     89    354    265       O  
ATOM    167  CB AASP A  19      11.185   3.635  15.932  0.50 12.15           C  
ANISOU  167  CB AASP A  19      988   2084   1544   -128    -71    274       C  
ATOM    168  CB BASP A  19      11.280   3.569  15.918  0.50 11.61           C  
ANISOU  168  CB BASP A  19      964   1836   1611    -76   -154    330       C  
ATOM    169  CG AASP A  19      12.250   3.452  14.869  0.50 14.93           C  
ANISOU  169  CG AASP A  19     1303   2443   1925     15    208    147       C  
ATOM    170  CG BASP A  19      12.468   3.262  15.036  0.50 14.08           C  
ANISOU  170  CG BASP A  19     1322   2088   1938     32     95    159       C  
ATOM    171  OD1AASP A  19      13.435   3.617  15.176  0.50 16.66           O  
ANISOU  171  OD1AASP A  19     1302   3397   1630   -376    359    236       O  
ATOM    172  OD1BASP A  19      13.174   4.225  14.686  0.50 14.00           O  
ANISOU  172  OD1BASP A  19     1176   2310   1832    137    190    534       O  
ATOM    173  OD2AASP A  19      11.876   3.129  13.749  0.50 19.19           O  
ANISOU  173  OD2AASP A  19     1925   3207   2156    402   -193    -84       O  
ATOM    174  OD2BASP A  19      12.705   2.058  14.778  0.50 16.70           O  
ANISOU  174  OD2BASP A  19     1566   2375   2401    557    180      5       O  
ATOM    175  N   PHE A  20       9.847   3.678  18.969  1.00  9.96           N  
ANISOU  175  N   PHE A  20      743   1358   1681    -40     52     45       N  
ATOM    176  CA  PHE A  20       8.663   4.174  19.712  1.00 10.09           C  
ANISOU  176  CA  PHE A  20      780   1449   1602     50      5      6       C  
ATOM    177  C   PHE A  20       8.793   3.677  21.142  1.00  9.63           C  
ANISOU  177  C   PHE A  20      750   1471   1436    -62     84   -110       C  
ATOM    178  O   PHE A  20       8.121   2.720  21.527  1.00  9.58           O  
ANISOU  178  O   PHE A  20      675   1462   1499    -20    150     -6       O  
ATOM    179  CB  PHE A  20       7.389   3.696  19.013  1.00  9.78           C  
ANISOU  179  CB  PHE A  20      794   1332   1587      8     37    -12       C  
ATOM    180  CG  PHE A  20       7.340   4.087  17.559  1.00  9.85           C  
ANISOU  180  CG  PHE A  20      506   1635   1601   -185    -59     81       C  
ATOM    181  CD1 PHE A  20       6.887   5.345  17.168  1.00 12.18           C  
ANISOU  181  CD1 PHE A  20      953   1795   1878   -194   -168    293       C  
ATOM    182  CD2 PHE A  20       7.747   3.199  16.579  1.00 10.67           C  
ANISOU  182  CD2 PHE A  20      658   1787   1605   -197     44     86       C  
ATOM    183  CE1 PHE A  20       6.877   5.713  15.832  1.00 13.04           C  
ANISOU  183  CE1 PHE A  20      927   2073   1952   -127    -49    478       C  
ATOM    184  CE2 PHE A  20       7.718   3.561  15.242  1.00 11.53           C  
ANISOU  184  CE2 PHE A  20      677   2038   1663   -187   -109    134       C  
ATOM    185  CZ  PHE A  20       7.286   4.811  14.875  1.00 12.68           C  
ANISOU  185  CZ  PHE A  20      880   2131   1805   -251    -55    444       C  
ATOM    186  N   PRO A  21       9.633   4.321  21.981  1.00 10.01           N  
ANISOU  186  N   PRO A  21      591   1446   1764    -91     94   -212       N  
ATOM    187  CA  PRO A  21       9.886   3.835  23.342  1.00 10.41           C  
ANISOU  187  CA  PRO A  21      611   1599   1744   -145     98   -134       C  
ATOM    188  C   PRO A  21       8.639   3.703  24.227  1.00  9.51           C  
ANISOU  188  C   PRO A  21      754   1351   1506   -105     72   -107       C  
ATOM    189  O   PRO A  21       8.665   2.923  25.175  1.00 10.28           O  
ANISOU  189  O   PRO A  21      746   1652   1505    -27   -117     51       O  
ATOM    190  CB  PRO A  21      10.924   4.805  23.931  1.00 12.96           C  
ANISOU  190  CB  PRO A  21      592   2353   1978   -393      0   -235       C  
ATOM    191  CG  PRO A  21      10.919   5.977  22.991  1.00 15.37           C  
ANISOU  191  CG  PRO A  21     1372   2120   2346   -561   -228   -247       C  
ATOM    192  CD  PRO A  21      10.521   5.442  21.638  1.00 11.55           C  
ANISOU  192  CD  PRO A  21      624   1744   2019   -253    -51     -9       C  
ATOM    193  N  AILE A  22       7.576   4.440  23.908  0.50  9.75           N  
ANISOU  193  N  AILE A  22      853   1357   1493   -110   -152   -192       N  
ATOM    194  N  BILE A  22       7.576   4.446  23.910  0.50  9.83           N  
ANISOU  194  N  BILE A  22      863   1383   1487   -110   -153   -157       N  
ATOM    195  CA AILE A  22       6.287   4.353  24.655  0.50  9.10           C  
ANISOU  195  CA AILE A  22      831   1295   1329    -50   -182   -283       C  
ATOM    196  CA BILE A  22       6.272   4.364  24.635  0.50  9.38           C  
ANISOU  196  CA BILE A  22      867   1356   1338    -90   -158   -226       C  
ATOM    197  C  AILE A  22       5.695   2.951  24.498  0.50  9.50           C  
ANISOU  197  C  AILE A  22     1103   1151   1354     50    -98   -155       C  
ATOM    198  C  BILE A  22       5.704   2.948  24.507  0.50  9.63           C  
ANISOU  198  C  BILE A  22     1131   1191   1337     59    -78   -140       C  
ATOM    199  O  AILE A  22       4.760   2.627  25.240  0.50 11.31           O  
ANISOU  199  O  AILE A  22     1496   1427   1371    -27     91   -210       O  
ATOM    200  O  BILE A  22       4.800   2.608  25.281  0.50 11.33           O  
ANISOU  200  O  BILE A  22     1515   1396   1391     -4    100   -224       O  
ATOM    201  CB AILE A  22       5.329   5.464  24.202  0.50  8.92           C  
ANISOU  201  CB AILE A  22      739   1255   1392    -62    -89   -315       C  
ATOM    202  CB BILE A  22       5.304   5.446  24.125  0.50  9.70           C  
ANISOU  202  CB BILE A  22      861   1375   1447    -88    -89   -171       C  
ATOM    203  CG1AILE A  22       4.311   5.787  25.299  0.50  9.17           C  
ANISOU  203  CG1AILE A  22      813   1251   1418   -122    -35   -431       C  
ATOM    204  CG1BILE A  22       4.192   5.733  25.140  0.50 10.79           C  
ANISOU  204  CG1BILE A  22      919   1530   1650   -142     35   -257       C  
ATOM    205  CG2AILE A  22       4.674   5.111  22.864  0.50  8.84           C  
ANISOU  205  CG2AILE A  22      534   1399   1426    -94   -132   -231       C  
ATOM    206  CG2BILE A  22       4.755   5.077  22.744  0.50  8.86           C  
ANISOU  206  CG2BILE A  22      563   1460   1342   -124      1    -57       C  
ATOM    207  CD1AILE A  22       3.356   6.895  24.935  0.50  9.71           C  
ANISOU  207  CD1AILE A  22      963   1367   1359     72     86   -458       C  
ATOM    208  CD1BILE A  22       4.678   6.262  26.469  0.50 11.83           C  
ANISOU  208  CD1BILE A  22     1197   1681   1617    -52     52   -290       C  
ATOM    209  N   ALA A  23       6.240   2.112  23.623  1.00  8.30           N  
ANISOU  209  N   ALA A  23      617   1154   1380    -18     31    -48       N  
ATOM    210  CA  ALA A  23       5.818   0.700  23.496  1.00  8.63           C  
ANISOU  210  CA  ALA A  23      540   1206   1531    -98     42    -24       C  
ATOM    211  C   ALA A  23       5.901  -0.012  24.853  1.00  9.59           C  
ANISOU  211  C   ALA A  23      722   1444   1477     39    149    -51       C  
ATOM    212  O   ALA A  23       5.178  -1.001  25.048  1.00  9.52           O  
ANISOU  212  O   ALA A  23      640   1393   1582     23    -59     -9       O  
ATOM    213  CB  ALA A  23       6.692  -0.005  22.496  1.00  8.89           C  
ANISOU  213  CB  ALA A  23      543   1256   1577     44    -96   -157       C  
ATOM    214  N   LYS A  24       6.805   0.433  25.724  1.00  9.47           N  
ANISOU  214  N   LYS A  24      797   1212   1589    108     60    -22       N  
ATOM    215  CA  LYS A  24       6.980  -0.140  27.071  1.00  9.97           C  
ANISOU  215  CA  LYS A  24      666   1621   1498     44      0     -9       C  
ATOM    216  C   LYS A  24       6.364   0.758  28.140  1.00 10.35           C  
ANISOU  216  C   LYS A  24      844   1522   1566    253     26     19       C  
ATOM    217  O   LYS A  24       6.746   0.639  29.324  1.00 12.95           O  
ANISOU  217  O   LYS A  24     1009   2231   1678    -10    -99    162       O  
ATOM    218  CB  LYS A  24       8.461  -0.384  27.329  1.00 11.19           C  
ANISOU  218  CB  LYS A  24      765   1907   1576    318    -27    188       C  
ATOM    219  CG  LYS A  24       9.090  -1.395  26.387  1.00 12.80           C  
ANISOU  219  CG  LYS A  24     1131   2104   1628    405     99    182       C  
ATOM    220  CD  LYS A  24      10.497  -1.726  26.801  1.00 15.89           C  
ANISOU  220  CD  LYS A  24     1125   2667   2244    264    -22    418       C  
ATOM    221  CE  LYS A  24      11.244  -2.571  25.806  1.00 19.76           C  
ANISOU  221  CE  LYS A  24     1799   2969   2740    574    402    447       C  
ATOM    222  NZ  LYS A  24      10.714  -3.950  25.736  1.00 24.60           N  
ANISOU  222  NZ  LYS A  24     2453   3257   3636    325    727    309       N  
ATOM    223  N   GLY A  25       5.394   1.586  27.765  1.00  9.84           N  
ANISOU  223  N   GLY A  25      736   1503   1499    155    -11    -14       N  
ATOM    224  CA  GLY A  25       4.751   2.560  28.667  1.00 10.77           C  
ANISOU  224  CA  GLY A  25      740   1837   1513    244     36   -110       C  
ATOM    225  C   GLY A  25       3.767   1.943  29.645  1.00  9.39           C  
ANISOU  225  C   GLY A  25      822   1412   1331    138   -153   -133       C  
ATOM    226  O   GLY A  25       3.644   0.691  29.739  1.00 10.21           O  
ANISOU  226  O   GLY A  25      934   1487   1456    156   -200     23       O  
ATOM    227  N   GLU A  26       3.104   2.833  30.360  1.00  9.45           N  
ANISOU  227  N   GLU A  26      877   1486   1227    157   -197   -127       N  
ATOM    228  CA  GLU A  26       2.263   2.430  31.507  1.00 11.20           C  
ANISOU  228  CA  GLU A  26     1119   1898   1236    -61   -129    -96       C  
ATOM    229  C   GLU A  26       0.821   2.169  31.096  1.00  9.95           C  
ANISOU  229  C   GLU A  26     1014   1768    996     63      1   -121       C  
ATOM    230  O   GLU A  26       0.067   1.653  31.915  1.00 11.13           O  
ANISOU  230  O   GLU A  26     1312   2085    831   -265   -148    -76       O  
ATOM    231  CB  GLU A  26       2.310   3.501  32.594  1.00 12.16           C  
ANISOU  231  CB  GLU A  26     1259   1875   1484   -107   -104   -197       C  
ATOM    232  CG  GLU A  26       3.692   3.719  33.169  1.00 14.35           C  
ANISOU  232  CG  GLU A  26     1574   2280   1598   -436   -301   -387       C  
ATOM    233  CD  GLU A  26       4.258   2.473  33.826  1.00 17.00           C  
ANISOU  233  CD  GLU A  26     1800   2726   1931    -37   -378   -261       C  
ATOM    234  OE1 GLU A  26       3.532   1.833  34.621  1.00 22.00           O  
ANISOU  234  OE1 GLU A  26     2369   3467   2520    -29   -136    204       O  
ATOM    235  OE2 GLU A  26       5.369   2.074  33.451  1.00 25.30           O  
ANISOU  235  OE2 GLU A  26     2068   4251   3294    697   -349    225       O  
ATOM    236  N   ARG A  27       0.418   2.474  29.870  1.00  8.38           N  
ANISOU  236  N   ARG A  27      732   1497    953    -81    -63   -223       N  
ATOM    237  CA  ARG A  27      -1.001   2.246  29.481  1.00  7.84           C  
ANISOU  237  CA  ARG A  27      747   1366    863    -52   -147    -69       C  
ATOM    238  C   ARG A  27      -1.032   1.801  28.012  1.00  7.12           C  
ANISOU  238  C   ARG A  27      604   1198    902   -103   -144   -112       C  
ATOM    239  O   ARG A  27      -1.756   2.387  27.192  1.00  7.51           O  
ANISOU  239  O   ARG A  27      729   1174    948      2    -95   -117       O  
ATOM    240  CB  ARG A  27      -1.918   3.445  29.768  1.00  9.76           C  
ANISOU  240  CB  ARG A  27     1221   1642    845    202    -27   -195       C  
ATOM    241  CG  ARG A  27      -1.526   4.797  29.192  1.00 10.82           C  
ANISOU  241  CG  ARG A  27     1042   1793   1273     -2    -13   -180       C  
ATOM    242  CD  ARG A  27      -2.536   5.920  29.394  1.00 11.93           C  
ANISOU  242  CD  ARG A  27     1671   1721   1139    199     -5    -84       C  
ATOM    243  NE  ARG A  27      -3.659   5.820  28.487  1.00 10.56           N  
ANISOU  243  NE  ARG A  27     1573   1266   1173    111     97   -212       N  
ATOM    244  CZ  ARG A  27      -4.626   6.720  28.407  1.00 10.80           C  
ANISOU  244  CZ  ARG A  27     1496   1295   1311    136    135   -263       C  
ATOM    245  NH1 ARG A  27      -4.614   7.817  29.154  1.00 10.81           N  
ANISOU  245  NH1 ARG A  27     1054   1577   1476    367   -226   -507       N  
ATOM    246  NH2 ARG A  27      -5.572   6.543  27.524  1.00 11.32           N  
ANISOU  246  NH2 ARG A  27     1417   1438   1444    161    177   -489       N  
ATOM    247  N   GLN A  28      -0.301   0.723  27.706  1.00  6.97           N  
ANISOU  247  N   GLN A  28      504   1240    903    -58   -115    -74       N  
ATOM    248  CA  GLN A  28      -0.259   0.189  26.325  1.00  6.70           C  
ANISOU  248  CA  GLN A  28      483   1109    954     10   -195   -112       C  
ATOM    249  C   GLN A  28      -1.428  -0.761  26.066  1.00  6.28           C  
ANISOU  249  C   GLN A  28      527    955    903      0     29   -111       C  
ATOM    250  O   GLN A  28      -1.894  -1.479  26.977  1.00  7.02           O  
ANISOU  250  O   GLN A  28      606   1055   1005    -87     -3     -4       O  
ATOM    251  CB  GLN A  28       1.088  -0.480  26.075  1.00  6.51           C  
ANISOU  251  CB  GLN A  28      617    931    924     75   -123   -107       C  
ATOM    252  CG  GLN A  28       2.202   0.550  26.015  1.00  7.28           C  
ANISOU  252  CG  GLN A  28      571   1158   1037    -27   -161   -177       C  
ATOM    253  CD  GLN A  28       2.095   1.329  24.721  1.00  6.97           C  
ANISOU  253  CD  GLN A  28      469   1085   1092   -171    -44   -136       C  
ATOM    254  OE1 GLN A  28       2.285   0.795  23.619  1.00  7.35           O  
ANISOU  254  OE1 GLN A  28      681   1111    999    -77    -17    -30       O  
ATOM    255  NE2 GLN A  28       1.751   2.613  24.840  1.00  6.90           N  
ANISOU  255  NE2 GLN A  28      437   1098   1085    -87    -34   -152       N  
ATOM    256  N   SER A  29      -1.773  -0.873  24.795  1.00  6.08           N  
ANISOU  256  N   SER A  29      450    986    874     18     77    -29       N  
ATOM    257  CA  SER A  29      -2.847  -1.729  24.286  1.00  6.18           C  
ANISOU  257  CA  SER A  29      630    791    928     -9     46    -46       C  
ATOM    258  C   SER A  29      -2.293  -2.602  23.187  1.00  6.18           C  
ANISOU  258  C   SER A  29      613    806    927     53     27     -8       C  
ATOM    259  O   SER A  29      -1.333  -2.241  22.499  1.00  6.75           O  
ANISOU  259  O   SER A  29      520   1023   1019     82     76    -82       O  
ATOM    260  CB  SER A  29      -4.013  -0.924  23.771  1.00  5.77           C  
ANISOU  260  CB  SER A  29      779    720    692      6     69     45       C  
ATOM    261  OG  SER A  29      -4.598  -0.160  24.831  1.00  5.61           O  
ANISOU  261  OG  SER A  29      560    853    718     37     55     11       O  
ATOM    262  N   PRO A  30      -2.913  -3.762  22.931  1.00  5.69           N  
ANISOU  262  N   PRO A  30      486    833    841     64     20    -75       N  
ATOM    263  CA  PRO A  30      -4.093  -4.303  23.613  1.00  5.96           C  
ANISOU  263  CA  PRO A  30      506    856    902     59     39      8       C  
ATOM    264  C   PRO A  30      -3.679  -4.973  24.927  1.00  5.74           C  
ANISOU  264  C   PRO A  30      590    655    936     16     12    -27       C  
ATOM    265  O   PRO A  30      -2.494  -4.997  25.271  1.00  6.55           O  
ANISOU  265  O   PRO A  30      585    997    903     72     47    -81       O  
ATOM    266  CB  PRO A  30      -4.594  -5.327  22.589  1.00  5.94           C  
ANISOU  266  CB  PRO A  30      612    741    902     52     40     75       C  
ATOM    267  CG  PRO A  30      -3.335  -5.897  22.048  1.00  5.87           C  
ANISOU  267  CG  PRO A  30      546    853    831     90    -36     92       C  
ATOM    268  CD  PRO A  30      -2.466  -4.678  21.869  1.00  5.45           C  
ANISOU  268  CD  PRO A  30      559    849    661    109     58     24       C  
ATOM    269  N   VAL A  31      -4.679  -5.514  25.615  1.00  6.45           N  
ANISOU  269  N   VAL A  31      530    983    936     98     -6    158       N  
ATOM    270  CA  VAL A  31      -4.508  -6.282  26.867  1.00  6.60           C  
ANISOU  270  CA  VAL A  31      711    973    824     73      4    107       C  
ATOM    271  C   VAL A  31      -5.409  -7.508  26.818  1.00  7.07           C  
ANISOU  271  C   VAL A  31      886    909    891     63    -80     41       C  
ATOM    272  O   VAL A  31      -6.362  -7.570  26.029  1.00  6.84           O  
ANISOU  272  O   VAL A  31      775    769   1053    -13    -46    145       O  
ATOM    273  CB  VAL A  31      -4.821  -5.445  28.115  1.00  7.24           C  
ANISOU  273  CB  VAL A  31      885    944    920     93    -25     51       C  
ATOM    274  CG1 VAL A  31      -3.879  -4.255  28.245  1.00  8.00           C  
ANISOU  274  CG1 VAL A  31      942   1094   1003    -59    135     17       C  
ATOM    275  CG2 VAL A  31      -6.279  -5.001  28.143  1.00  7.46           C  
ANISOU  275  CG2 VAL A  31      884    847   1101     78    169    186       C  
ATOM    276  N   ASP A  32      -5.079  -8.465  27.666  1.00  7.37           N  
ANISOU  276  N   ASP A  32      870    961    967     20     -7    138       N  
ATOM    277  CA  ASP A  32      -5.993  -9.569  27.965  1.00  7.51           C  
ANISOU  277  CA  ASP A  32      820    907   1123     95     49    148       C  
ATOM    278  C   ASP A  32      -7.046  -9.027  28.923  1.00  7.68           C  
ANISOU  278  C   ASP A  32      880    846   1189    102    140    238       C  
ATOM    279  O   ASP A  32      -6.717  -8.364  29.923  1.00  9.00           O  
ANISOU  279  O   ASP A  32      883   1296   1237    167     23    131       O  
ATOM    280  CB  ASP A  32      -5.263 -10.769  28.519  1.00  8.37           C  
ANISOU  280  CB  ASP A  32     1022   1233    924    219      9    338       C  
ATOM    281  CG  ASP A  32      -6.220 -11.900  28.835  1.00  8.54           C  
ANISOU  281  CG  ASP A  32     1022   1135   1088    238     19    288       C  
ATOM    282  OD1 ASP A  32      -6.875 -12.376  27.910  1.00  9.17           O  
ANISOU  282  OD1 ASP A  32     1184   1109   1189    193     12    194       O  
ATOM    283  OD2 ASP A  32      -6.236 -12.306  30.018  1.00 11.26           O  
ANISOU  283  OD2 ASP A  32     1814   1293   1170   -140    -39    433       O  
ATOM    284  N   ILE A  33      -8.289  -9.362  28.624  1.00  7.16           N  
ANISOU  284  N   ILE A  33      902    904    912    102    166    129       N  
ATOM    285  CA  ILE A  33      -9.452  -9.052  29.475  1.00  8.33           C  
ANISOU  285  CA  ILE A  33      914   1028   1222    180    258     95       C  
ATOM    286  C   ILE A  33      -9.762 -10.293  30.277  1.00  8.87           C  
ANISOU  286  C   ILE A  33     1079   1115   1175    247    301    158       C  
ATOM    287  O   ILE A  33     -10.313 -11.267  29.758  1.00  9.57           O  
ANISOU  287  O   ILE A  33     1315   1015   1303    201    280    228       O  
ATOM    288  CB  ILE A  33     -10.638  -8.587  28.642  1.00  8.35           C  
ANISOU  288  CB  ILE A  33     1029    875   1266    265    210    197       C  
ATOM    289  CG1 ILE A  33     -10.277  -7.338  27.845  1.00  9.27           C  
ANISOU  289  CG1 ILE A  33     1134    913   1471    124    -16    289       C  
ATOM    290  CG2 ILE A  33     -11.843  -8.333  29.537  1.00  8.66           C  
ANISOU  290  CG2 ILE A  33      957   1242   1091    212    115    210       C  
ATOM    291  CD1 ILE A  33     -11.272  -7.019  26.737  1.00  9.53           C  
ANISOU  291  CD1 ILE A  33     1101    990   1528     33    -33    327       C  
ATOM    292  N  AASP A  34      -9.342 -10.259  31.542  0.50 10.56           N  
ANISOU  292  N  AASP A  34     1438   1327   1246    221    120    120       N  
ATOM    293  N  BASP A  34      -9.370 -10.254  31.543  0.50 10.54           N  
ANISOU  293  N  BASP A  34     1390   1393   1222    225    152    144       N  
ATOM    294  CA AASP A  34      -9.654 -11.294  32.558  0.50 11.71           C  
ANISOU  294  CA AASP A  34     1586   1413   1450    269    248    231       C  
ATOM    295  CA BASP A  34      -9.662 -11.357  32.480  0.50 11.78           C  
ANISOU  295  CA BASP A  34     1561   1575   1340    281    266    284       C  
ATOM    296  C  AASP A  34     -11.096 -10.990  33.021  0.50 13.46           C  
ANISOU  296  C  AASP A  34     1502   1935   1676    174    202    433       C  
ATOM    297  C  BASP A  34     -11.062 -11.064  33.068  0.50 14.00           C  
ANISOU  297  C  BASP A  34     1473   2072   1775    200    254    259       C  
ATOM    298  O  AASP A  34     -11.314  -9.960  33.684  0.50 19.55           O  
ANISOU  298  O  AASP A  34     2369   2458   2598    262    223   -565       O  
ATOM    299  O  BASP A  34     -11.214 -10.128  33.846  0.50 18.88           O  
ANISOU  299  O  BASP A  34     2147   2812   2214    438    275   -509       O  
ATOM    300  CB AASP A  34      -8.622 -11.267  33.690  0.50 13.37           C  
ANISOU  300  CB AASP A  34     1791   1675   1612    332     66    295       C  
ATOM    301  CB BASP A  34      -8.550 -11.508  33.512  0.50 12.92           C  
ANISOU  301  CB BASP A  34     1615   1779   1512    443    195    519       C  
ATOM    302  CG AASP A  34      -8.891 -12.216  34.857  0.50 13.13           C  
ANISOU  302  CG AASP A  34     1788   1337   1864    382    185    329       C  
ATOM    303  CG BASP A  34      -8.791 -12.718  34.386  0.50 13.94           C  
ANISOU  303  CG BASP A  34     1631   2082   1582    223    165    720       C  
ATOM    304  OD1AASP A  34     -10.009 -12.807  34.928  0.50 15.63           O  
ANISOU  304  OD1AASP A  34     1807   2254   1875     49    112    297       O  
ATOM    305  OD1BASP A  34      -8.491 -13.839  33.908  0.50 15.07           O  
ANISOU  305  OD1BASP A  34     1908   2163   1652    361    562    960       O  
ATOM    306  OD2AASP A  34      -7.985 -12.339  35.699  0.50 19.69           O  
ANISOU  306  OD2AASP A  34     2564   2857   2058   -274   -264    373       O  
ATOM    307  OD2BASP A  34      -9.357 -12.522  35.488  0.50 16.74           O  
ANISOU  307  OD2BASP A  34     2133   2252   1972    103    482    122       O  
ATOM    308  N   THR A  35     -12.042 -11.849  32.538  1.00 11.85           N  
ANISOU  308  N   THR A  35     1486   1706   1307    396    309    556       N  
ATOM    309  CA  THR A  35     -13.483 -11.594  32.785  1.00 12.10           C  
ANISOU  309  CA  THR A  35     1453   1930   1215    457    224    481       C  
ATOM    310  C   THR A  35     -13.803 -11.694  34.267  1.00 12.28           C  
ANISOU  310  C   THR A  35     1693   1799   1172    394    103    434       C  
ATOM    311  O   THR A  35     -14.651 -10.922  34.738  1.00 14.42           O  
ANISOU  311  O   THR A  35     1899   1857   1723    520    286    390       O  
ATOM    312  CB  THR A  35     -14.383 -12.491  31.933  1.00 14.21           C  
ANISOU  312  CB  THR A  35     1580   2416   1402    258    145    282       C  
ATOM    313  OG1 THR A  35     -14.224 -13.828  32.388  1.00 16.05           O  
ANISOU  313  OG1 THR A  35     1995   2632   1472   -140    307    530       O  
ATOM    314  CG2 THR A  35     -14.103 -12.330  30.453  1.00 15.67           C  
ANISOU  314  CG2 THR A  35     1972   2545   1435    475    212    336       C  
ATOM    315  N   HIS A  36     -13.091 -12.547  34.988  1.00 11.28           N  
ANISOU  315  N   HIS A  36     1687   1441   1156    310    215    381       N  
ATOM    316  CA  HIS A  36     -13.349 -12.760  36.426  1.00 12.32           C  
ANISOU  316  CA  HIS A  36     1886   1669   1124    239    239    312       C  
ATOM    317  C   HIS A  36     -12.825 -11.577  37.251  1.00 12.69           C  
ANISOU  317  C   HIS A  36     2007   1644   1167     52    221    404       C  
ATOM    318  O   HIS A  36     -13.437 -11.303  38.296  1.00 14.61           O  
ANISOU  318  O   HIS A  36     2152   2319   1080    267     53    170       O  
ATOM    319  CB  HIS A  36     -12.838 -14.151  36.821  1.00 12.69           C  
ANISOU  319  CB  HIS A  36     1997   1732   1090    307    280    411       C  
ATOM    320  CG  HIS A  36     -13.737 -15.245  36.313  1.00 14.45           C  
ANISOU  320  CG  HIS A  36     2206   1770   1512    286    -99    367       C  
ATOM    321  ND1 HIS A  36     -15.065 -15.314  36.693  1.00 15.24           N  
ANISOU  321  ND1 HIS A  36     2449   1682   1658    -48    -49   -122       N  
ATOM    322  CD2 HIS A  36     -13.550 -16.259  35.422  1.00 15.32           C  
ANISOU  322  CD2 HIS A  36     2517   1442   1860     80   -428    481       C  
ATOM    323  CE1 HIS A  36     -15.656 -16.309  36.055  1.00 15.82           C  
ANISOU  323  CE1 HIS A  36     2372   1861   1778   -209   -314    127       C  
ATOM    324  NE2 HIS A  36     -14.743 -16.925  35.297  1.00 16.40           N  
ANISOU  324  NE2 HIS A  36     2389   1718   2124    115    -81    524       N  
ATOM    325  N   THR A  37     -11.791 -10.859  36.788  1.00 12.44           N  
ANISOU  325  N   THR A  37     2123   1290   1313    228    510    237       N  
ATOM    326  CA  THR A  37     -11.124  -9.742  37.513  1.00 13.44           C  
ANISOU  326  CA  THR A  37     2218   1443   1443    162     93    364       C  
ATOM    327  C   THR A  37     -11.712  -8.379  37.113  1.00 13.00           C  
ANISOU  327  C   THR A  37     1650   1645   1643    357      7    167       C  
ATOM    328  O   THR A  37     -11.492  -7.389  37.828  1.00 16.90           O  
ANISOU  328  O   THR A  37     2803   1940   1676    500   -597     11       O  
ATOM    329  CB  THR A  37      -9.600  -9.775  37.324  1.00 17.87           C  
ANISOU  329  CB  THR A  37     2054   2017   2716    409   -637    407       C  
ATOM    330  OG1 THR A  37      -9.138 -10.990  37.904  1.00 24.16           O  
ANISOU  330  OG1 THR A  37     3405   2049   3724    777   -313    600       O  
ATOM    331  CG2 THR A  37      -8.881  -8.615  37.981  1.00 19.85           C  
ANISOU  331  CG2 THR A  37     2737   2441   2362    245   -543    250       C  
ATOM    332  N   ALA A  38     -12.383  -8.286  35.980  1.00 12.98           N  
ANISOU  332  N   ALA A  38     2038   1562   1330    218    129    336       N  
ATOM    333  CA  ALA A  38     -13.036  -7.033  35.562  1.00 12.61           C  
ANISOU  333  CA  ALA A  38     1862   1578   1351    311     52    122       C  
ATOM    334  C   ALA A  38     -14.129  -6.801  36.589  1.00 16.64           C  
ANISOU  334  C   ALA A  38     2164   2026   2130    158    530     97       C  
ATOM    335  O   ALA A  38     -14.754  -7.764  37.035  1.00 21.74           O  
ANISOU  335  O   ALA A  38     3179   2167   2913     72   1162    157       O  
ATOM    336  CB  ALA A  38     -13.559  -7.131  34.148  1.00 13.27           C  
ANISOU  336  CB  ALA A  38     1684   1940   1415    278     -4    100       C  
ATOM    337  N   LYS A  39     -14.315  -5.574  37.011  1.00 16.25           N  
ANISOU  337  N   LYS A  39     2199   2168   1806    450    206     86       N  
ATOM    338  CA  LYS A  39     -15.396  -5.335  37.981  1.00 17.23           C  
ANISOU  338  CA  LYS A  39     2208   2448   1888    472    251     49       C  
ATOM    339  C   LYS A  39     -16.515  -4.561  37.323  1.00 13.58           C  
ANISOU  339  C   LYS A  39     1704   2413   1041    -34    149     20       C  
ATOM    340  O   LYS A  39     -16.302  -3.527  36.625  1.00 12.04           O  
ANISOU  340  O   LYS A  39     1211   2279   1083    136      0    120       O  
ATOM    341  CB  LYS A  39     -14.941  -4.622  39.246  1.00 17.69           C  
ANISOU  341  CB  LYS A  39     2233   2483   2004    581     36    -95       C  
ATOM    342  CG  LYS A  39     -15.991  -4.583  40.344  1.00 19.18           C  
ANISOU  342  CG  LYS A  39     2506   2840   1940    404     61   -161       C  
ATOM    343  CD  LYS A  39     -15.536  -3.756  41.504  1.00 19.40           C  
ANISOU  343  CD  LYS A  39     2295   2878   2195    473   -655    -56       C  
ATOM    344  CE  LYS A  39     -16.359  -4.020  42.747  1.00 21.31           C  
ANISOU  344  CE  LYS A  39     2211   3147   2738    539   -113   -180       C  
ATOM    345  NZ  LYS A  39     -16.209  -2.935  43.734  1.00 24.09           N  
ANISOU  345  NZ  LYS A  39     2862   3521   2769    421   -893   -164       N  
ATOM    346  N   TYR A  40     -17.711  -5.035  37.587  1.00 15.59           N  
ANISOU  346  N   TYR A  40     2007   2716   1199   -131    412    140       N  
ATOM    347  CA  TYR A  40     -18.929  -4.308  37.218  1.00 14.66           C  
ANISOU  347  CA  TYR A  40     1998   2634    935   -103    313     -5       C  
ATOM    348  C   TYR A  40     -18.873  -2.919  37.860  1.00 14.90           C  
ANISOU  348  C   TYR A  40     1708   2745   1206    165    292   -151       C  
ATOM    349  O   TYR A  40     -18.663  -2.839  39.094  1.00 18.26           O  
ANISOU  349  O   TYR A  40     2285   3515   1138    467    418   -277       O  
ATOM    350  CB  TYR A  40     -20.126  -5.124  37.695  1.00 18.83           C  
ANISOU  350  CB  TYR A  40     2452   3265   1434   -531    615    121       C  
ATOM    351  CG  TYR A  40     -21.428  -4.408  37.546  1.00 20.47           C  
ANISOU  351  CG  TYR A  40     2521   3686   1570   -384    337   -104       C  
ATOM    352  CD1 TYR A  40     -21.849  -3.973  36.307  1.00 18.23           C  
ANISOU  352  CD1 TYR A  40     2044   3581   1301   -461    428   -375       C  
ATOM    353  CD2 TYR A  40     -22.259  -4.206  38.637  1.00 25.21           C  
ANISOU  353  CD2 TYR A  40     3113   4797   1668   -329    643    -22       C  
ATOM    354  CE1 TYR A  40     -23.051  -3.316  36.149  1.00 22.08           C  
ANISOU  354  CE1 TYR A  40     2218   4286   1883   -182    129   -446       C  
ATOM    355  CE2 TYR A  40     -23.470  -3.552  38.496  1.00 27.33           C  
ANISOU  355  CE2 TYR A  40     2691   5276   2415   -420    304     23       C  
ATOM    356  CZ  TYR A  40     -23.869  -3.118  37.245  1.00 24.60           C  
ANISOU  356  CZ  TYR A  40     2174   4869   2301    -85    465   -178       C  
ATOM    357  OH  TYR A  40     -25.051  -2.471  37.072  1.00 30.19           O  
ANISOU  357  OH  TYR A  40     2310   5868   3291    389    403   -168       O  
ATOM    358  N   ASP A  41     -19.068  -1.869  37.077  1.00 14.49           N  
ANISOU  358  N   ASP A  41     1611   2732   1160     27    276   -189       N  
ATOM    359  CA  ASP A  41     -19.108  -0.464  37.556  1.00 15.37           C  
ANISOU  359  CA  ASP A  41     1896   2753   1190    558   -167   -227       C  
ATOM    360  C   ASP A  41     -20.533   0.038  37.340  1.00 17.59           C  
ANISOU  360  C   ASP A  41     1902   3325   1456    520    -91     79       C  
ATOM    361  O   ASP A  41     -20.872   0.416  36.225  1.00 18.64           O  
ANISOU  361  O   ASP A  41     2124   3621   1336    655   -102     -9       O  
ATOM    362  CB  ASP A  41     -18.050   0.396  36.861  1.00 18.21           C  
ANISOU  362  CB  ASP A  41     2378   2866   1675    352   -130   -252       C  
ATOM    363  CG  ASP A  41     -18.005   1.815  37.404  1.00 20.49           C  
ANISOU  363  CG  ASP A  41     2830   2885   2071    115   -329   -290       C  
ATOM    364  OD1 ASP A  41     -18.917   2.178  38.181  1.00 24.88           O  
ANISOU  364  OD1 ASP A  41     3837   3459   2157    742   -516  -1267       O  
ATOM    365  OD2 ASP A  41     -17.061   2.546  37.056  1.00 25.92           O  
ANISOU  365  OD2 ASP A  41     3383   3143   3323   -546   -837   -312       O  
ATOM    366  N   PRO A  42     -21.412   0.054  38.372  1.00 20.87           N  
ANISOU  366  N   PRO A  42     2362   3602   1965   1040    378    -33       N  
ATOM    367  CA  PRO A  42     -22.808   0.453  38.178  1.00 21.12           C  
ANISOU  367  CA  PRO A  42     2156   3746   2121    727    536   -254       C  
ATOM    368  C   PRO A  42     -22.927   1.938  37.817  1.00 21.85           C  
ANISOU  368  C   PRO A  42     2543   3782   1976    625    174    -85       C  
ATOM    369  O   PRO A  42     -23.987   2.320  37.351  1.00 27.77           O  
ANISOU  369  O   PRO A  42     2806   4519   3225   1151     78    170       O  
ATOM    370  CB  PRO A  42     -23.467   0.166  39.535  1.00 25.21           C  
ANISOU  370  CB  PRO A  42     3004   4267   2305   1203    868    117       C  
ATOM    371  CG  PRO A  42     -22.330   0.329  40.513  1.00 28.48           C  
ANISOU  371  CG  PRO A  42     3425   4654   2742   1175    477    -81       C  
ATOM    372  CD  PRO A  42     -21.135  -0.258  39.787  1.00 24.54           C  
ANISOU  372  CD  PRO A  42     3325   3949   2049   1109    243    111       C  
ATOM    373  N   SER A  43     -21.867   2.734  38.026  1.00 20.92           N  
ANISOU  373  N   SER A  43     2941   3427   1578    581    168   -187       N  
ATOM    374  CA  SER A  43     -21.830   4.159  37.596  1.00 23.31           C  
ANISOU  374  CA  SER A  43     3926   2993   1935    701   -206   -705       C  
ATOM    375  C   SER A  43     -21.634   4.277  36.072  1.00 23.34           C  
ANISOU  375  C   SER A  43     3725   3208   1934    771   -363   -376       C  
ATOM    376  O   SER A  43     -21.891   5.385  35.574  1.00 28.07           O  
ANISOU  376  O   SER A  43     4543   3550   2570   1021   -546     30       O  
ATOM    377  CB  SER A  43     -20.798   4.980  38.322  1.00 24.44           C  
ANISOU  377  CB  SER A  43     3353   3686   2247    487   -403   -213       C  
ATOM    378  OG  SER A  43     -19.486   4.687  37.898  1.00 26.21           O  
ANISOU  378  OG  SER A  43     3578   3679   2701    580   -242   -730       O  
ATOM    379  N   LEU A  44     -21.182   3.230  35.361  1.00 21.08           N  
ANISOU  379  N   LEU A  44     2592   3654   1761    621   -143   -444       N  
ATOM    380  CA  LEU A  44     -20.986   3.279  33.886  1.00 18.68           C  
ANISOU  380  CA  LEU A  44     2105   3117   1873    397   -202    164       C  
ATOM    381  C   LEU A  44     -22.328   3.388  33.184  1.00 19.79           C  
ANISOU  381  C   LEU A  44     1879   3239   2399    -86   -108    846       C  
ATOM    382  O   LEU A  44     -23.262   2.614  33.495  1.00 24.85           O  
ANISOU  382  O   LEU A  44     1519   4596   3326   -304    231   1103       O  
ATOM    383  CB  LEU A  44     -20.275   2.033  33.374  1.00 17.41           C  
ANISOU  383  CB  LEU A  44     1894   3187   1531    -99    173   -269       C  
ATOM    384  CG  LEU A  44     -18.771   2.010  33.549  1.00 16.52           C  
ANISOU  384  CG  LEU A  44     1781   3026   1467   -203    439   -189       C  
ATOM    385  CD1 LEU A  44     -18.301   0.649  33.086  1.00 15.98           C  
ANISOU  385  CD1 LEU A  44     1945   2869   1255   -516    269   -505       C  
ATOM    386  CD2 LEU A  44     -18.076   3.158  32.831  1.00 17.28           C  
ANISOU  386  CD2 LEU A  44     2121   2672   1770    172    330    -38       C  
ATOM    387  N   LYS A  45     -22.373   4.279  32.209  1.00 18.77           N  
ANISOU  387  N   LYS A  45     2158   2811   2161    500   -239    564       N  
ATOM    388  CA  LYS A  45     -23.612   4.555  31.454  1.00 18.72           C  
ANISOU  388  CA  LYS A  45     1734   2340   3038    222   -418   -420       C  
ATOM    389  C   LYS A  45     -23.688   3.662  30.231  1.00 17.83           C  
ANISOU  389  C   LYS A  45     1848   2621   2304    613     36   -104       C  
ATOM    390  O   LYS A  45     -22.691   3.063  29.810  1.00 18.01           O  
ANISOU  390  O   LYS A  45     1592   2683   2568    -79    603   -100       O  
ATOM    391  CB  LYS A  45     -23.643   6.018  31.049  1.00 19.19           C  
ANISOU  391  CB  LYS A  45     1873   2350   3068   1014    179   -320       C  
ATOM    392  CG  LYS A  45     -23.686   6.968  32.227  1.00 21.89           C  
ANISOU  392  CG  LYS A  45     2278   3099   2941    673   -406   -567       C  
ATOM    393  CD  LYS A  45     -23.446   8.395  31.850  1.00 29.85           C  
ANISOU  393  CD  LYS A  45     3683   3677   3978     95    -16     60       C  
ATOM    394  CE  LYS A  45     -22.854   9.201  32.983  1.00 34.98           C  
ANISOU  394  CE  LYS A  45     4664   4274   4352    190   -392   -349       C  
ATOM    395  NZ  LYS A  45     -22.330  10.500  32.500  1.00 40.19           N  
ANISOU  395  NZ  LYS A  45     5502   4522   5245    306   -301    308       N  
ATOM    396  N   PRO A  46     -24.916   3.477  29.693  1.00 17.62           N  
ANISOU  396  N   PRO A  46     1710   2346   2637   -258    315   -226       N  
ATOM    397  CA  PRO A  46     -25.053   2.827  28.413  1.00 16.26           C  
ANISOU  397  CA  PRO A  46     1738   2032   2407   -181    146    122       C  
ATOM    398  C   PRO A  46     -24.236   3.646  27.423  1.00 14.83           C  
ANISOU  398  C   PRO A  46      963   2350   2321     39     66    207       C  
ATOM    399  O   PRO A  46     -24.165   4.860  27.496  1.00 15.04           O  
ANISOU  399  O   PRO A  46     1135   2430   2150   -295    -11    467       O  
ATOM    400  CB  PRO A  46     -26.543   2.874  28.077  1.00 18.93           C  
ANISOU  400  CB  PRO A  46     1638   2869   2685   -250    276     54       C  
ATOM    401  CG  PRO A  46     -27.205   2.999  29.421  1.00 21.26           C  
ANISOU  401  CG  PRO A  46     2282   2811   2985    -85    545   -504       C  
ATOM    402  CD  PRO A  46     -26.230   3.773  30.285  1.00 18.62           C  
ANISOU  402  CD  PRO A  46     2312   2431   2330    458    445   -699       C  
ATOM    403  N   LEU A  47     -23.641   2.926  26.514  1.00 16.64           N  
ANISOU  403  N   LEU A  47     1605   2461   2256     -9   -166    190       N  
ATOM    404  CA  LEU A  47     -22.976   3.554  25.378  1.00 14.74           C  
ANISOU  404  CA  LEU A  47     1080   2126   2392   -513   -168     69       C  
ATOM    405  C   LEU A  47     -24.061   4.216  24.514  1.00 12.66           C  
ANISOU  405  C   LEU A  47     1127   1522   2159   -500    -90     65       C  
ATOM    406  O   LEU A  47     -25.167   3.683  24.443  1.00 16.88           O  
ANISOU  406  O   LEU A  47     1137   2240   3034   -678   -338    602       O  
ATOM    407  CB  LEU A  47     -22.277   2.413  24.661  1.00 19.45           C  
ANISOU  407  CB  LEU A  47     1977   2211   3202      5   -426    -61       C  
ATOM    408  CG  LEU A  47     -21.122   2.776  23.774  1.00 22.23           C  
ANISOU  408  CG  LEU A  47     1971   2807   3668   -210   -306   -629       C  
ATOM    409  CD1 LEU A  47     -20.079   3.549  24.570  1.00 20.26           C  
ANISOU  409  CD1 LEU A  47     1455   2371   3872   -125    -36   -687       C  
ATOM    410  CD2 LEU A  47     -20.568   1.490  23.183  1.00 23.05           C  
ANISOU  410  CD2 LEU A  47     1867   2712   4178    226   -556   -468       C  
ATOM    411  N   SER A  48     -23.750   5.334  23.875  1.00 10.34           N  
ANISOU  411  N   SER A  48      563   1659   1706   -225    -58    160       N  
ATOM    412  CA  SER A  48     -24.604   5.982  22.849  1.00 10.39           C  
ANISOU  412  CA  SER A  48      668   1790   1490   -192    -78    -56       C  
ATOM    413  C   SER A  48     -23.833   5.957  21.536  1.00 10.09           C  
ANISOU  413  C   SER A  48      676   1682   1475   -209    -45   -247       C  
ATOM    414  O   SER A  48     -22.840   6.670  21.412  1.00 10.67           O  
ANISOU  414  O   SER A  48      893   1649   1512   -322     62   -284       O  
ATOM    415  CB  SER A  48     -24.941   7.392  23.255  1.00 11.38           C  
ANISOU  415  CB  SER A  48      905   1743   1674   -105    115    -69       C  
ATOM    416  OG  SER A  48     -25.536   8.120  22.213  1.00 14.50           O  
ANISOU  416  OG  SER A  48     1559   1943   2007    -65   -134     43       O  
ATOM    417  N   VAL A  49     -24.237   5.080  20.636  1.00 10.50           N  
ANISOU  417  N   VAL A  49     1055   1442   1492   -487    106   -124       N  
ATOM    418  CA  VAL A  49     -23.657   4.962  19.276  1.00 11.57           C  
ANISOU  418  CA  VAL A  49     1088   1712   1593   -627    248   -134       C  
ATOM    419  C   VAL A  49     -24.650   5.599  18.316  1.00 13.42           C  
ANISOU  419  C   VAL A  49     1227   2033   1837   -539     64   -104       C  
ATOM    420  O   VAL A  49     -25.713   5.040  18.114  1.00 15.39           O  
ANISOU  420  O   VAL A  49     1400   2738   1710   -888    -80    -70       O  
ATOM    421  CB  VAL A  49     -23.352   3.505  18.915  1.00 14.24           C  
ANISOU  421  CB  VAL A  49     1740   1681   1989   -642    508   -280       C  
ATOM    422  CG1 VAL A  49     -22.663   3.410  17.570  1.00 16.07           C  
ANISOU  422  CG1 VAL A  49     2276   2036   1792   -577    459   -243       C  
ATOM    423  CG2 VAL A  49     -22.551   2.813  20.008  1.00 15.39           C  
ANISOU  423  CG2 VAL A  49     1691   1675   2482   -355    529   -219       C  
ATOM    424  N  ASER A  50     -24.317   6.748  17.747  0.50 11.65           N  
ANISOU  424  N  ASER A  50     1059   2027   1337   -495    -90   -180       N  
ATOM    425  N  BSER A  50     -24.344   6.790  17.807  0.50 12.36           N  
ANISOU  425  N  BSER A  50     1131   1948   1617   -453    -99   -172       N  
ATOM    426  CA ASER A  50     -25.255   7.488  16.875  0.50 12.51           C  
ANISOU  426  CA ASER A  50     1223   2037   1491   -244    -99   -219       C  
ATOM    427  CA BSER A  50     -25.231   7.523  16.870  0.50 13.01           C  
ANISOU  427  CA BSER A  50     1220   1956   1765   -207   -119   -233       C  
ATOM    428  C  ASER A  50     -24.654   7.571  15.476  0.50 11.63           C  
ANISOU  428  C  ASER A  50     1151   1735   1532   -127    -69   -196       C  
ATOM    429  C  BSER A  50     -24.576   7.528  15.495  0.50 11.70           C  
ANISOU  429  C  BSER A  50     1033   1659   1752    -35   -159   -225       C  
ATOM    430  O  ASER A  50     -23.991   8.569  15.171  0.50 12.28           O  
ANISOU  430  O  ASER A  50     1397   1733   1534   -191    -64   -124       O  
ATOM    431  O  BSER A  50     -23.784   8.434  15.226  0.50 12.14           O  
ANISOU  431  O  BSER A  50     1163   1581   1868    -59    -75   -181       O  
ATOM    432  CB ASER A  50     -25.592   8.828  17.473  0.50 14.01           C  
ANISOU  432  CB ASER A  50     1450   2214   1657     15    -14   -292       C  
ATOM    433  CB BSER A  50     -25.539   8.927  17.334  0.50 14.74           C  
ANISOU  433  CB BSER A  50     1506   2045   2049     67   -142   -249       C  
ATOM    434  OG ASER A  50     -26.200   8.647  18.749  0.50 14.67           O  
ANISOU  434  OG ASER A  50     1697   2342   1533    205    -22   -442       O  
ATOM    435  OG BSER A  50     -26.438   9.565  16.432  0.50 16.00           O  
ANISOU  435  OG BSER A  50     1601   1913   2564    182   -393   -380       O  
ATOM    436  N   TYR A  51     -24.926   6.550  14.659  1.00 10.71           N  
ANISOU  436  N   TYR A  51      874   1642   1551      4    -25   -202       N  
ATOM    437  CA  TYR A  51     -24.329   6.412  13.309  1.00 10.19           C  
ANISOU  437  CA  TYR A  51      948   1439   1484   -130     13    -82       C  
ATOM    438  C   TYR A  51     -25.320   6.672  12.177  1.00 11.20           C  
ANISOU  438  C   TYR A  51     1080   1486   1686    -45   -147   -132       C  
ATOM    439  O   TYR A  51     -24.974   6.490  11.033  1.00 12.05           O  
ANISOU  439  O   TYR A  51     1172   1791   1614     99   -258   -110       O  
ATOM    440  CB  TYR A  51     -23.700   5.030  13.170  1.00 10.74           C  
ANISOU  440  CB  TYR A  51     1055   1513   1510     -4   -137   -196       C  
ATOM    441  CG  TYR A  51     -22.429   4.749  13.944  1.00  9.43           C  
ANISOU  441  CG  TYR A  51     1003   1213   1366    -50    -85   -170       C  
ATOM    442  CD1 TYR A  51     -21.682   5.733  14.586  1.00 10.82           C  
ANISOU  442  CD1 TYR A  51      924   1331   1856    -92   -333   -157       C  
ATOM    443  CD2 TYR A  51     -21.932   3.463  13.980  1.00  8.09           C  
ANISOU  443  CD2 TYR A  51      726   1161   1186   -149     18    -31       C  
ATOM    444  CE1 TYR A  51     -20.494   5.417  15.240  1.00  8.30           C  
ANISOU  444  CE1 TYR A  51      829   1056   1268    -59    -60   -110       C  
ATOM    445  CE2 TYR A  51     -20.749   3.145  14.613  1.00  7.94           C  
ANISOU  445  CE2 TYR A  51      871    854   1289   -167   -122     -6       C  
ATOM    446  CZ  TYR A  51     -20.022   4.122  15.248  1.00  8.03           C  
ANISOU  446  CZ  TYR A  51      729    980   1340   -237    -87     15       C  
ATOM    447  OH  TYR A  51     -18.866   3.766  15.865  1.00  8.69           O  
ANISOU  447  OH  TYR A  51      747   1123   1429    -65    -80    -42       O  
ATOM    448  N   ASP A  52     -26.536   7.129  12.470  1.00 12.74           N  
ANISOU  448  N   ASP A  52      983   1925   1929     24    -59    205       N  
ATOM    449  CA  ASP A  52     -27.589   7.304  11.425  1.00 13.67           C  
ANISOU  449  CA  ASP A  52      972   2005   2217    117   -168    212       C  
ATOM    450  C   ASP A  52     -27.132   8.266  10.317  1.00 12.93           C  
ANISOU  450  C   ASP A  52     1217   1680   2014    153   -282     71       C  
ATOM    451  O   ASP A  52     -27.471   8.033   9.143  1.00 16.52           O  
ANISOU  451  O   ASP A  52     1938   2150   2188    229   -674    -50       O  
ATOM    452  CB  ASP A  52     -28.915   7.767  12.023  1.00 16.57           C  
ANISOU  452  CB  ASP A  52      898   2735   2660    -22     64    327       C  
ATOM    453  CG  ASP A  52     -28.780   8.809  13.112  1.00 23.69           C  
ANISOU  453  CG  ASP A  52     2323   3083   3596    256    273   -297       C  
ATOM    454  OD1 ASP A  52     -28.109   8.515  14.149  1.00 31.72           O  
ANISOU  454  OD1 ASP A  52     3513   4442   4096    563    198    -78       O  
ATOM    455  OD2 ASP A  52     -29.333   9.904  12.927  1.00 33.81           O  
ANISOU  455  OD2 ASP A  52     4609   3314   4920    583    -51    577       O  
ATOM    456  N   GLN A  53     -26.374   9.310  10.646  1.00 12.94           N  
ANISOU  456  N   GLN A  53     1080   1649   2184    175   -254    117       N  
ATOM    457  CA  GLN A  53     -25.966  10.334   9.650  1.00 14.04           C  
ANISOU  457  CA  GLN A  53     1291   1725   2319    293   -113    246       C  
ATOM    458  C   GLN A  53     -24.524  10.110   9.187  1.00 12.28           C  
ANISOU  458  C   GLN A  53     1350   1593   1719     95    -79    -10       C  
ATOM    459  O   GLN A  53     -23.940  11.041   8.632  1.00 13.91           O  
ANISOU  459  O   GLN A  53     1357   1895   2030   -206    -21     29       O  
ATOM    460  CB  GLN A  53     -26.176  11.735  10.225  1.00 16.12           C  
ANISOU  460  CB  GLN A  53     1676   2047   2402    132      0   -129       C  
ATOM    461  CG  GLN A  53     -27.643  12.051  10.465  1.00 16.63           C  
ANISOU  461  CG  GLN A  53     1724   2140   2453    371   -193   -238       C  
ATOM    462  CD  GLN A  53     -28.385  12.123   9.152  1.00 15.32           C  
ANISOU  462  CD  GLN A  53     1752   2064   2004    134    161     34       C  
ATOM    463  OE1 GLN A  53     -28.036  12.886   8.248  1.00 21.27           O  
ANISOU  463  OE1 GLN A  53     2529   2819   2730   -144   -289    842       O  
ATOM    464  NE2 GLN A  53     -29.409  11.298   8.996  1.00 18.45           N  
ANISOU  464  NE2 GLN A  53     1807   2414   2788     -8   -146    579       N  
ATOM    465  N   ALA A  54     -23.944   8.941   9.436  1.00 11.67           N  
ANISOU  465  N   ALA A  54     1135   1516   1783    -42   -111   -124       N  
ATOM    466  CA  ALA A  54     -22.555   8.647   9.033  1.00 11.07           C  
ANISOU  466  CA  ALA A  54     1010   1517   1680     16   -263   -188       C  
ATOM    467  C   ALA A  54     -22.427   8.882   7.532  1.00 10.93           C  
ANISOU  467  C   ALA A  54     1039   1447   1666     16   -261   -269       C  
ATOM    468  O   ALA A  54     -23.348   8.508   6.743  1.00 14.04           O  
ANISOU  468  O   ALA A  54     1284   2404   1647   -351   -197   -521       O  
ATOM    469  CB  ALA A  54     -22.155   7.239   9.379  1.00 12.78           C  
ANISOU  469  CB  ALA A  54     1294   1592   1970     77   -175    -94       C  
ATOM    470  N   THR A  55     -21.290   9.432   7.143  1.00 10.89           N  
ANISOU  470  N   THR A  55      861   1684   1591     79   -340   -115       N  
ATOM    471  CA  THR A  55     -20.901   9.669   5.737  1.00 10.88           C  
ANISOU  471  CA  THR A  55     1080   1452   1600     35   -345     53       C  
ATOM    472  C   THR A  55     -19.561   8.970   5.493  1.00  9.28           C  
ANISOU  472  C   THR A  55     1114   1174   1238    -18   -186    156       C  
ATOM    473  O   THR A  55     -18.535   9.576   5.749  1.00  9.16           O  
ANISOU  473  O   THR A  55     1044   1018   1418     67   -181    175       O  
ATOM    474  CB  THR A  55     -20.777  11.174   5.409  1.00 13.88           C  
ANISOU  474  CB  THR A  55     1559   1492   2222     70   -478    288       C  
ATOM    475  OG1 THR A  55     -22.032  11.823   5.601  1.00 19.79           O  
ANISOU  475  OG1 THR A  55     2020   1930   3569    522   -781   -231       O  
ATOM    476  CG2 THR A  55     -20.256  11.393   4.001  1.00 16.12           C  
ANISOU  476  CG2 THR A  55     2125   1628   2368    -59   -456    390       C  
ATOM    477  N   SER A  56     -19.573   7.732   5.011  1.00  8.87           N  
ANISOU  477  N   SER A  56     1001   1068   1300      1   -328    255       N  
ATOM    478  CA  SER A  56     -18.341   7.056   4.578  1.00  8.44           C  
ANISOU  478  CA  SER A  56     1052    980   1173     26   -327    223       C  
ATOM    479  C   SER A  56     -17.860   7.723   3.290  1.00  9.15           C  
ANISOU  479  C   SER A  56     1170   1053   1251     79   -284    229       C  
ATOM    480  O   SER A  56     -18.676   8.219   2.491  1.00  9.93           O  
ANISOU  480  O   SER A  56     1362   1161   1250    289   -351    109       O  
ATOM    481  CB  SER A  56     -18.534   5.589   4.410  1.00  9.62           C  
ANISOU  481  CB  SER A  56     1449    955   1250     42   -374    189       C  
ATOM    482  OG  SER A  56     -19.394   5.274   3.323  1.00 10.28           O  
ANISOU  482  OG  SER A  56     1478   1065   1360   -194   -402    236       O  
ATOM    483  N   LEU A  57     -16.557   7.773   3.087  1.00  8.37           N  
ANISOU  483  N   LEU A  57     1124    810   1246    188   -276     83       N  
ATOM    484  CA  LEU A  57     -15.995   8.400   1.874  1.00  9.50           C  
ANISOU  484  CA  LEU A  57     1284   1002   1322    197    -57     72       C  
ATOM    485  C   LEU A  57     -15.156   7.435   1.039  1.00  8.63           C  
ANISOU  485  C   LEU A  57     1220    932   1128    135   -115    124       C  
ATOM    486  O   LEU A  57     -15.267   7.433  -0.194  1.00 10.18           O  
ANISOU  486  O   LEU A  57     1527   1183   1156    348   -278    177       O  
ATOM    487  CB  LEU A  57     -15.168   9.591   2.323  1.00 11.49           C  
ANISOU  487  CB  LEU A  57     1537   1264   1562    -82    -86    159       C  
ATOM    488  CG  LEU A  57     -16.003  10.736   2.910  1.00 13.40           C  
ANISOU  488  CG  LEU A  57     2015   1490   1584     20    151    -25       C  
ATOM    489  CD1 LEU A  57     -15.081  11.813   3.444  1.00 16.47           C  
ANISOU  489  CD1 LEU A  57     2202   1911   2143   -289    135   -131       C  
ATOM    490  CD2 LEU A  57     -16.965  11.313   1.870  1.00 16.03           C  
ANISOU  490  CD2 LEU A  57     2196   1749   2145    -85     13    438       C  
ATOM    491  N   ARG A  58     -14.268   6.687   1.673  1.00  8.37           N  
ANISOU  491  N   ARG A  58     1225    967    988    161   -106     61       N  
ATOM    492  CA  ARG A  58     -13.171   6.048   0.929  1.00  8.56           C  
ANISOU  492  CA  ARG A  58     1064   1047   1141    129    -55    198       C  
ATOM    493  C   ARG A  58     -12.690   4.843   1.732  1.00  7.46           C  
ANISOU  493  C   ARG A  58      964    972    900    105     40    123       C  
ATOM    494  O   ARG A  58     -12.835   4.827   2.969  1.00  8.12           O  
ANISOU  494  O   ARG A  58     1062   1124    900    161     36    -27       O  
ATOM    495  CB  ARG A  58     -12.044   7.068   0.747  1.00 10.46           C  
ANISOU  495  CB  ARG A  58     1424   1074   1477    -45    -90    442       C  
ATOM    496  CG  ARG A  58     -10.938   6.665  -0.206  1.00 11.62           C  
ANISOU  496  CG  ARG A  58     1538   1331   1543     30   -102    359       C  
ATOM    497  CD  ARG A  58      -9.941   7.806  -0.381  1.00 13.22           C  
ANISOU  497  CD  ARG A  58     1649   1647   1725   -158     63    355       C  
ATOM    498  NE  ARG A  58      -9.114   7.886   0.804  1.00 12.32           N  
ANISOU  498  NE  ARG A  58     1301   1549   1829   -355    199    208       N  
ATOM    499  CZ  ARG A  58      -7.805   8.076   0.814  1.00 11.93           C  
ANISOU  499  CZ  ARG A  58     1304   1531   1696   -432    190    277       C  
ATOM    500  NH1 ARG A  58      -7.140   8.285  -0.309  1.00 13.83           N  
ANISOU  500  NH1 ARG A  58     1810   1775   1667   -708    242    171       N  
ATOM    501  NH2 ARG A  58      -7.180   8.079   1.973  1.00 11.77           N  
ANISOU  501  NH2 ARG A  58     1357   1419   1695   -262    315    283       N  
ATOM    502  N   ILE A  59     -12.072   3.899   1.036  1.00  7.54           N  
ANISOU  502  N   ILE A  59     1051   1070    743    107      3     54       N  
ATOM    503  CA  ILE A  59     -11.379   2.760   1.657  1.00  7.28           C  
ANISOU  503  CA  ILE A  59     1085   1002    678     12     20    131       C  
ATOM    504  C   ILE A  59      -9.947   2.790   1.145  1.00  6.91           C  
ANISOU  504  C   ILE A  59     1081    855    690    -54    -19      4       C  
ATOM    505  O   ILE A  59      -9.732   2.942  -0.053  1.00  9.15           O  
ANISOU  505  O   ILE A  59     1147   1593    734    137     15    202       O  
ATOM    506  CB  ILE A  59     -12.150   1.447   1.440  1.00  7.39           C  
ANISOU  506  CB  ILE A  59      943    983    880     91    -63     24       C  
ATOM    507  CG1 ILE A  59     -11.601   0.333   2.324  1.00  8.23           C  
ANISOU  507  CG1 ILE A  59     1082   1054    988     63   -136    100       C  
ATOM    508  CG2 ILE A  59     -12.203   1.047  -0.025  1.00  8.48           C  
ANISOU  508  CG2 ILE A  59     1162   1197    863     32   -195    118       C  
ATOM    509  CD1 ILE A  59     -12.380  -0.951   2.260  1.00  8.89           C  
ANISOU  509  CD1 ILE A  59     1347   1024   1006     -8      2    -26       C  
ATOM    510  N   LEU A  60      -9.004   2.621   2.071  1.00  7.53           N  
ANISOU  510  N   LEU A  60     1008   1039    812   -112    -46    191       N  
ATOM    511  CA  LEU A  60      -7.567   2.793   1.784  1.00  7.82           C  
ANISOU  511  CA  LEU A  60      965   1102    901     35    -93    148       C  
ATOM    512  C   LEU A  60      -6.810   1.583   2.333  1.00  7.51           C  
ANISOU  512  C   LEU A  60     1022    969    861     43    -21     75       C  
ATOM    513  O   LEU A  60      -6.926   1.269   3.514  1.00  7.83           O  
ANISOU  513  O   LEU A  60      925   1165    883    176    -37    164       O  
ATOM    514  CB  LEU A  60      -7.071   4.093   2.451  1.00  8.58           C  
ANISOU  514  CB  LEU A  60     1081    908   1271    149    -62    160       C  
ATOM    515  CG  LEU A  60      -5.552   4.270   2.462  1.00  9.35           C  
ANISOU  515  CG  LEU A  60     1102   1206   1244     69    -81    119       C  
ATOM    516  CD1 LEU A  60      -5.038   4.493   1.040  1.00  9.78           C  
ANISOU  516  CD1 LEU A  60     1133   1138   1443     84    139    200       C  
ATOM    517  CD2 LEU A  60      -5.117   5.396   3.402  1.00 10.58           C  
ANISOU  517  CD2 LEU A  60     1317   1220   1483    -59    -89     61       C  
ATOM    518  N   ASN A  61      -5.952   0.973   1.520  1.00  7.33           N  
ANISOU  518  N   ASN A  61      961    952    873     24     85    162       N  
ATOM    519  CA  ASN A  61      -4.926   0.004   1.985  1.00  7.15           C  
ANISOU  519  CA  ASN A  61     1000    868    849    -60    -31     74       C  
ATOM    520  C   ASN A  61      -3.709   0.841   2.383  1.00  6.95           C  
ANISOU  520  C   ASN A  61      889    746   1005     15     28    106       C  
ATOM    521  O   ASN A  61      -3.083   1.443   1.508  1.00  8.56           O  
ANISOU  521  O   ASN A  61     1181    873   1198    -39    167    180       O  
ATOM    522  CB  ASN A  61      -4.565  -1.001   0.897  1.00  7.13           C  
ANISOU  522  CB  ASN A  61      993    817    896    -37     48     98       C  
ATOM    523  CG  ASN A  61      -3.524  -2.005   1.347  1.00  7.53           C  
ANISOU  523  CG  ASN A  61     1130    808    922     83     72     39       C  
ATOM    524  OD1 ASN A  61      -2.688  -1.712   2.204  1.00  8.54           O  
ANISOU  524  OD1 ASN A  61     1289    958    996     27    -23    104       O  
ATOM    525  ND2 ASN A  61      -3.563  -3.191   0.768  1.00  8.01           N  
ANISOU  525  ND2 ASN A  61     1344    864    833    -21    173     13       N  
ATOM    526  N   ASN A  62      -3.396   0.902   3.683  1.00  7.38           N  
ANISOU  526  N   ASN A  62      938    880    986   -155     26    292       N  
ATOM    527  CA  ASN A  62      -2.267   1.754   4.145  1.00  8.18           C  
ANISOU  527  CA  ASN A  62      859   1004   1242   -177    135    142       C  
ATOM    528  C   ASN A  62      -0.987   0.934   4.381  1.00  8.36           C  
ANISOU  528  C   ASN A  62      947   1087   1141   -137     13    146       C  
ATOM    529  O   ASN A  62      -0.017   1.504   4.903  1.00 10.73           O  
ANISOU  529  O   ASN A  62      915   1610   1549   -188   -144    114       O  
ATOM    530  CB  ASN A  62      -2.656   2.568   5.372  1.00  8.85           C  
ANISOU  530  CB  ASN A  62     1053    916   1394   -124     -4    -19       C  
ATOM    531  CG  ASN A  62      -3.032   1.693   6.542  1.00  9.16           C  
ANISOU  531  CG  ASN A  62     1149   1105   1226    -88    157   -105       C  
ATOM    532  OD1 ASN A  62      -2.614   0.532   6.622  1.00  8.96           O  
ANISOU  532  OD1 ASN A  62     1186   1143   1074    -57      0    -69       O  
ATOM    533  ND2 ASN A  62      -3.789   2.243   7.481  1.00 10.72           N  
ANISOU  533  ND2 ASN A  62     1447   1213   1414    294    277      9       N  
ATOM    534  N   GLY A  63      -0.971  -0.329   3.979  1.00  7.79           N  
ANISOU  534  N   GLY A  63      859   1094   1004   -166     73    144       N  
ATOM    535  CA  GLY A  63       0.198  -1.196   4.137  1.00  8.99           C  
ANISOU  535  CA  GLY A  63      953   1169   1291    -43    244    214       C  
ATOM    536  C   GLY A  63       0.247  -1.910   5.478  1.00  8.42           C  
ANISOU  536  C   GLY A  63      841   1229   1130    -78     87     75       C  
ATOM    537  O   GLY A  63       1.129  -2.760   5.646  1.00 10.09           O  
ANISOU  537  O   GLY A  63     1168   1468   1196    191    149    137       O  
ATOM    538  N   HIS A  64      -0.694  -1.618   6.369  1.00  7.85           N  
ANISOU  538  N   HIS A  64      684   1101   1196   -112     92    270       N  
ATOM    539  CA  HIS A  64      -0.785  -2.294   7.689  1.00  8.88           C  
ANISOU  539  CA  HIS A  64      779   1491   1103    -51    105    250       C  
ATOM    540  C   HIS A  64      -2.170  -2.913   7.867  1.00  7.53           C  
ANISOU  540  C   HIS A  64      840   1037    983    -78    -16     90       C  
ATOM    541  O   HIS A  64      -2.287  -3.970   8.480  1.00  9.98           O  
ANISOU  541  O   HIS A  64      916   1300   1574     -7     -1    502       O  
ATOM    542  CB  HIS A  64      -0.465  -1.304   8.818  1.00 11.31           C  
ANISOU  542  CB  HIS A  64     1023   2379    895   -377   -109    131       C  
ATOM    543  CG  HIS A  64       0.818  -0.572   8.617  1.00 14.29           C  
ANISOU  543  CG  HIS A  64     1450   2371   1609   -624    162      0       C  
ATOM    544  ND1 HIS A  64       2.045  -1.207   8.692  1.00 16.17           N  
ANISOU  544  ND1 HIS A  64     1508   2885   1750   -464    176   -286       N  
ATOM    545  CD2 HIS A  64       1.064   0.730   8.381  1.00 16.65           C  
ANISOU  545  CD2 HIS A  64     2035   2326   1964   -731   -309    -49       C  
ATOM    546  CE1 HIS A  64       3.009  -0.328   8.536  1.00 16.83           C  
ANISOU  546  CE1 HIS A  64     1653   3053   1688   -641    130    -98       C  
ATOM    547  NE2 HIS A  64       2.434   0.875   8.311  1.00 20.08           N  
ANISOU  547  NE2 HIS A  64     2070   2866   2691   -824    -42    143       N  
ATOM    548  N   ALA A  65      -3.208  -2.237   7.396  1.00  7.86           N  
ANISOU  548  N   ALA A  65      927    968   1092     -4    115    216       N  
ATOM    549  CA  ALA A  65      -4.588  -2.725   7.361  1.00  7.20           C  
ANISOU  549  CA  ALA A  65     1022    849    861   -126     19     85       C  
ATOM    550  C   ALA A  65      -5.296  -1.953   6.249  1.00  6.46           C  
ANISOU  550  C   ALA A  65      871    839    744     -1     72    -69       C  
ATOM    551  O   ALA A  65      -4.642  -1.323   5.424  1.00  8.00           O  
ANISOU  551  O   ALA A  65      920   1160    957    -38    110    106       O  
ATOM    552  CB  ALA A  65      -5.223  -2.536   8.729  1.00  8.11           C  
ANISOU  552  CB  ALA A  65     1044   1068    969    -47     39   -206       C  
ATOM    553  N   PHE A  66      -6.609  -2.033   6.213  1.00  7.27           N  
ANISOU  553  N   PHE A  66      815    993    952    126     56    103       N  
ATOM    554  CA  PHE A  66      -7.414  -1.129   5.362  1.00  7.16           C  
ANISOU  554  CA  PHE A  66      893    895    931     71     67    110       C  
ATOM    555  C   PHE A  66      -8.321  -0.285   6.245  1.00  7.86           C  
ANISOU  555  C   PHE A  66     1156   1007    821     88     74     19       C  
ATOM    556  O   PHE A  66      -8.966  -0.793   7.182  1.00  7.63           O  
ANISOU  556  O   PHE A  66     1238    937    721    126     56     35       O  
ATOM    557  CB  PHE A  66      -8.189  -1.852   4.255  1.00  7.80           C  
ANISOU  557  CB  PHE A  66      943   1084    936    122    -64    111       C  
ATOM    558  CG  PHE A  66      -9.214  -2.840   4.743  1.00  7.84           C  
ANISOU  558  CG  PHE A  66     1010   1151    817    -18   -127      3       C  
ATOM    559  CD1 PHE A  66     -10.490  -2.411   5.045  1.00  9.21           C  
ANISOU  559  CD1 PHE A  66     1062   1511    924     51   -143     44       C  
ATOM    560  CD2 PHE A  66      -8.894  -4.184   4.890  1.00  8.44           C  
ANISOU  560  CD2 PHE A  66     1091   1159    955    135    -59   -149       C  
ATOM    561  CE1 PHE A  66     -11.428  -3.308   5.509  1.00  9.33           C  
ANISOU  561  CE1 PHE A  66     1207   1467    867     30   -155     98       C  
ATOM    562  CE2 PHE A  66      -9.832  -5.085   5.369  1.00  8.92           C  
ANISOU  562  CE2 PHE A  66     1168   1226    994     42   -227    -75       C  
ATOM    563  CZ  PHE A  66     -11.098  -4.633   5.669  1.00  8.99           C  
ANISOU  563  CZ  PHE A  66     1050   1328   1036   -151    -96    101       C  
ATOM    564  N   ASN A  67      -8.410   0.997   5.906  1.00  7.30           N  
ANISOU  564  N   ASN A  67      825   1050    897     31     71    167       N  
ATOM    565  CA  ASN A  67      -9.261   1.938   6.656  1.00  6.87           C  
ANISOU  565  CA  ASN A  67      752    932    924      0     55    235       C  
ATOM    566  C   ASN A  67     -10.450   2.365   5.812  1.00  6.49           C  
ANISOU  566  C   ASN A  67      825    880    760    -10     50    192       C  
ATOM    567  O   ASN A  67     -10.298   2.770   4.672  1.00  7.36           O  
ANISOU  567  O   ASN A  67      837   1211    749    -42     83    236       O  
ATOM    568  CB  ASN A  67      -8.513   3.198   7.079  1.00  7.80           C  
ANISOU  568  CB  ASN A  67      750    984   1228    -42     55    119       C  
ATOM    569  CG  ASN A  67      -7.430   3.009   8.115  1.00  8.67           C  
ANISOU  569  CG  ASN A  67      728   1212   1353    118     14   -134       C  
ATOM    570  OD1 ASN A  67      -6.685   3.962   8.413  1.00 13.42           O  
ANISOU  570  OD1 ASN A  67     1357   1437   2304   -274   -245    -11       O  
ATOM    571  ND2 ASN A  67      -7.338   1.826   8.650  1.00  9.30           N  
ANISOU  571  ND2 ASN A  67      688   1684   1161   -192   -315    333       N  
ATOM    572  N   VAL A  68     -11.644   2.224   6.363  1.00  6.31           N  
ANISOU  572  N   VAL A  68      729    802    863    -52    -23    190       N  
ATOM    573  CA  VAL A  68     -12.857   2.875   5.826  1.00  6.81           C  
ANISOU  573  CA  VAL A  68      921    815    850    129    -48    112       C  
ATOM    574  C   VAL A  68     -12.973   4.222   6.512  1.00  6.63           C  
ANISOU  574  C   VAL A  68      808    829    881    152    -77    100       C  
ATOM    575  O   VAL A  68     -13.131   4.266   7.744  1.00  6.93           O  
ANISOU  575  O   VAL A  68      929    838    863     91    -41     91       O  
ATOM    576  CB  VAL A  68     -14.111   2.019   5.983  1.00  7.40           C  
ANISOU  576  CB  VAL A  68      925    904    980     45    -72     58       C  
ATOM    577  CG1 VAL A  68     -15.361   2.771   5.571  1.00  8.13           C  
ANISOU  577  CG1 VAL A  68      861   1001   1226     57   -123     58       C  
ATOM    578  CG2 VAL A  68     -13.970   0.732   5.209  1.00  7.96           C  
ANISOU  578  CG2 VAL A  68      843    941   1240    -92     63    -66       C  
ATOM    579  N   GLU A  69     -12.870   5.282   5.732  1.00  7.20           N  
ANISOU  579  N   GLU A  69     1043    873    818     58     39     99       N  
ATOM    580  CA  GLU A  69     -12.770   6.653   6.246  1.00  7.33           C  
ANISOU  580  CA  GLU A  69     1019    878    888    123    -59     56       C  
ATOM    581  C   GLU A  69     -14.115   7.357   6.152  1.00  7.30           C  
ANISOU  581  C   GLU A  69      946    777   1048     10     86    -22       C  
ATOM    582  O   GLU A  69     -14.875   7.099   5.168  1.00  8.86           O  
ANISOU  582  O   GLU A  69     1312    827   1228    104   -194    -19       O  
ATOM    583  CB  GLU A  69     -11.743   7.423   5.436  1.00  7.93           C  
ANISOU  583  CB  GLU A  69     1114    896   1001    103     47     40       C  
ATOM    584  CG  GLU A  69     -10.360   6.816   5.460  1.00  9.07           C  
ANISOU  584  CG  GLU A  69      996   1055   1392     11    128     -6       C  
ATOM    585  CD  GLU A  69      -9.401   7.424   4.455  1.00 11.16           C  
ANISOU  585  CD  GLU A  69     1051   1217   1971   -169     89    382       C  
ATOM    586  OE1 GLU A  69      -9.891   8.081   3.502  1.00 12.30           O  
ANISOU  586  OE1 GLU A  69     1644   1347   1682     -9    370    415       O  
ATOM    587  OE2 GLU A  69      -8.194   7.188   4.577  1.00 14.28           O  
ANISOU  587  OE2 GLU A  69     1073   1391   2961     87    463    645       O  
ATOM    588  N   PHE A  70     -14.370   8.233   7.112  1.00  6.69           N  
ANISOU  588  N   PHE A  70      721    902    918    -36    -90    -66       N  
ATOM    589  CA  PHE A  70     -15.627   8.988   7.215  1.00  7.14           C  
ANISOU  589  CA  PHE A  70      756    834   1121    -16   -111    -33       C  
ATOM    590  C   PHE A  70     -15.371  10.474   7.176  1.00  7.82           C  
ANISOU  590  C   PHE A  70     1038    833   1099    -46   -204    -65       C  
ATOM    591  O   PHE A  70     -14.306  10.946   7.542  1.00  9.28           O  
ANISOU  591  O   PHE A  70      964    981   1577    -85   -188     66       O  
ATOM    592  CB  PHE A  70     -16.333   8.605   8.513  1.00  8.04           C  
ANISOU  592  CB  PHE A  70      908    967   1179     69     45    -86       C  
ATOM    593  CG  PHE A  70     -16.896   7.224   8.478  1.00  7.44           C  
ANISOU  593  CG  PHE A  70      931    859   1035    217    -58    106       C  
ATOM    594  CD1 PHE A  70     -16.075   6.135   8.689  1.00  8.46           C  
ANISOU  594  CD1 PHE A  70     1174    811   1227    262   -114    178       C  
ATOM    595  CD2 PHE A  70     -18.222   7.001   8.157  1.00  8.11           C  
ANISOU  595  CD2 PHE A  70      984    876   1220     55    -64    125       C  
ATOM    596  CE1 PHE A  70     -16.562   4.845   8.542  1.00  8.51           C  
ANISOU  596  CE1 PHE A  70     1150    879   1203    127     97    170       C  
ATOM    597  CE2 PHE A  70     -18.723   5.717   8.042  1.00  8.50           C  
ANISOU  597  CE2 PHE A  70     1158    934   1137    -13   -165     74       C  
ATOM    598  CZ  PHE A  70     -17.895   4.639   8.253  1.00  8.83           C  
ANISOU  598  CZ  PHE A  70     1312    812   1230    -65   -112    179       C  
ATOM    599  N   ASP A  71     -16.417  11.209   6.803  1.00  9.09           N  
ANISOU  599  N   ASP A  71     1077    830   1547   -104   -168    285       N  
ATOM    600  CA  ASP A  71     -16.423  12.673   6.956  1.00 10.07           C  
ANISOU  600  CA  ASP A  71     1313    815   1696   -198   -239    367       C  
ATOM    601  C   ASP A  71     -16.552  12.962   8.448  1.00  9.91           C  
ANISOU  601  C   ASP A  71     1250    744   1768     24   -142     11       C  
ATOM    602  O   ASP A  71     -17.635  12.694   9.054  1.00 12.18           O  
ANISOU  602  O   ASP A  71     1393   1406   1826    -37     39     30       O  
ATOM    603  CB  ASP A  71     -17.571  13.292   6.193  1.00 11.28           C  
ANISOU  603  CB  ASP A  71     1346    946   1991    -46   -306    314       C  
ATOM    604  CG  ASP A  71     -17.702  14.782   6.444  1.00 13.29           C  
ANISOU  604  CG  ASP A  71     1709   1002   2338    270   -355    213       C  
ATOM    605  OD1 ASP A  71     -16.725  15.398   6.927  1.00 13.96           O  
ANISOU  605  OD1 ASP A  71     1977    824   2502    102   -281    261       O  
ATOM    606  OD2 ASP A  71     -18.794  15.321   6.174  1.00 15.52           O  
ANISOU  606  OD2 ASP A  71     1716   1175   3005    257   -347    312       O  
ATOM    607  N   ASP A  72     -15.511  13.527   9.037  1.00 10.10           N  
ANISOU  607  N   ASP A  72     1219    783   1834   -110   -149    296       N  
ATOM    608  CA  ASP A  72     -15.483  13.869  10.480  1.00 12.13           C  
ANISOU  608  CA  ASP A  72     1621   1144   1843   -205   -254    160       C  
ATOM    609  C   ASP A  72     -15.402  15.386  10.638  1.00 14.35           C  
ANISOU  609  C   ASP A  72     2205   1185   2061    -82   -501     55       C  
ATOM    610  O   ASP A  72     -14.864  15.829  11.647  1.00 16.32           O  
ANISOU  610  O   ASP A  72     2439   1313   2448   -240   -716   -168       O  
ATOM    611  CB  ASP A  72     -14.329  13.166  11.196  1.00 12.42           C  
ANISOU  611  CB  ASP A  72     1732   1057   1928   -242   -382     89       C  
ATOM    612  CG  ASP A  72     -12.970  13.666  10.754  1.00 11.91           C  
ANISOU  612  CG  ASP A  72     1756   1167   1601   -106   -278    218       C  
ATOM    613  OD1 ASP A  72     -12.937  14.379   9.701  1.00 15.67           O  
ANISOU  613  OD1 ASP A  72     2147   1873   1930   -391   -213    670       O  
ATOM    614  OD2 ASP A  72     -11.974  13.365  11.443  1.00 13.94           O  
ANISOU  614  OD2 ASP A  72     1730   2001   1564    -36   -251    216       O  
ATOM    615  N   SER A  73     -15.877  16.135   9.645  1.00 15.10           N  
ANISOU  615  N   SER A  73     2050    917   2769    -61   -446    376       N  
ATOM    616  CA  SER A  73     -15.851  17.620   9.679  1.00 14.17           C  
ANISOU  616  CA  SER A  73     2226    910   2245   -221   -603      9       C  
ATOM    617  C   SER A  73     -17.121  18.177  10.343  1.00 15.94           C  
ANISOU  617  C   SER A  73     2594    945   2517    -55   -354    -19       C  
ATOM    618  O   SER A  73     -17.226  19.402  10.448  1.00 17.96           O  
ANISOU  618  O   SER A  73     3487    886   2450     40   -433     96       O  
ATOM    619  CB  SER A  73     -15.609  18.189   8.311  1.00 16.84           C  
ANISOU  619  CB  SER A  73     2564   1349   2484    -13   -697    324       C  
ATOM    620  OG  SER A  73     -16.751  18.076   7.490  1.00 13.95           O  
ANISOU  620  OG  SER A  73     2031   1062   2204    -47   -267    228       O  
ATOM    621  N   GLN A  74     -18.057  17.326  10.757  1.00 15.90           N  
ANISOU  621  N   GLN A  74     2406   1218   2414     53   -301    223       N  
ATOM    622  CA  GLN A  74     -19.292  17.678  11.500  1.00 17.54           C  
ANISOU  622  CA  GLN A  74     2689   1848   2125    248   -266    -80       C  
ATOM    623  C   GLN A  74     -19.663  16.515  12.403  1.00 15.97           C  
ANISOU  623  C   GLN A  74     1912   1561   2594     76   -461   -212       C  
ATOM    624  O   GLN A  74     -19.181  15.450  12.100  1.00 15.53           O  
ANISOU  624  O   GLN A  74     2086   1416   2397    -30   -419   -373       O  
ATOM    625  CB  GLN A  74     -20.494  17.846  10.567  1.00 19.60           C  
ANISOU  625  CB  GLN A  74     2403   1907   3136    -39   -527   -455       C  
ATOM    626  CG  GLN A  74     -20.556  19.187   9.876  1.00 20.97           C  
ANISOU  626  CG  GLN A  74     2239   2372   3354    122   -639   -184       C  
ATOM    627  CD  GLN A  74     -21.803  19.296   9.046  1.00 19.06           C  
ANISOU  627  CD  GLN A  74     2025   1984   3233    180   -498     -9       C  
ATOM    628  OE1 GLN A  74     -22.788  19.920   9.458  1.00 22.51           O  
ANISOU  628  OE1 GLN A  74     2328   2827   3395    459    -55    266       O  
ATOM    629  NE2 GLN A  74     -21.733  18.713   7.857  1.00 18.97           N  
ANISOU  629  NE2 GLN A  74     2117   2061   3028     74   -257    178       N  
ATOM    630  N   ASP A  75     -20.535  16.729  13.387  1.00 18.43           N  
ANISOU  630  N   ASP A  75     2561   2169   2272    370   -601   -470       N  
ATOM    631  CA  ASP A  75     -21.094  15.665  14.256  1.00 19.15           C  
ANISOU  631  CA  ASP A  75     2463   2268   2545    252   -566   -461       C  
ATOM    632  C   ASP A  75     -22.119  14.916  13.410  1.00 20.25           C  
ANISOU  632  C   ASP A  75     2509   2729   2453    518   -991   -406       C  
ATOM    633  O   ASP A  75     -23.262  15.406  13.281  1.00 25.88           O  
ANISOU  633  O   ASP A  75     3047   3232   3552   1168   -825   -738       O  
ATOM    634  CB  ASP A  75     -21.702  16.230  15.547  1.00 19.74           C  
ANISOU  634  CB  ASP A  75     3132   2095   2270   1109   -717    -34       C  
ATOM    635  CG  ASP A  75     -20.699  16.817  16.528  1.00 21.61           C  
ANISOU  635  CG  ASP A  75     3121   2021   3065    463   -574   -177       C  
ATOM    636  OD1 ASP A  75     -19.489  16.607  16.343  1.00 28.42           O  
ANISOU  636  OD1 ASP A  75     3063   4620   3113    527  -1141   -421       O  
ATOM    637  OD2 ASP A  75     -21.145  17.470  17.481  1.00 29.97           O  
ANISOU  637  OD2 ASP A  75     4259   3913   3214    510     34   -564       O  
ATOM    638  N   LYS A  76     -21.671  13.851  12.758  1.00 16.02           N  
ANISOU  638  N   LYS A  76     1707   1993   2385    114   -659     94       N  
ATOM    639  CA  LYS A  76     -22.506  12.997  11.875  1.00 16.08           C  
ANISOU  639  CA  LYS A  76     1638   1816   2654    -17   -521    -36       C  
ATOM    640  C   LYS A  76     -22.604  11.561  12.390  1.00 16.95           C  
ANISOU  640  C   LYS A  76     1556   2021   2861    166   -327    280       C  
ATOM    641  O   LYS A  76     -23.611  10.881  12.160  1.00 20.00           O  
ANISOU  641  O   LYS A  76     1903   2545   3151   -216   -367    100       O  
ATOM    642  CB  LYS A  76     -21.876  12.904  10.491  1.00 16.17           C  
ANISOU  642  CB  LYS A  76     1915   1709   2518   -155   -609    232       C  
ATOM    643  CG  LYS A  76     -22.046  14.145   9.649  1.00 16.28           C  
ANISOU  643  CG  LYS A  76     1876   1654   2656   -336   -374    299       C  
ATOM    644  CD  LYS A  76     -21.466  13.951   8.281  1.00 17.87           C  
ANISOU  644  CD  LYS A  76     2174   1954   2659   -325   -336   -167       C  
ATOM    645  CE  LYS A  76     -21.886  15.041   7.325  1.00 19.32           C  
ANISOU  645  CE  LYS A  76     2319   2482   2539   -105   -539   -132       C  
ATOM    646  NZ  LYS A  76     -21.498  14.682   5.947  1.00 20.03           N  
ANISOU  646  NZ  LYS A  76     2630   2359   2621     54   -417   -187       N  
ATOM    647  N   ALA A  77     -21.517  11.042  12.905  1.00 16.04           N  
ANISOU  647  N   ALA A  77     1501   1970   2620     21   -379    382       N  
ATOM    648  CA  ALA A  77     -21.424   9.667  13.435  1.00 13.37           C  
ANISOU  648  CA  ALA A  77     1574   1672   1834   -141   -390    -43       C  
ATOM    649  C   ALA A  77     -20.654   9.797  14.741  1.00 11.71           C  
ANISOU  649  C   ALA A  77      989   1613   1844    -94   -288    -15       C  
ATOM    650  O   ALA A  77     -19.430  10.071  14.684  1.00 13.80           O  
ANISOU  650  O   ALA A  77      943   2165   2135    -77   -133   -209       O  
ATOM    651  CB  ALA A  77     -20.724   8.799  12.437  1.00 14.49           C  
ANISOU  651  CB  ALA A  77     1925   1992   1588     32   -417    -74       C  
ATOM    652  N   VAL A  78     -21.327   9.729  15.883  1.00 11.00           N  
ANISOU  652  N   VAL A  78     1079   1417   1681     85   -422     36       N  
ATOM    653  CA  VAL A  78     -20.675  10.064  17.166  1.00 11.10           C  
ANISOU  653  CA  VAL A  78     1270   1271   1675     36   -410    103       C  
ATOM    654  C   VAL A  78     -20.925   8.980  18.202  1.00 10.72           C  
ANISOU  654  C   VAL A  78     1054   1151   1866   -101   -273     76       C  
ATOM    655  O   VAL A  78     -21.976   8.318  18.215  1.00 12.02           O  
ANISOU  655  O   VAL A  78     1120   1427   2018   -269   -282    202       O  
ATOM    656  CB  VAL A  78     -21.092  11.445  17.686  1.00 14.80           C  
ANISOU  656  CB  VAL A  78     1934   1534   2153    407   -483    -59       C  
ATOM    657  CG1 VAL A  78     -20.768  12.542  16.681  1.00 15.25           C  
ANISOU  657  CG1 VAL A  78     1951   1220   2621    109   -499    -78       C  
ATOM    658  CG2 VAL A  78     -22.545  11.453  18.051  1.00 18.25           C  
ANISOU  658  CG2 VAL A  78     2174   2240   2520    441     72   -494       C  
ATOM    659  N   LEU A  79     -19.931   8.858  19.060  1.00  9.25           N  
ANISOU  659  N   LEU A  79      922    957   1634     30   -117     40       N  
ATOM    660  CA  LEU A  79     -19.938   7.985  20.244  1.00  9.36           C  
ANISOU  660  CA  LEU A  79      812   1177   1566   -110   -126     42       C  
ATOM    661  C   LEU A  79     -19.929   8.874  21.475  1.00  9.87           C  
ANISOU  661  C   LEU A  79      905   1268   1574   -199    -37    -33       C  
ATOM    662  O   LEU A  79     -19.096   9.798  21.568  1.00 10.59           O  
ANISOU  662  O   LEU A  79     1015   1259   1749   -282     12    -58       O  
ATOM    663  CB  LEU A  79     -18.689   7.111  20.166  1.00  9.56           C  
ANISOU  663  CB  LEU A  79      602   1388   1642   -191    -90     68       C  
ATOM    664  CG  LEU A  79     -18.574   6.033  21.229  1.00 10.77           C  
ANISOU  664  CG  LEU A  79      983   1705   1403    -50    110    168       C  
ATOM    665  CD1 LEU A  79     -19.682   4.993  21.087  1.00 12.76           C  
ANISOU  665  CD1 LEU A  79     1228   1757   1860   -167    252    422       C  
ATOM    666  CD2 LEU A  79     -17.217   5.367  21.164  1.00 10.51           C  
ANISOU  666  CD2 LEU A  79     1014   1581   1398    -38     45    171       C  
ATOM    667  N   LYS A  80     -20.828   8.585  22.390  1.00 10.24           N  
ANISOU  667  N   LYS A  80     1052   1347   1491   -252    -15      3       N  
ATOM    668  CA  LYS A  80     -20.959   9.340  23.649  1.00 11.57           C  
ANISOU  668  CA  LYS A  80     1333   1366   1696   -236     80   -196       C  
ATOM    669  C   LYS A  80     -21.348   8.350  24.742  1.00 10.25           C  
ANISOU  669  C   LYS A  80      835   1319   1737    -41     34   -123       C  
ATOM    670  O   LYS A  80     -21.629   7.157  24.450  1.00 10.75           O  
ANISOU  670  O   LYS A  80      915   1327   1840    -79    -17   -120       O  
ATOM    671  CB  LYS A  80     -22.061  10.414  23.576  1.00 15.97           C  
ANISOU  671  CB  LYS A  80     2480   1568   2020    325     98   -234       C  
ATOM    672  CG  LYS A  80     -21.927  11.470  22.488  1.00 19.61           C  
ANISOU  672  CG  LYS A  80     2447   2319   2683    183    168    288       C  
ATOM    673  CD  LYS A  80     -23.119  12.424  22.472  1.00 20.93           C  
ANISOU  673  CD  LYS A  80     2322   2579   3051    338   -444    -16       C  
ATOM    674  CE  LYS A  80     -23.180  13.259  21.212  1.00 25.77           C  
ANISOU  674  CE  LYS A  80     3047   3289   3454    -39    -20    344       C  
ATOM    675  NZ  LYS A  80     -24.358  14.157  21.191  1.00 31.08           N  
ANISOU  675  NZ  LYS A  80     3118   3860   4830    180   -528    254       N  
ATOM    676  N   GLY A  81     -21.397   8.821  25.976  1.00 11.84           N  
ANISOU  676  N   GLY A  81     1314   1406   1776   -147     48    -93       N  
ATOM    677  CA  GLY A  81     -21.864   7.976  27.071  1.00 11.57           C  
ANISOU  677  CA  GLY A  81     1156   1350   1889    112    133     82       C  
ATOM    678  C   GLY A  81     -20.840   6.932  27.429  1.00 10.42           C  
ANISOU  678  C   GLY A  81     1010   1307   1639     20    154     12       C  
ATOM    679  O   GLY A  81     -19.632   7.108  27.177  1.00 11.11           O  
ANISOU  679  O   GLY A  81     1048   1527   1645   -288     99   -144       O  
ATOM    680  N   GLY A  82     -21.301   5.853  28.036  1.00 14.08           N  
ANISOU  680  N   GLY A  82     1169   1881   2299   -156    397    486       N  
ATOM    681  CA  GLY A  82     -20.403   4.841  28.608  1.00 14.53           C  
ANISOU  681  CA  GLY A  82     1525   1656   2339    -25    417    459       C  
ATOM    682  C   GLY A  82     -19.450   5.508  29.594  1.00 13.66           C  
ANISOU  682  C   GLY A  82     1267   1672   2250    330    447    248       C  
ATOM    683  O   GLY A  82     -19.860   6.297  30.446  1.00 16.75           O  
ANISOU  683  O   GLY A  82     1713   2537   2113    425    767    132       O  
ATOM    684  N   PRO A  83     -18.122   5.282  29.450  1.00 11.76           N  
ANISOU  684  N   PRO A  83     1195   1552   1720    259    359    331       N  
ATOM    685  CA  PRO A  83     -17.131   5.914  30.316  1.00 13.02           C  
ANISOU  685  CA  PRO A  83     1370   1791   1783    309    249     69       C  
ATOM    686  C   PRO A  83     -16.781   7.343  29.885  1.00 12.32           C  
ANISOU  686  C   PRO A  83     1305   1805   1569    256    102     36       C  
ATOM    687  O   PRO A  83     -16.042   8.005  30.583  1.00 15.05           O  
ANISOU  687  O   PRO A  83     1604   2129   1983    207   -264   -107       O  
ATOM    688  CB  PRO A  83     -15.883   5.029  30.118  1.00 12.98           C  
ANISOU  688  CB  PRO A  83     1395   1781   1754    412    171    360       C  
ATOM    689  CG  PRO A  83     -15.996   4.585  28.672  1.00 11.99           C  
ANISOU  689  CG  PRO A  83     1201   1652   1702    383    285    419       C  
ATOM    690  CD  PRO A  83     -17.479   4.466  28.403  1.00 11.61           C  
ANISOU  690  CD  PRO A  83     1216   1432   1761    183    332    252       C  
ATOM    691  N   LEU A  84     -17.305   7.792  28.751  1.00 10.66           N  
ANISOU  691  N   LEU A  84     1218   1304   1525     95    154    -33       N  
ATOM    692  CA  LEU A  84     -16.829   9.021  28.092  1.00 10.63           C  
ANISOU  692  CA  LEU A  84     1090   1220   1727    151    210    -35       C  
ATOM    693  C   LEU A  84     -17.512  10.254  28.671  1.00 11.96           C  
ANISOU  693  C   LEU A  84     1049   1660   1833    256    143   -402       C  
ATOM    694  O   LEU A  84     -18.687  10.220  29.009  1.00 13.42           O  
ANISOU  694  O   LEU A  84     1086   1685   2327    124    257   -583       O  
ATOM    695  CB  LEU A  84     -17.115   8.921  26.595  1.00  9.76           C  
ANISOU  695  CB  LEU A  84     1012    956   1737    167    215     12       C  
ATOM    696  CG  LEU A  84     -16.546   7.697  25.891  1.00  9.01           C  
ANISOU  696  CG  LEU A  84      758    932   1730    271     24     61       C  
ATOM    697  CD1 LEU A  84     -17.036   7.639  24.457  1.00  9.85           C  
ANISOU  697  CD1 LEU A  84      984    996   1760    312    -27     30       C  
ATOM    698  CD2 LEU A  84     -15.022   7.701  25.948  1.00  9.78           C  
ANISOU  698  CD2 LEU A  84      759   1170   1783    198    128     19       C  
ATOM    699  N   ASP A  85     -16.794  11.350  28.673  1.00 13.70           N  
ANISOU  699  N   ASP A  85     1574   1592   2037    119     83   -725       N  
ATOM    700  CA  ASP A  85     -17.416  12.682  28.856  1.00 15.38           C  
ANISOU  700  CA  ASP A  85     1839   1468   2535     53    208   -590       C  
ATOM    701  C   ASP A  85     -17.226  13.384  27.504  1.00 17.98           C  
ANISOU  701  C   ASP A  85     1952   1391   3487   -176    722     55       C  
ATOM    702  O   ASP A  85     -16.110  13.338  26.919  1.00 23.78           O  
ANISOU  702  O   ASP A  85     2954   2356   3726    -63   1483   -644       O  
ATOM    703  CB  ASP A  85     -16.939  13.353  30.144  1.00 22.47           C  
ANISOU  703  CB  ASP A  85     3169   2559   2808    -41   -151   -868       C  
ATOM    704  CG  ASP A  85     -15.450  13.558  30.195  1.00 21.18           C  
ANISOU  704  CG  ASP A  85     2991   2495   2560    604    -91  -1255       C  
ATOM    705  OD1 ASP A  85     -14.821  13.398  29.136  1.00 24.20           O  
ANISOU  705  OD1 ASP A  85     3078   3224   2891    -83    325   -763       O  
ATOM    706  OD2 ASP A  85     -14.938  13.900  31.288  1.00 32.59           O  
ANISOU  706  OD2 ASP A  85     4564   4193   3625    -99  -1085  -1779       O  
ATOM    707  N   GLY A  86     -18.289  13.976  26.979  1.00 22.71           N  
ANISOU  707  N   GLY A  86     2637   2821   3168   -565   -155   -154       N  
ATOM    708  CA  GLY A  86     -18.236  14.691  25.707  1.00 22.10           C  
ANISOU  708  CA  GLY A  86     3146   2205   3044   -630    206   -484       C  
ATOM    709  C   GLY A  86     -18.428  13.761  24.531  1.00 19.50           C  
ANISOU  709  C   GLY A  86     3014   1651   2742   -481    279   -165       C  
ATOM    710  O   GLY A  86     -18.869  12.618  24.681  1.00 19.97           O  
ANISOU  710  O   GLY A  86     3089   1900   2596   -935    186   -268       O  
ATOM    711  N   THR A  87     -18.115  14.284  23.370  1.00 14.04           N  
ANISOU  711  N   THR A  87     1644   1521   2169      6    271   -635       N  
ATOM    712  CA  THR A  87     -18.606  13.790  22.076  1.00 13.39           C  
ANISOU  712  CA  THR A  87     1522   1658   1908     94    259   -415       C  
ATOM    713  C   THR A  87     -17.396  13.366  21.273  1.00 10.70           C  
ANISOU  713  C   THR A  87     1039   1062   1962      6      7   -275       C  
ATOM    714  O   THR A  87     -16.423  14.127  21.186  1.00 11.27           O  
ANISOU  714  O   THR A  87     1074   1010   2196    -29     -9   -356       O  
ATOM    715  CB  THR A  87     -19.357  14.882  21.304  1.00 17.11           C  
ANISOU  715  CB  THR A  87     1554   2624   2323    613     44   -270       C  
ATOM    716  OG1 THR A  87     -20.510  15.284  22.039  1.00 19.18           O  
ANISOU  716  OG1 THR A  87     1840   2895   2548    946     38   -692       O  
ATOM    717  CG2 THR A  87     -19.794  14.433  19.922  1.00 18.36           C  
ANISOU  717  CG2 THR A  87     1519   2854   2602    639   -538   -152       C  
ATOM    718  N   TYR A  88     -17.434  12.152  20.769  1.00  9.44           N  
ANISOU  718  N   TYR A  88      852   1098   1636    -54   -108   -250       N  
ATOM    719  CA  TYR A  88     -16.331  11.610  19.961  1.00  8.83           C  
ANISOU  719  CA  TYR A  88      727   1160   1465    -95    -26    -11       C  
ATOM    720  C   TYR A  88     -16.805  11.276  18.554  1.00  9.18           C  
ANISOU  720  C   TYR A  88      809   1121   1556     53   -214     41       C  
ATOM    721  O   TYR A  88     -17.748  10.530  18.366  1.00 11.59           O  
ANISOU  721  O   TYR A  88     1096   1512   1795   -370   -330    239       O  
ATOM    722  CB  TYR A  88     -15.745  10.377  20.629  1.00  9.02           C  
ANISOU  722  CB  TYR A  88      992    867   1566     32     16   -244       C  
ATOM    723  CG  TYR A  88     -14.983  10.619  21.903  1.00  8.80           C  
ANISOU  723  CG  TYR A  88      910    940   1491    -24    114   -233       C  
ATOM    724  CD1 TYR A  88     -15.617  11.001  23.072  1.00  8.67           C  
ANISOU  724  CD1 TYR A  88      720   1119   1453     57     62   -155       C  
ATOM    725  CD2 TYR A  88     -13.611  10.430  21.946  1.00  7.71           C  
ANISOU  725  CD2 TYR A  88      900    733   1294    -30     81   -180       C  
ATOM    726  CE1 TYR A  88     -14.922  11.188  24.251  1.00  8.42           C  
ANISOU  726  CE1 TYR A  88      968    973   1256    126     97   -142       C  
ATOM    727  CE2 TYR A  88     -12.899  10.550  23.120  1.00  8.35           C  
ANISOU  727  CE2 TYR A  88     1056    900   1216    -47     61    -24       C  
ATOM    728  CZ  TYR A  88     -13.549  10.937  24.274  1.00  7.67           C  
ANISOU  728  CZ  TYR A  88      936    790   1185     23    -25   -149       C  
ATOM    729  OH  TYR A  88     -12.865  11.060  25.458  1.00  8.28           O  
ANISOU  729  OH  TYR A  88      932   1139   1073     85     37   -131       O  
ATOM    730  N   ARG A  89     -16.175  11.847  17.549  1.00  8.12           N  
ANISOU  730  N   ARG A  89      778    760   1546    -72    -93   -152       N  
ATOM    731  CA  ARG A  89     -16.563  11.687  16.132  1.00  9.24           C  
ANISOU  731  CA  ARG A  89      834   1029   1647    201   -287    -18       C  
ATOM    732  C   ARG A  89     -15.848  10.509  15.499  1.00  7.08           C  
ANISOU  732  C   ARG A  89      800    810   1080    -34   -196    106       C  
ATOM    733  O   ARG A  89     -14.614  10.420  15.603  1.00  6.57           O  
ANISOU  733  O   ARG A  89      784    799    911     20   -147     63       O  
ATOM    734  CB  ARG A  89     -16.146  12.919  15.344  1.00 11.56           C  
ANISOU  734  CB  ARG A  89     1400   1122   1866     93   -391    152       C  
ATOM    735  CG  ARG A  89     -17.022  14.135  15.502  1.00 14.54           C  
ANISOU  735  CG  ARG A  89     1914   1347   2261    364   -645    142       C  
ATOM    736  CD  ARG A  89     -16.727  15.088  14.378  1.00 17.54           C  
ANISOU  736  CD  ARG A  89     2186   1443   3034    128   -764    712       C  
ATOM    737  NE  ARG A  89     -17.350  16.312  14.793  1.00 20.09           N  
ANISOU  737  NE  ARG A  89     3005   2196   2430    532   -928    138       N  
ATOM    738  CZ  ARG A  89     -16.960  17.521  14.457  1.00 21.29           C  
ANISOU  738  CZ  ARG A  89     3536   1708   2843    888   -849    139       C  
ATOM    739  NH1 ARG A  89     -15.940  17.687  13.631  1.00 20.79           N  
ANISOU  739  NH1 ARG A  89     3570   1755   2572    720   -821     20       N  
ATOM    740  NH2 ARG A  89     -17.611  18.567  14.934  1.00 25.75           N  
ANISOU  740  NH2 ARG A  89     4083   2500   3200    658   -512  -1149       N  
ATOM    741  N   LEU A  90     -16.599   9.699  14.761  1.00  7.43           N  
ANISOU  741  N   LEU A  90      849    884   1088     35   -209    -29       N  
ATOM    742  CA  LEU A  90     -16.015   8.589  13.972  1.00  7.87           C  
ANISOU  742  CA  LEU A  90      947    693   1349    -21    -27     28       C  
ATOM    743  C   LEU A  90     -15.174   9.137  12.826  1.00  7.15           C  
ANISOU  743  C   LEU A  90      893    608   1215     27   -183    115       C  
ATOM    744  O   LEU A  90     -15.679   9.928  12.015  1.00  9.13           O  
ANISOU  744  O   LEU A  90      948   1207   1311    109   -236    383       O  
ATOM    745  CB  LEU A  90     -17.141   7.728  13.409  1.00  8.17           C  
ANISOU  745  CB  LEU A  90      953    913   1236   -103    -43     48       C  
ATOM    746  CG  LEU A  90     -16.720   6.520  12.563  1.00  8.26           C  
ANISOU  746  CG  LEU A  90      914   1061   1160   -229     80    -38       C  
ATOM    747  CD1 LEU A  90     -15.898   5.497  13.349  1.00  8.55           C  
ANISOU  747  CD1 LEU A  90      938   1118   1192   -250   -103   -155       C  
ATOM    748  CD2 LEU A  90     -17.935   5.866  11.931  1.00  9.45           C  
ANISOU  748  CD2 LEU A  90      998   1346   1247   -268    -17    -54       C  
ATOM    749  N   ILE A  91     -13.928   8.700  12.750  1.00  7.27           N  
ANISOU  749  N   ILE A  91      956    685   1122    195    -23     97       N  
ATOM    750  CA  ILE A  91     -13.014   9.100  11.643  1.00  7.00           C  
ANISOU  750  CA  ILE A  91      989    563   1107    110    -57     76       C  
ATOM    751  C   ILE A  91     -12.776   7.919  10.709  1.00  7.02           C  
ANISOU  751  C   ILE A  91     1014    659    992     60   -116     45       C  
ATOM    752  O   ILE A  91     -12.723   8.118   9.494  1.00  7.11           O  
ANISOU  752  O   ILE A  91      935    780    983    105   -131    104       O  
ATOM    753  CB  ILE A  91     -11.699   9.728  12.161  1.00  8.34           C  
ANISOU  753  CB  ILE A  91     1231    656   1282   -168    -11    -60       C  
ATOM    754  CG1 ILE A  91     -10.749  10.067  11.002  1.00 10.21           C  
ANISOU  754  CG1 ILE A  91     1232   1225   1421   -406     15     20       C  
ATOM    755  CG2 ILE A  91     -11.027   8.864  13.226  1.00  8.14           C  
ANISOU  755  CG2 ILE A  91     1022    802   1268   -183    -73    -96       C  
ATOM    756  CD1 ILE A  91      -9.549  10.931  11.390  1.00 11.79           C  
ANISOU  756  CD1 ILE A  91     1489   1499   1491   -629    -31     -2       C  
ATOM    757  N   GLN A  92     -12.614   6.706  11.244  1.00  6.21           N  
ANISOU  757  N   GLN A  92      928    685    743     43   -126     49       N  
ATOM    758  CA  GLN A  92     -12.324   5.546  10.376  1.00  6.86           C  
ANISOU  758  CA  GLN A  92      987    795    824      2    -50    -42       C  
ATOM    759  C   GLN A  92     -12.595   4.285  11.175  1.00  6.17           C  
ANISOU  759  C   GLN A  92      679    833    831    101    -29     30       C  
ATOM    760  O   GLN A  92     -12.591   4.321  12.436  1.00  6.20           O  
ANISOU  760  O   GLN A  92      850    639    866     -8    -10     32       O  
ATOM    761  CB  GLN A  92     -10.869   5.557   9.881  1.00  7.17           C  
ANISOU  761  CB  GLN A  92      989    847    886     20    -70    185       C  
ATOM    762  CG  GLN A  92      -9.825   5.695  10.993  1.00  8.23           C  
ANISOU  762  CG  GLN A  92      955   1011   1159    -33   -152    118       C  
ATOM    763  CD  GLN A  92      -9.057   4.434  11.281  1.00  7.28           C  
ANISOU  763  CD  GLN A  92      824    900   1040   -100    -62     70       C  
ATOM    764  OE1 GLN A  92      -9.593   3.342  11.109  1.00  7.91           O  
ANISOU  764  OE1 GLN A  92     1099    715   1192     31   -190     93       O  
ATOM    765  NE2 GLN A  92      -7.833   4.600  11.745  1.00  8.22           N  
ANISOU  765  NE2 GLN A  92      704   1176   1243     40     11    223       N  
ATOM    766  N   PHE A  93     -12.791   3.198  10.446  1.00  5.83           N  
ANISOU  766  N   PHE A  93      873    755    585     94    -19    181       N  
ATOM    767  CA  PHE A  93     -12.686   1.874  11.060  1.00  5.62           C  
ANISOU  767  CA  PHE A  93      775    643    715    132    -99     84       C  
ATOM    768  C   PHE A  93     -11.739   1.015  10.228  1.00  5.59           C  
ANISOU  768  C   PHE A  93      815    541    768     26    -88     -3       C  
ATOM    769  O   PHE A  93     -11.526   1.224   9.047  1.00  6.61           O  
ANISOU  769  O   PHE A  93      961    742    807      6     12    -58       O  
ATOM    770  CB  PHE A  93     -14.039   1.192  11.281  1.00  5.95           C  
ANISOU  770  CB  PHE A  93      856    626    777    108     10    109       C  
ATOM    771  CG  PHE A  93     -14.780   0.718  10.047  1.00  6.24           C  
ANISOU  771  CG  PHE A  93      803    649    918    146    -31     55       C  
ATOM    772  CD1 PHE A  93     -14.405  -0.444   9.373  1.00  6.92           C  
ANISOU  772  CD1 PHE A  93      888    709   1031    154      2    -17       C  
ATOM    773  CD2 PHE A  93     -15.914   1.394   9.616  1.00  6.70           C  
ANISOU  773  CD2 PHE A  93      812    859    873    241     11     70       C  
ATOM    774  CE1 PHE A  93     -15.089  -0.884   8.255  1.00  7.28           C  
ANISOU  774  CE1 PHE A  93      914    783   1069    169      4   -100       C  
ATOM    775  CE2 PHE A  93     -16.609   0.943   8.508  1.00  7.44           C  
ANISOU  775  CE2 PHE A  93      817    925   1084     84    -59    -21       C  
ATOM    776  CZ  PHE A  93     -16.196  -0.180   7.828  1.00  7.56           C  
ANISOU  776  CZ  PHE A  93      733    916   1222     25    -48    -70       C  
ATOM    777  N   HIS A  94     -11.203   0.016  10.907  1.00  5.99           N  
ANISOU  777  N   HIS A  94      800    673    800    138     -3     84       N  
ATOM    778  CA  HIS A  94     -10.300  -0.973  10.303  1.00  5.53           C  
ANISOU  778  CA  HIS A  94      729    722    649     92     -2     35       C  
ATOM    779  C   HIS A  94     -10.403  -2.240  11.119  1.00  5.79           C  
ANISOU  779  C   HIS A  94      769    762    667     75    -33     56       C  
ATOM    780  O   HIS A  94     -11.016  -2.255  12.198  1.00  6.49           O  
ANISOU  780  O   HIS A  94     1006    700    757     21    126     26       O  
ATOM    781  CB  HIS A  94      -8.860  -0.459  10.234  1.00  5.70           C  
ANISOU  781  CB  HIS A  94      743    777    644     69     36     19       C  
ATOM    782  CG  HIS A  94      -8.316  -0.155  11.601  1.00  5.26           C  
ANISOU  782  CG  HIS A  94      809    590    597    104     54     68       C  
ATOM    783  ND1 HIS A  94      -8.473   1.059  12.227  1.00  5.81           N  
ANISOU  783  ND1 HIS A  94      818    711    677    -17    -31    -98       N  
ATOM    784  CD2 HIS A  94      -7.691  -0.984  12.471  1.00  5.84           C  
ANISOU  784  CD2 HIS A  94      847    868    501     62   -119     53       C  
ATOM    785  CE1 HIS A  94      -7.937   0.967  13.465  1.00  5.34           C  
ANISOU  785  CE1 HIS A  94      631    736    661     -1     27    -53       C  
ATOM    786  NE2 HIS A  94      -7.449  -0.304  13.629  1.00  5.62           N  
ANISOU  786  NE2 HIS A  94      843    669    623    -65     17    -15       N  
ATOM    787  N   PHE A  95      -9.699  -3.267  10.654  1.00  5.83           N  
ANISOU  787  N   PHE A  95      694    758    763     28     87     56       N  
ATOM    788  CA  PHE A  95      -9.634  -4.580  11.322  1.00  5.76           C  
ANISOU  788  CA  PHE A  95      792    670    725     45     53    -11       C  
ATOM    789  C   PHE A  95      -8.174  -4.983  11.495  1.00  6.21           C  
ANISOU  789  C   PHE A  95      783    737    839     16    113     18       C  
ATOM    790  O   PHE A  95      -7.263  -4.515  10.828  1.00  6.36           O  
ANISOU  790  O   PHE A  95      792    690    932     60    144     63       O  
ATOM    791  CB  PHE A  95     -10.357  -5.648  10.491  1.00  6.11           C  
ANISOU  791  CB  PHE A  95      739    657    923    121     79   -147       C  
ATOM    792  CG  PHE A  95     -11.795  -5.336  10.170  1.00  6.30           C  
ANISOU  792  CG  PHE A  95      776    721    895    107    -37    -98       C  
ATOM    793  CD1 PHE A  95     -12.103  -4.533   9.077  1.00  6.86           C  
ANISOU  793  CD1 PHE A  95      689    835   1080    194    -29     32       C  
ATOM    794  CD2 PHE A  95     -12.844  -5.957  10.837  1.00  6.86           C  
ANISOU  794  CD2 PHE A  95      907    660   1038    -52    -87    -92       C  
ATOM    795  CE1 PHE A  95     -13.426  -4.280   8.747  1.00  6.98           C  
ANISOU  795  CE1 PHE A  95      723    949    979    145   -161     14       C  
ATOM    796  CE2 PHE A  95     -14.163  -5.706  10.507  1.00  7.91           C  
ANISOU  796  CE2 PHE A  95      941    893   1172      2    -93    -75       C  
ATOM    797  CZ  PHE A  95     -14.442  -4.900   9.428  1.00  6.69           C  
ANISOU  797  CZ  PHE A  95      791    724   1026    159    -25   -216       C  
ATOM    798  N   HIS A  96      -7.991  -5.909  12.432  1.00  5.80           N  
ANISOU  798  N   HIS A  96      682    717    802     73    143     14       N  
ATOM    799  CA  HIS A  96      -6.776  -6.736  12.582  1.00  5.64           C  
ANISOU  799  CA  HIS A  96      783    553    806     89      2     -9       C  
ATOM    800  C   HIS A  96      -7.226  -8.183  12.464  1.00  5.98           C  
ANISOU  800  C   HIS A  96      814    635    820    -57     31      0       C  
ATOM    801  O   HIS A  96      -8.289  -8.532  12.979  1.00  6.27           O  
ANISOU  801  O   HIS A  96      824    660    896    -37     51     30       O  
ATOM    802  CB  HIS A  96      -6.110  -6.499  13.937  1.00  6.45           C  
ANISOU  802  CB  HIS A  96      833    665    950     18   -122    -60       C  
ATOM    803  CG  HIS A  96      -5.832  -5.049  14.211  1.00  5.74           C  
ANISOU  803  CG  HIS A  96      641    670    869    -12   -173    -75       C  
ATOM    804  ND1 HIS A  96      -4.603  -4.452  13.992  1.00  6.55           N  
ANISOU  804  ND1 HIS A  96      721    765   1002    -86    -59    -37       N  
ATOM    805  CD2 HIS A  96      -6.644  -4.037  14.626  1.00  6.40           C  
ANISOU  805  CD2 HIS A  96      795    684    953     24    -81   -105       C  
ATOM    806  CE1 HIS A  96      -4.671  -3.124  14.302  1.00  6.42           C  
ANISOU  806  CE1 HIS A  96      762    769    909    152    -85     38       C  
ATOM    807  NE2 HIS A  96      -5.891  -2.848  14.675  1.00  5.72           N  
ANISOU  807  NE2 HIS A  96      675    662    836     84   -154    -10       N  
ATOM    808  N   TRP A  97      -6.432  -9.028  11.815  1.00  5.96           N  
ANISOU  808  N   TRP A  97      716    741    804    -65    101     31       N  
ATOM    809  CA  TRP A  97      -6.860 -10.420  11.611  1.00  6.38           C  
ANISOU  809  CA  TRP A  97      868    727    828    -94     15     49       C  
ATOM    810  C   TRP A  97      -5.636 -11.320  11.484  1.00  6.75           C  
ANISOU  810  C   TRP A  97      942    652    968    -75    -80     43       C  
ATOM    811  O   TRP A  97      -4.475 -10.853  11.382  1.00  6.67           O  
ANISOU  811  O   TRP A  97      978    651    905    -20    116    -38       O  
ATOM    812  CB  TRP A  97      -7.747 -10.521  10.375  1.00  5.95           C  
ANISOU  812  CB  TRP A  97      885    518    856     22    -20    -65       C  
ATOM    813  CG  TRP A  97      -7.112 -10.101   9.083  1.00  6.31           C  
ANISOU  813  CG  TRP A  97     1016    625    753     63   -103    -72       C  
ATOM    814  CD1 TRP A  97      -6.433 -10.921   8.238  1.00  6.75           C  
ANISOU  814  CD1 TRP A  97     1052    734    779     64    -31    -82       C  
ATOM    815  CD2 TRP A  97      -7.051  -8.781   8.522  1.00  6.46           C  
ANISOU  815  CD2 TRP A  97      970    653    831     10    -40    -56       C  
ATOM    816  NE1 TRP A  97      -6.013 -10.215   7.145  1.00  7.17           N  
ANISOU  816  NE1 TRP A  97     1141    723    860      4    174   -149       N  
ATOM    817  CE2 TRP A  97      -6.374  -8.891   7.296  1.00  6.75           C  
ANISOU  817  CE2 TRP A  97     1013    652    899    -94     64   -117       C  
ATOM    818  CE3 TRP A  97      -7.550  -7.527   8.917  1.00  6.43           C  
ANISOU  818  CE3 TRP A  97      816    713    912     87    -33    -49       C  
ATOM    819  CZ2 TRP A  97      -6.149  -7.780   6.481  1.00  7.06           C  
ANISOU  819  CZ2 TRP A  97      915    844    922   -180    135    -32       C  
ATOM    820  CZ3 TRP A  97      -7.318  -6.442   8.111  1.00  7.35           C  
ANISOU  820  CZ3 TRP A  97     1061    774    958     86   -111     55       C  
ATOM    821  CH2 TRP A  97      -6.638  -6.572   6.904  1.00  7.51           C  
ANISOU  821  CH2 TRP A  97     1096    800    958    -47    -82     82       C  
ATOM    822  N   GLY A  98      -5.922 -12.605  11.475  1.00  6.62           N  
ANISOU  822  N   GLY A  98      895    665    955   -129     57    -69       N  
ATOM    823  CA  GLY A  98      -4.875 -13.630  11.500  1.00  7.07           C  
ANISOU  823  CA  GLY A  98      972    805    910     -6     81    -63       C  
ATOM    824  C   GLY A  98      -4.682 -14.323  10.166  1.00  6.97           C  
ANISOU  824  C   GLY A  98     1018    731    899     27    115    -25       C  
ATOM    825  O   GLY A  98      -5.442 -14.156   9.224  1.00  7.82           O  
ANISOU  825  O   GLY A  98     1201    702   1066    -84     -4   -125       O  
ATOM    826  N   SER A  99      -3.655 -15.166  10.138  1.00  6.97           N  
ANISOU  826  N   SER A  99      965    696    986      7     91   -118       N  
ATOM    827  CA  SER A  99      -3.430 -16.115   9.027  1.00  8.20           C  
ANISOU  827  CA  SER A  99     1197    732   1187     81    239   -206       C  
ATOM    828  C   SER A  99      -4.322 -17.362   9.193  1.00  8.88           C  
ANISOU  828  C   SER A  99     1257    802   1315      4     -6   -149       C  
ATOM    829  O   SER A  99      -4.465 -18.124   8.240  1.00 10.27           O  
ANISOU  829  O   SER A  99     1505    931   1464    -61     24   -287       O  
ATOM    830  CB  SER A  99      -1.980 -16.470   8.965  1.00  8.92           C  
ANISOU  830  CB  SER A  99     1207    725   1454    147    346   -327       C  
ATOM    831  OG  SER A  99      -1.522 -17.003  10.194  1.00  9.92           O  
ANISOU  831  OG  SER A  99     1168    835   1764    170    291    -51       O  
ATOM    832  N   LEU A 100      -4.864 -17.580  10.395  1.00  9.11           N  
ANISOU  832  N   LEU A 100     1091    860   1507    -83    152   -156       N  
ATOM    833  CA  LEU A 100      -5.634 -18.767  10.821  1.00 10.31           C  
ANISOU  833  CA  LEU A 100     1447    588   1882      6    265   -253       C  
ATOM    834  C   LEU A 100      -6.824 -18.262  11.603  1.00  9.98           C  
ANISOU  834  C   LEU A 100     1368    614   1807     -9    239   -186       C  
ATOM    835  O   LEU A 100      -6.697 -17.255  12.297  1.00  9.98           O  
ANISOU  835  O   LEU A 100     1512    703   1576    -12    240   -196       O  
ATOM    836  CB  LEU A 100      -4.750 -19.653  11.723  1.00 12.30           C  
ANISOU  836  CB  LEU A 100     1594   1091   1988     92    271    -29       C  
ATOM    837  CG  LEU A 100      -3.443 -20.123  11.104  1.00 12.61           C  
ANISOU  837  CG  LEU A 100     1624   1164   2001    239    192    -59       C  
ATOM    838  CD1 LEU A 100      -2.538 -20.737  12.164  1.00 15.67           C  
ANISOU  838  CD1 LEU A 100     1615   1935   2401    417    -10    -76       C  
ATOM    839  CD2 LEU A 100      -3.732 -21.110   9.981  1.00 14.33           C  
ANISOU  839  CD2 LEU A 100     2206   1300   1937     89    226   -113       C  
ATOM    840  N   ASP A 101      -7.896 -19.024  11.617  1.00 10.18           N  
ANISOU  840  N   ASP A 101     1333    540   1995     39    359   -176       N  
ATOM    841  CA  ASP A 101      -9.115 -18.581  12.321  1.00  9.67           C  
ANISOU  841  CA  ASP A 101     1240    635   1798     -9    378     74       C  
ATOM    842  C   ASP A 101      -8.873 -18.479  13.838  1.00 10.88           C  
ANISOU  842  C   ASP A 101     1419    775   1938   -147    219     82       C  
ATOM    843  O   ASP A 101      -9.574 -17.701  14.495  1.00 13.40           O  
ANISOU  843  O   ASP A 101     2260    997   1831    188    463    186       O  
ATOM    844  CB  ASP A 101     -10.277 -19.540  12.052  1.00 10.85           C  
ANISOU  844  CB  ASP A 101     1262    699   2160    -23    429    -15       C  
ATOM    845  CG  ASP A 101     -10.814 -19.560  10.623  1.00 12.81           C  
ANISOU  845  CG  ASP A 101     1690    941   2233   -101    307   -354       C  
ATOM    846  OD1 ASP A 101     -10.501 -18.651   9.804  1.00 12.59           O  
ANISOU  846  OD1 ASP A 101     1662   1186   1933   -217    204   -304       O  
ATOM    847  OD2 ASP A 101     -11.569 -20.481  10.336  1.00 19.14           O  
ANISOU  847  OD2 ASP A 101     2726   1768   2776  -1002    381   -645       O  
ATOM    848  N   GLY A 102      -7.907 -19.228  14.379  1.00 11.22           N  
ANISOU  848  N   GLY A 102     1529    826   1908   -155    300    310       N  
ATOM    849  CA  GLY A 102      -7.606 -19.245  15.825  1.00 12.97           C  
ANISOU  849  CA  GLY A 102     1909   1111   1905   -194    372    335       C  
ATOM    850  C   GLY A 102      -6.754 -18.077  16.304  1.00 11.72           C  
ANISOU  850  C   GLY A 102     1858    996   1598      7    276    357       C  
ATOM    851  O   GLY A 102      -6.398 -18.074  17.486  1.00 13.18           O  
ANISOU  851  O   GLY A 102     2062   1174   1770   -318     47    520       O  
ATOM    852  N   GLN A 103      -6.477 -17.085  15.465  1.00 10.23           N  
ANISOU  852  N   GLN A 103     1644    939   1303   -106    272    155       N  
ATOM    853  CA  GLN A 103      -5.708 -15.910  15.925  1.00  9.09           C  
ANISOU  853  CA  GLN A 103     1435    973   1043     49    224     55       C  
ATOM    854  C   GLN A 103      -6.111 -14.718  15.075  1.00  7.68           C  
ANISOU  854  C   GLN A 103     1047    857   1012   -146    217     45       C  
ATOM    855  O   GLN A 103      -6.621 -14.896  13.983  1.00  8.87           O  
ANISOU  855  O   GLN A 103     1344    855   1170    -12     89    -85       O  
ATOM    856  CB  GLN A 103      -4.195 -16.146  15.874  1.00  9.41           C  
ANISOU  856  CB  GLN A 103     1508    832   1232    178    212    191       C  
ATOM    857  CG  GLN A 103      -3.673 -16.358  14.472  1.00  9.25           C  
ANISOU  857  CG  GLN A 103     1500    731   1282    145    330    222       C  
ATOM    858  CD  GLN A 103      -2.332 -17.036  14.477  1.00 10.61           C  
ANISOU  858  CD  GLN A 103     1675    991   1364    416    252    184       C  
ATOM    859  OE1 GLN A 103      -2.148 -18.054  15.123  1.00 15.02           O  
ANISOU  859  OE1 GLN A 103     1997   1513   2197    782    583    783       O  
ATOM    860  NE2 GLN A 103      -1.394 -16.507  13.713  1.00 12.85           N  
ANISOU  860  NE2 GLN A 103     1792   1195   1894    295    447    177       N  
ATOM    861  N   GLY A 104      -5.769 -13.524  15.558  1.00  7.92           N  
ANISOU  861  N   GLY A 104     1071    806   1132    -45     71     13       N  
ATOM    862  CA  GLY A 104      -6.047 -12.311  14.780  1.00  8.35           C  
ANISOU  862  CA  GLY A 104     1150    848   1173     86     97      8       C  
ATOM    863  C   GLY A 104      -6.510 -11.152  15.628  1.00  7.61           C  
ANISOU  863  C   GLY A 104      993    864   1032     68    117     45       C  
ATOM    864  O   GLY A 104      -6.245 -10.009  15.265  1.00  8.09           O  
ANISOU  864  O   GLY A 104     1048    940   1083    -17    -21     82       O  
ATOM    865  N   SER A 105      -7.210 -11.410  16.738  1.00  6.58           N  
ANISOU  865  N   SER A 105     1003    570    926   -117     22      4       N  
ATOM    866  CA  SER A 105      -7.641 -10.303  17.613  1.00  6.73           C  
ANISOU  866  CA  SER A 105      943    598   1016   -131    -17    -42       C  
ATOM    867  C   SER A 105      -6.423  -9.752  18.355  1.00  6.02           C  
ANISOU  867  C   SER A 105      841    732    714     53     70   -179       C  
ATOM    868  O   SER A 105      -5.417 -10.455  18.554  1.00  7.26           O  
ANISOU  868  O   SER A 105      862    733   1162     40      9     34       O  
ATOM    869  CB  SER A 105      -8.776 -10.688  18.515  1.00  6.82           C  
ANISOU  869  CB  SER A 105      952    675    963   -101    -27     -9       C  
ATOM    870  OG  SER A 105      -8.408 -11.651  19.492  1.00  7.31           O  
ANISOU  870  OG  SER A 105     1028    705   1045    -45    117    110       O  
ATOM    871  N   GLU A 106      -6.545  -8.518  18.769  1.00  6.06           N  
ANISOU  871  N   GLU A 106      844    680    776     75    126   -150       N  
ATOM    872  CA  GLU A 106      -5.523  -7.801  19.557  1.00  6.11           C  
ANISOU  872  CA  GLU A 106      828    673    818      0     45     21       C  
ATOM    873  C   GLU A 106      -5.868  -7.979  21.030  1.00  5.47           C  
ANISOU  873  C   GLU A 106      776    474    828     37     37     87       C  
ATOM    874  O   GLU A 106      -5.086  -8.559  21.800  1.00  6.80           O  
ANISOU  874  O   GLU A 106      775    798   1008     23   -114    109       O  
ATOM    875  CB  GLU A 106      -5.483  -6.343  19.125  1.00  5.93           C  
ANISOU  875  CB  GLU A 106      770    672    809    -77     28     -2       C  
ATOM    876  CG  GLU A 106      -5.085  -6.217  17.679  1.00  6.76           C  
ANISOU  876  CG  GLU A 106     1072    697    798     34     51    -33       C  
ATOM    877  CD  GLU A 106      -4.375  -4.915  17.388  1.00  6.04           C  
ANISOU  877  CD  GLU A 106      750    756    786     70     73    -85       C  
ATOM    878  OE1 GLU A 106      -4.978  -3.834  17.620  1.00  5.94           O  
ANISOU  878  OE1 GLU A 106      615    608   1034    -34    -23    -10       O  
ATOM    879  OE2 GLU A 106      -3.198  -4.987  16.927  1.00  7.15           O  
ANISOU  879  OE2 GLU A 106      704    799   1211     97    141    -28       O  
ATOM    880  N   HIS A 107      -7.045  -7.522  21.419  1.00  6.08           N  
ANISOU  880  N   HIS A 107      751    608    948     28     87    108       N  
ATOM    881  CA  HIS A 107      -7.540  -7.915  22.747  1.00  6.43           C  
ANISOU  881  CA  HIS A 107      907    649    886     30      7    127       C  
ATOM    882  C   HIS A 107      -7.813  -9.416  22.759  1.00  6.19           C  
ANISOU  882  C   HIS A 107      776    674    899     18    124    122       C  
ATOM    883  O   HIS A 107      -8.145 -10.005  21.717  1.00  6.77           O  
ANISOU  883  O   HIS A 107      812    804    956    -42     53    103       O  
ATOM    884  CB  HIS A 107      -8.779  -7.096  23.139  1.00  6.04           C  
ANISOU  884  CB  HIS A 107      783    678    830    -43     50    196       C  
ATOM    885  CG  HIS A 107      -8.449  -5.649  23.299  1.00  5.80           C  
ANISOU  885  CG  HIS A 107      689    634    881     25     82    157       C  
ATOM    886  ND1 HIS A 107      -8.496  -4.761  22.254  1.00  5.90           N  
ANISOU  886  ND1 HIS A 107      632    665    943     43    110    197       N  
ATOM    887  CD2 HIS A 107      -8.021  -4.958  24.377  1.00  6.22           C  
ANISOU  887  CD2 HIS A 107      729    846    787     95     84    133       C  
ATOM    888  CE1 HIS A 107      -8.049  -3.589  22.689  1.00  5.90           C  
ANISOU  888  CE1 HIS A 107      604    724    912    158    -39     74       C  
ATOM    889  NE2 HIS A 107      -7.763  -3.667  23.981  1.00  6.25           N  
ANISOU  889  NE2 HIS A 107      763    761    850    128     71     23       N  
ATOM    890  N   THR A 108      -7.681 -10.000  23.944  1.00  6.63           N  
ANISOU  890  N   THR A 108      854    702    962     14     60    188       N  
ATOM    891  CA  THR A 108      -8.067 -11.399  24.206  1.00  7.40           C  
ANISOU  891  CA  THR A 108     1168    641   1000     76    132    189       C  
ATOM    892  C   THR A 108      -9.045 -11.393  25.373  1.00  7.43           C  
ANISOU  892  C   THR A 108     1072    723   1029     20    101    168       C  
ATOM    893  O   THR A 108      -9.059 -10.428  26.150  1.00  8.09           O  
ANISOU  893  O   THR A 108     1135    928   1009     32    139     75       O  
ATOM    894  CB  THR A 108      -6.842 -12.312  24.374  1.00  8.18           C  
ANISOU  894  CB  THR A 108     1159    824   1123    135    138    306       C  
ATOM    895  OG1 THR A 108      -6.056 -11.828  25.463  1.00  8.49           O  
ANISOU  895  OG1 THR A 108     1006   1025   1191    367     33    277       O  
ATOM    896  CG2 THR A 108      -6.027 -12.364  23.108  1.00  8.67           C  
ANISOU  896  CG2 THR A 108     1271    967   1056    188    109    142       C  
ATOM    897  N   VAL A 109      -9.814 -12.466  25.480  1.00  8.37           N  
ANISOU  897  N   VAL A 109     1290    672   1219     20    274    332       N  
ATOM    898  CA  VAL A 109     -10.823 -12.610  26.552  1.00  9.16           C  
ANISOU  898  CA  VAL A 109     1389    975   1114   -105    256    187       C  
ATOM    899  C   VAL A 109     -10.461 -13.888  27.276  1.00  9.57           C  
ANISOU  899  C   VAL A 109     1344   1039   1253    -75    311    272       C  
ATOM    900  O   VAL A 109     -10.633 -14.965  26.685  1.00  9.89           O  
ANISOU  900  O   VAL A 109     1352    947   1456   -101     80    265       O  
ATOM    901  CB  VAL A 109     -12.256 -12.603  25.994  1.00  9.49           C  
ANISOU  901  CB  VAL A 109     1315   1063   1225     -7    249    227       C  
ATOM    902  CG1 VAL A 109     -13.278 -12.782  27.110  1.00 10.62           C  
ANISOU  902  CG1 VAL A 109     1295   1287   1451    -31    339    349       C  
ATOM    903  CG2 VAL A 109     -12.526 -11.337  25.226  1.00  9.40           C  
ANISOU  903  CG2 VAL A 109     1147   1092   1332     32    223    249       C  
ATOM    904  N   ASP A 110     -10.002 -13.787  28.519  1.00  9.56           N  
ANISOU  904  N   ASP A 110     1386   1041   1205     70    318    311       N  
ATOM    905  CA  ASP A 110      -9.554 -15.011  29.243  1.00 11.73           C  
ANISOU  905  CA  ASP A 110     1706   1157   1590     81    272    521       C  
ATOM    906  C   ASP A 110      -8.551 -15.787  28.375  1.00 11.18           C  
ANISOU  906  C   ASP A 110     1755    955   1535      5    145    318       C  
ATOM    907  O   ASP A 110      -8.603 -17.017  28.303  1.00 12.35           O  
ANISOU  907  O   ASP A 110     2036    930   1723     59    121    400       O  
ATOM    908  CB  ASP A 110     -10.753 -15.855  29.684  1.00 12.98           C  
ANISOU  908  CB  ASP A 110     1968   1356   1606    -20    421    705       C  
ATOM    909  CG  ASP A 110     -11.618 -15.116  30.678  1.00 12.59           C  
ANISOU  909  CG  ASP A 110     1686   1299   1796    101    230    630       C  
ATOM    910  OD1 ASP A 110     -11.066 -14.253  31.378  1.00 13.23           O  
ANISOU  910  OD1 ASP A 110     1902   1481   1640    125    403    523       O  
ATOM    911  OD2 ASP A 110     -12.817 -15.451  30.766  1.00 15.49           O  
ANISOU  911  OD2 ASP A 110     1715   2274   1894    -52    565    424       O  
ATOM    912  N   LYS A 111      -7.659 -15.046  27.721  1.00  9.91           N  
ANISOU  912  N   LYS A 111     1608    813   1341    141    168    252       N  
ATOM    913  CA  LYS A 111      -6.562 -15.551  26.855  1.00 10.00           C  
ANISOU  913  CA  LYS A 111     1610    883   1303    115    189    325       C  
ATOM    914  C   LYS A 111      -7.106 -16.075  25.526  1.00  9.84           C  
ANISOU  914  C   LYS A 111     1469   1023   1244   -176    205    399       C  
ATOM    915  O   LYS A 111      -6.304 -16.427  24.695  1.00 10.97           O  
ANISOU  915  O   LYS A 111     1553   1020   1595     85    242    308       O  
ATOM    916  CB  LYS A 111      -5.671 -16.561  27.578  1.00 11.02           C  
ANISOU  916  CB  LYS A 111     1819   1149   1217    323    169    345       C  
ATOM    917  CG  LYS A 111      -4.980 -16.002  28.823  1.00 12.70           C  
ANISOU  917  CG  LYS A 111     1884   1469   1470    727   -126    185       C  
ATOM    918  CD  LYS A 111      -4.043 -14.852  28.481  1.00 15.24           C  
ANISOU  918  CD  LYS A 111     1748   2215   1826    316     16   -114       C  
ATOM    919  CE  LYS A 111      -3.298 -14.268  29.654  1.00 18.29           C  
ANISOU  919  CE  LYS A 111     2544   2709   1695    176   -312    186       C  
ATOM    920  NZ  LYS A 111      -2.181 -15.153  30.027  1.00 24.39           N  
ANISOU  920  NZ  LYS A 111     2413   3512   3339    276   -690    309       N  
ATOM    921  N   LYS A 112      -8.421 -16.094  25.328  1.00  9.28           N  
ANISOU  921  N   LYS A 112     1417    862   1245   -104    191    258       N  
ATOM    922  CA  LYS A 112      -8.985 -16.502  24.017  1.00 10.47           C  
ANISOU  922  CA  LYS A 112     1679   1058   1239     -7    117    328       C  
ATOM    923  C   LYS A 112      -8.734 -15.443  22.942  1.00  9.47           C  
ANISOU  923  C   LYS A 112     1428    950   1218     39    168    255       C  
ATOM    924  O   LYS A 112      -9.017 -14.267  23.183  1.00  9.77           O  
ANISOU  924  O   LYS A 112     1426    958   1328     36    166     93       O  
ATOM    925  CB  LYS A 112     -10.494 -16.711  24.121  1.00 12.75           C  
ANISOU  925  CB  LYS A 112     1759   1508   1575   -328    133    262       C  
ATOM    926  CG  LYS A 112     -11.175 -16.969  22.790  1.00 14.41           C  
ANISOU  926  CG  LYS A 112     2061   1709   1703   -411     83     -8       C  
ATOM    927  CD  LYS A 112     -12.674 -17.040  22.861  1.00 18.08           C  
ANISOU  927  CD  LYS A 112     2094   2354   2419   -109   -201    319       C  
ATOM    928  CE  LYS A 112     -13.277 -17.196  21.487  1.00 19.00           C  
ANISOU  928  CE  LYS A 112     2497   2347   2373    -23   -292    106       C  
ATOM    929  NZ  LYS A 112     -13.045 -18.558  20.973  1.00 21.26           N  
ANISOU  929  NZ  LYS A 112     3050   2205   2820     76   -220    527       N  
ATOM    930  N   LYS A 113      -8.264 -15.906  21.796  1.00 10.03           N  
ANISOU  930  N   LYS A 113     1619    869   1319    321    291    328       N  
ATOM    931  CA  LYS A 113      -8.047 -15.062  20.598  1.00  9.39           C  
ANISOU  931  CA  LYS A 113     1343    808   1417    274    244    390       C  
ATOM    932  C   LYS A 113      -9.184 -15.299  19.616  1.00  9.53           C  
ANISOU  932  C   LYS A 113     1330    816   1473    151    212    247       C  
ATOM    933  O   LYS A 113      -9.591 -16.432  19.348  1.00 12.04           O  
ANISOU  933  O   LYS A 113     1847    886   1839    -30     44    184       O  
ATOM    934  CB  LYS A 113      -6.749 -15.438  19.901  1.00  9.45           C  
ANISOU  934  CB  LYS A 113     1483    591   1514    243    405    335       C  
ATOM    935  CG  LYS A 113      -5.493 -15.095  20.693  1.00 10.89           C  
ANISOU  935  CG  LYS A 113     1621   1004   1511    348    192    435       C  
ATOM    936  CD  LYS A 113      -4.274 -15.729  20.070  1.00 12.54           C  
ANISOU  936  CD  LYS A 113     1655   1050   2059    343    306    270       C  
ATOM    937  CE  LYS A 113      -2.970 -15.183  20.600  1.00 15.82           C  
ANISOU  937  CE  LYS A 113     1885   1586   2536    -15    188    211       C  
ATOM    938  NZ  LYS A 113      -2.453 -16.019  21.695  1.00 21.25           N  
ANISOU  938  NZ  LYS A 113     2242   2560   3271    307   -633    262       N  
ATOM    939  N   TYR A 114      -9.757 -14.216  19.128  1.00  8.71           N  
ANISOU  939  N   TYR A 114     1248    810   1251    262    242     76       N  
ATOM    940  CA  TYR A 114     -10.772 -14.265  18.053  1.00  8.65           C  
ANISOU  940  CA  TYR A 114     1103    810   1372    -15    198     81       C  
ATOM    941  C   TYR A 114     -10.064 -14.184  16.703  1.00  8.26           C  
ANISOU  941  C   TYR A 114     1063    786   1287     93    118     67       C  
ATOM    942  O   TYR A 114      -8.859 -13.894  16.611  1.00  8.73           O  
ANISOU  942  O   TYR A 114     1123    943   1251    -25    273    -92       O  
ATOM    943  CB  TYR A 114     -11.797 -13.155  18.247  1.00  7.92           C  
ANISOU  943  CB  TYR A 114      973    666   1370   -170    161   -158       C  
ATOM    944  CG  TYR A 114     -12.715 -13.389  19.405  1.00  8.15           C  
ANISOU  944  CG  TYR A 114     1054    819   1222     35    116      2       C  
ATOM    945  CD1 TYR A 114     -12.417 -12.974  20.687  1.00 10.34           C  
ANISOU  945  CD1 TYR A 114     1370   1235   1322   -134    124   -130       C  
ATOM    946  CD2 TYR A 114     -13.942 -13.981  19.192  1.00  9.46           C  
ANISOU  946  CD2 TYR A 114     1262    988   1343   -241     91    125       C  
ATOM    947  CE1 TYR A 114     -13.319 -13.161  21.717  1.00 11.40           C  
ANISOU  947  CE1 TYR A 114     1653   1423   1254     91    264   -147       C  
ATOM    948  CE2 TYR A 114     -14.856 -14.181  20.218  1.00 11.04           C  
ANISOU  948  CE2 TYR A 114     1136   1360   1696   -163    293     71       C  
ATOM    949  CZ  TYR A 114     -14.546 -13.756  21.494  1.00 12.45           C  
ANISOU  949  CZ  TYR A 114     1651   1522   1557    -53    434     82       C  
ATOM    950  OH  TYR A 114     -15.405 -13.915  22.555  1.00 16.40           O  
ANISOU  950  OH  TYR A 114     1971   2311   1947    171    830     10       O  
ATOM    951  N   ALA A 115     -10.801 -14.466  15.637  1.00  8.41           N  
ANISOU  951  N   ALA A 115     1110    702   1381   -135    149    -54       N  
ATOM    952  CA  ALA A 115     -10.272 -14.479  14.255  1.00  8.04           C  
ANISOU  952  CA  ALA A 115     1088    651   1315    -37    107   -167       C  
ATOM    953  C   ALA A 115      -9.905 -13.074  13.799  1.00  8.26           C  
ANISOU  953  C   ALA A 115     1124    654   1359   -121    155   -223       C  
ATOM    954  O   ALA A 115      -9.020 -12.930  12.927  1.00  8.88           O  
ANISOU  954  O   ALA A 115     1182    728   1462     96    273   -206       O  
ATOM    955  CB  ALA A 115     -11.266 -15.138  13.341  1.00  9.25           C  
ANISOU  955  CB  ALA A 115     1381    608   1522   -204    -37   -180       C  
ATOM    956  N   ALA A 116     -10.563 -12.065  14.340  1.00  7.32           N  
ANISOU  956  N   ALA A 116     1019    597   1162   -143    269    -53       N  
ATOM    957  CA  ALA A 116     -10.301 -10.689  13.923  1.00  7.01           C  
ANISOU  957  CA  ALA A 116      942    678   1042   -208    235    -13       C  
ATOM    958  C   ALA A 116     -10.886  -9.762  14.974  1.00  6.64           C  
ANISOU  958  C   ALA A 116      827    579   1115    -16    142     70       C  
ATOM    959  O   ALA A 116     -11.615 -10.187  15.866  1.00  7.20           O  
ANISOU  959  O   ALA A 116      820    781   1132    -61    172     24       O  
ATOM    960  CB  ALA A 116     -10.806 -10.429  12.511  1.00  6.85           C  
ANISOU  960  CB  ALA A 116      938    680    984   -160    344     45       C  
ATOM    961  N   GLU A 117     -10.553  -8.500  14.820  1.00  5.88           N  
ANISOU  961  N   GLU A 117      803    612    819    -50    176    153       N  
ATOM    962  CA  GLU A 117     -11.052  -7.434  15.704  1.00  6.45           C  
ANISOU  962  CA  GLU A 117      905    748    797     78     46     62       C  
ATOM    963  C   GLU A 117     -11.258  -6.181  14.860  1.00  6.14           C  
ANISOU  963  C   GLU A 117      772    746    814     90    128     78       C  
ATOM    964  O   GLU A 117     -10.314  -5.741  14.170  1.00  7.11           O  
ANISOU  964  O   GLU A 117      750    948   1002     39    152    163       O  
ATOM    965  CB  GLU A 117     -10.090  -7.215  16.867  1.00  6.39           C  
ANISOU  965  CB  GLU A 117      847    746    831    130      3    144       C  
ATOM    966  CG  GLU A 117     -10.602  -6.285  17.957  1.00  5.78           C  
ANISOU  966  CG  GLU A 117      752    663    779     44      6    170       C  
ATOM    967  CD  GLU A 117      -9.679  -6.203  19.146  1.00  5.99           C  
ANISOU  967  CD  GLU A 117      784    743    747     54     25     79       C  
ATOM    968  OE1 GLU A 117      -9.003  -7.215  19.436  1.00  6.71           O  
ANISOU  968  OE1 GLU A 117      699    797   1051     76    -66     67       O  
ATOM    969  OE2 GLU A 117      -9.607  -5.126  19.775  1.00  6.74           O  
ANISOU  969  OE2 GLU A 117      968    763    828    -17    -68     21       O  
ATOM    970  N   LEU A 118     -12.451  -5.604  14.970  1.00  5.96           N  
ANISOU  970  N   LEU A 118      704    629    930     39    -46    -22       N  
ATOM    971  CA  LEU A 118     -12.852  -4.334  14.341  1.00  5.60           C  
ANISOU  971  CA  LEU A 118      655    622    851     -6    -20    -25       C  
ATOM    972  C   LEU A 118     -12.608  -3.213  15.328  1.00  5.90           C  
ANISOU  972  C   LEU A 118      832    631    779     47      6    -31       C  
ATOM    973  O   LEU A 118     -12.999  -3.306  16.503  1.00  6.12           O  
ANISOU  973  O   LEU A 118      696    834    796    -83    -20     64       O  
ATOM    974  CB  LEU A 118     -14.331  -4.450  14.001  1.00  6.28           C  
ANISOU  974  CB  LEU A 118      643    709   1033    -53    -18    -52       C  
ATOM    975  CG  LEU A 118     -15.084  -3.166  13.635  1.00  6.47           C  
ANISOU  975  CG  LEU A 118      679    783    996      0    -54     -6       C  
ATOM    976  CD1 LEU A 118     -14.504  -2.478  12.408  1.00  6.80           C  
ANISOU  976  CD1 LEU A 118      765    863    953     41   -103     39       C  
ATOM    977  CD2 LEU A 118     -16.556  -3.487  13.431  1.00  7.25           C  
ANISOU  977  CD2 LEU A 118      745    827   1181    -74   -233     49       C  
ATOM    978  N   HIS A 119     -11.960  -2.160  14.843  1.00  5.31           N  
ANISOU  978  N   HIS A 119      658    651    707     35    -43    -45       N  
ATOM    979  CA  HIS A 119     -11.717  -0.925  15.603  1.00  5.46           C  
ANISOU  979  CA  HIS A 119      708    724    643      0     23    -62       C  
ATOM    980  C   HIS A 119     -12.406   0.245  14.923  1.00  5.36           C  
ANISOU  980  C   HIS A 119      517    705    812    -10     81     -2       C  
ATOM    981  O   HIS A 119     -12.046   0.596  13.805  1.00  5.84           O  
ANISOU  981  O   HIS A 119      661    788    768      9     33    -28       O  
ATOM    982  CB  HIS A 119     -10.211  -0.639  15.670  1.00  5.83           C  
ANISOU  982  CB  HIS A 119      680    776    759     59      0      8       C  
ATOM    983  CG  HIS A 119      -9.508  -1.613  16.561  1.00  5.37           C  
ANISOU  983  CG  HIS A 119      556    774    707     60    101     34       C  
ATOM    984  ND1 HIS A 119      -8.152  -1.826  16.512  1.00  5.84           N  
ANISOU  984  ND1 HIS A 119      493    965    759   -106     12    -73       N  
ATOM    985  CD2 HIS A 119     -10.029  -2.451  17.522  1.00  5.26           C  
ANISOU  985  CD2 HIS A 119      549    638    811     74     86     35       C  
ATOM    986  CE1 HIS A 119      -7.840  -2.739  17.428  1.00  5.81           C  
ANISOU  986  CE1 HIS A 119      599    687    921   -186   -186   -127       C  
ATOM    987  NE2 HIS A 119      -8.976  -3.175  18.049  1.00  6.07           N  
ANISOU  987  NE2 HIS A 119      469    772   1066     68   -101   -132       N  
ATOM    988  N   LEU A 120     -13.439   0.777  15.577  1.00  4.99           N  
ANISOU  988  N   LEU A 120      467    605    821     44     22     72       N  
ATOM    989  CA  LEU A 120     -14.132   1.998  15.155  1.00  5.50           C  
ANISOU  989  CA  LEU A 120      614    642    833     95   -118     36       C  
ATOM    990  C   LEU A 120     -13.524   3.144  15.940  1.00  5.18           C  
ANISOU  990  C   LEU A 120      545    531    891    128    -83     77       C  
ATOM    991  O   LEU A 120     -13.627   3.194  17.156  1.00  5.69           O  
ANISOU  991  O   LEU A 120      649    621    892     60    -76     45       O  
ATOM    992  CB  LEU A 120     -15.630   1.859  15.372  1.00  6.58           C  
ANISOU  992  CB  LEU A 120      636    697   1165     52    -78      0       C  
ATOM    993  CG  LEU A 120     -16.344   0.826  14.509  1.00  7.90           C  
ANISOU  993  CG  LEU A 120      960    818   1222    -59   -117    -74       C  
ATOM    994  CD1 LEU A 120     -17.276  -0.045  15.336  1.00  9.10           C  
ANISOU  994  CD1 LEU A 120     1333    915   1209   -208   -233    111       C  
ATOM    995  CD2 LEU A 120     -17.132   1.496  13.408  1.00  8.57           C  
ANISOU  995  CD2 LEU A 120      978   1151   1127   -131   -164    -52       C  
ATOM    996  N   VAL A 121     -12.801   4.000  15.238  1.00  5.93           N  
ANISOU  996  N   VAL A 121      767    630    853    -28   -101     86       N  
ATOM    997  CA  VAL A 121     -11.921   5.022  15.846  1.00  5.84           C  
ANISOU  997  CA  VAL A 121      628    674    915    -11   -110     79       C  
ATOM    998  C   VAL A 121     -12.642   6.359  15.889  1.00  5.49           C  
ANISOU  998  C   VAL A 121      487    626    973   -134    -41      2       C  
ATOM    999  O   VAL A 121     -13.079   6.851  14.823  1.00  6.94           O  
ANISOU  999  O   VAL A 121      959    741    934     32      0     21       O  
ATOM   1000  CB  VAL A 121     -10.612   5.139  15.044  1.00  5.93           C  
ANISOU 1000  CB  VAL A 121      598    694    958      0   -125    145       C  
ATOM   1001  CG1 VAL A 121      -9.679   6.163  15.683  1.00  6.04           C  
ANISOU 1001  CG1 VAL A 121      616    780    898    -86    -14    110       C  
ATOM   1002  CG2 VAL A 121      -9.920   3.794  14.877  1.00  6.18           C  
ANISOU 1002  CG2 VAL A 121      652    707    988     16    -98    120       C  
ATOM   1003  N   HIS A 122     -12.700   6.953  17.075  1.00  5.91           N  
ANISOU 1003  N   HIS A 122      655    648    941    -85   -109     19       N  
ATOM   1004  CA  HIS A 122     -13.395   8.239  17.278  1.00  6.47           C  
ANISOU 1004  CA  HIS A 122      711    704   1042     -2    -90     35       C  
ATOM   1005  C   HIS A 122     -12.468   9.204  18.012  1.00  6.74           C  
ANISOU 1005  C   HIS A 122      838    633   1089    -89    -42     49       C  
ATOM   1006  O   HIS A 122     -11.712   8.785  18.893  1.00  7.20           O  
ANISOU 1006  O   HIS A 122      864    825   1045    -40      0    100       O  
ATOM   1007  CB  HIS A 122     -14.681   8.059  18.109  1.00  6.36           C  
ANISOU 1007  CB  HIS A 122      828    654    932     77     25     -4       C  
ATOM   1008  CG  HIS A 122     -15.585   6.941  17.704  1.00  6.37           C  
ANISOU 1008  CG  HIS A 122      714    706    999     39    112     39       C  
ATOM   1009  ND1 HIS A 122     -15.273   5.630  17.951  1.00  6.35           N  
ANISOU 1009  ND1 HIS A 122      589    690   1131     -6     92     87       N  
ATOM   1010  CD2 HIS A 122     -16.792   6.911  17.094  1.00  6.93           C  
ANISOU 1010  CD2 HIS A 122      799    735   1100    113    -25     69       C  
ATOM   1011  CE1 HIS A 122     -16.263   4.854  17.500  1.00  6.73           C  
ANISOU 1011  CE1 HIS A 122      632    713   1211      9    100    -51       C  
ATOM   1012  NE2 HIS A 122     -17.209   5.608  16.965  1.00  7.35           N  
ANISOU 1012  NE2 HIS A 122      791    833   1166     25    -39     -7       N  
ATOM   1013  N   TRP A 123     -12.603  10.494  17.730  1.00  7.05           N  
ANISOU 1013  N   TRP A 123      895    607   1174     15    -65    -29       N  
ATOM   1014  CA  TRP A 123     -11.789  11.523  18.416  1.00  6.89           C  
ANISOU 1014  CA  TRP A 123      614    672   1331    -21    -11    -33       C  
ATOM   1015  C   TRP A 123     -12.670  12.549  19.126  1.00  6.82           C  
ANISOU 1015  C   TRP A 123      807    716   1067     46    -45     -9       C  
ATOM   1016  O   TRP A 123     -13.782  12.889  18.662  1.00  7.85           O  
ANISOU 1016  O   TRP A 123      769    904   1307    -31   -161   -128       O  
ATOM   1017  CB  TRP A 123     -10.766  12.173  17.493  1.00  8.24           C  
ANISOU 1017  CB  TRP A 123      958    936   1234   -255    -31     33       C  
ATOM   1018  CG  TRP A 123     -11.340  12.832  16.284  1.00  8.07           C  
ANISOU 1018  CG  TRP A 123     1127    788   1150   -175    -60    -24       C  
ATOM   1019  CD1 TRP A 123     -11.616  12.253  15.077  1.00  8.49           C  
ANISOU 1019  CD1 TRP A 123     1473    706   1046   -301    -10     50       C  
ATOM   1020  CD2 TRP A 123     -11.784  14.190  16.168  1.00  8.74           C  
ANISOU 1020  CD2 TRP A 123     1420    729   1172   -157     59     12       C  
ATOM   1021  NE1 TRP A 123     -12.140  13.168  14.210  1.00  9.61           N  
ANISOU 1021  NE1 TRP A 123     1665    840   1143   -253   -330    -79       N  
ATOM   1022  CE2 TRP A 123     -12.226  14.370  14.844  1.00 10.19           C  
ANISOU 1022  CE2 TRP A 123     1874    693   1304   -190   -187     36       C  
ATOM   1023  CE3 TRP A 123     -11.737  15.324  16.998  1.00 10.54           C  
ANISOU 1023  CE3 TRP A 123     1899    734   1368   -297     47    -54       C  
ATOM   1024  CZ2 TRP A 123     -12.710  15.587  14.365  1.00 11.92           C  
ANISOU 1024  CZ2 TRP A 123     2437    723   1368    -44   -151     93       C  
ATOM   1025  CZ3 TRP A 123     -12.220  16.533  16.535  1.00 13.11           C  
ANISOU 1025  CZ3 TRP A 123     2523    744   1713   -260    -38     14       C  
ATOM   1026  CH2 TRP A 123     -12.712  16.645  15.239  1.00 13.08           C  
ANISOU 1026  CH2 TRP A 123     2665    596   1707   -256    -20     25       C  
ATOM   1027  N   ASN A 124     -12.144  13.025  20.249  1.00  7.51           N  
ANISOU 1027  N   ASN A 124      713    901   1236    101    -84   -194       N  
ATOM   1028  CA  ASN A 124     -12.844  13.933  21.161  1.00  7.81           C  
ANISOU 1028  CA  ASN A 124      883    758   1324   -115     -8   -319       C  
ATOM   1029  C   ASN A 124     -12.930  15.318  20.517  1.00  7.51           C  
ANISOU 1029  C   ASN A 124      812    829   1210     94     66   -317       C  
ATOM   1030  O   ASN A 124     -11.893  15.955  20.282  1.00  7.96           O  
ANISOU 1030  O   ASN A 124      887    908   1229     -7     29   -174       O  
ATOM   1031  CB  ASN A 124     -12.087  13.950  22.471  1.00  7.87           C  
ANISOU 1031  CB  ASN A 124     1016    759   1216     -7     57    -91       C  
ATOM   1032  CG  ASN A 124     -12.857  14.640  23.554  1.00  8.38           C  
ANISOU 1032  CG  ASN A 124     1119    791   1270     -8     54   -161       C  
ATOM   1033  OD1 ASN A 124     -13.646  15.555  23.298  1.00  9.60           O  
ANISOU 1033  OD1 ASN A 124     1225   1021   1402    222    103   -223       O  
ATOM   1034  ND2 ASN A 124     -12.621  14.184  24.776  1.00 10.13           N  
ANISOU 1034  ND2 ASN A 124     1631    985   1232     56   -139   -208       N  
ATOM   1035  N   THR A 125     -14.139  15.801  20.287  1.00  8.79           N  
ANISOU 1035  N   THR A 125      790   1081   1469     87    -30   -265       N  
ATOM   1036  CA  THR A 125     -14.354  17.047  19.502  1.00 10.34           C  
ANISOU 1036  CA  THR A 125     1199   1136   1592     94   -230   -183       C  
ATOM   1037  C   THR A 125     -13.777  18.250  20.250  1.00 10.14           C  
ANISOU 1037  C   THR A 125     1109    838   1904    303    -54   -195       C  
ATOM   1038  O   THR A 125     -13.555  19.273  19.598  1.00 11.06           O  
ANISOU 1038  O   THR A 125     1419    814   1967    233   -177   -110       O  
ATOM   1039  CB  THR A 125     -15.824  17.242  19.118  1.00 12.47           C  
ANISOU 1039  CB  THR A 125     1327   1192   2217    126   -536    -88       C  
ATOM   1040  OG1 THR A 125     -16.574  17.328  20.326  1.00 14.76           O  
ANISOU 1040  OG1 THR A 125     1583   1364   2660    458   -267   -280       O  
ATOM   1041  CG2 THR A 125     -16.332  16.141  18.216  1.00 14.54           C  
ANISOU 1041  CG2 THR A 125     1643   1420   2459     59   -650   -220       C  
ATOM   1042  N   LYS A 127     -13.577  18.114  21.644  1.00  9.08           N  
ANISOU 1042  N   LYS A 127     1042   1010   1395    166     76   -331       N  
ATOM   1043  CA  LYS A 127     -13.026  19.336  22.273  1.00 11.46           C  
ANISOU 1043  CA  LYS A 127     1509   1096   1748    -25    189   -461       C  
ATOM   1044  C   LYS A 127     -11.597  19.624  21.801  1.00 10.29           C  
ANISOU 1044  C   LYS A 127     1436   1017   1456    -67     81   -372       C  
ATOM   1045  O   LYS A 127     -11.121  20.746  22.109  1.00 12.81           O  
ANISOU 1045  O   LYS A 127     1903   1025   1937   -111     94   -523       O  
ATOM   1046  CB  LYS A 127     -13.108  19.189  23.778  1.00 13.14           C  
ANISOU 1046  CB  LYS A 127     1620   1546   1826   -321    244   -492       C  
ATOM   1047  CG  LYS A 127     -12.133  18.223  24.382  1.00 12.77           C  
ANISOU 1047  CG  LYS A 127     1318   1664   1867   -549    100   -434       C  
ATOM   1048  CD  LYS A 127     -12.531  17.960  25.790  1.00 15.80           C  
ANISOU 1048  CD  LYS A 127     1995   2095   1912   -485    206   -366       C  
ATOM   1049  CE  LYS A 127     -11.481  17.182  26.520  1.00 17.54           C  
ANISOU 1049  CE  LYS A 127     2024   2081   2557    156    393   -469       C  
ATOM   1050  NZ  LYS A 127     -12.012  16.655  27.791  1.00 20.76           N  
ANISOU 1050  NZ  LYS A 127     2825   2665   2394    337    285   -255       N  
ATOM   1051  N   TYR A 128     -10.922  18.699  21.100  1.00  9.09           N  
ANISOU 1051  N   TYR A 128     1409    810   1232   -207     69   -286       N  
ATOM   1052  CA  TYR A 128      -9.544  18.948  20.623  1.00  9.08           C  
ANISOU 1052  CA  TYR A 128     1308    845   1294   -152    -16   -288       C  
ATOM   1053  C   TYR A 128      -9.534  19.351  19.149  1.00  9.65           C  
ANISOU 1053  C   TYR A 128     1525    774   1366    -32      6   -260       C  
ATOM   1054  O   TYR A 128      -8.438  19.593  18.626  1.00 10.40           O  
ANISOU 1054  O   TYR A 128     1542    923   1485     35    175    -72       O  
ATOM   1055  CB  TYR A 128      -8.666  17.727  20.896  1.00  8.28           C  
ANISOU 1055  CB  TYR A 128     1157    807   1180   -188    -62   -312       C  
ATOM   1056  CG  TYR A 128      -8.536  17.435  22.358  1.00  8.71           C  
ANISOU 1056  CG  TYR A 128     1249    839   1219     70   -137   -342       C  
ATOM   1057  CD1 TYR A 128      -8.085  18.410  23.235  1.00  9.96           C  
ANISOU 1057  CD1 TYR A 128     1637    741   1403    -94   -172   -329       C  
ATOM   1058  CD2 TYR A 128      -8.928  16.210  22.859  1.00  9.02           C  
ANISOU 1058  CD2 TYR A 128     1279    911   1235    -40   -118   -359       C  
ATOM   1059  CE1 TYR A 128      -8.029  18.162  24.596  1.00 11.10           C  
ANISOU 1059  CE1 TYR A 128     1661   1227   1329     -2   -161   -414       C  
ATOM   1060  CE2 TYR A 128      -8.860  15.944  24.216  1.00  9.12           C  
ANISOU 1060  CE2 TYR A 128     1080   1230   1154     93     58   -390       C  
ATOM   1061  CZ  TYR A 128      -8.402  16.927  25.084  1.00 10.05           C  
ANISOU 1061  CZ  TYR A 128     1402   1268   1146     94    -69   -393       C  
ATOM   1062  OH  TYR A 128      -8.340  16.699  26.423  1.00 12.32           O  
ANISOU 1062  OH  TYR A 128     2049   1489   1142    386   -305   -429       O  
ATOM   1063  N   GLY A 129     -10.691  19.512  18.516  1.00  9.48           N  
ANISOU 1063  N   GLY A 129     1437    711   1453   -121     77     28       N  
ATOM   1064  CA  GLY A 129     -10.744  20.196  17.209  1.00  9.72           C  
ANISOU 1064  CA  GLY A 129     1563    682   1444     15    156     75       C  
ATOM   1065  C   GLY A 129     -10.405  19.319  16.014  1.00  9.73           C  
ANISOU 1065  C   GLY A 129     1718    815   1161     63      3    139       C  
ATOM   1066  O   GLY A 129     -11.039  19.468  14.955  1.00 10.78           O  
ANISOU 1066  O   GLY A 129     2053    810   1232    248   -112    108       O  
ATOM   1067  N   ASP A 130      -9.347  18.507  16.085  1.00 10.39           N  
ANISOU 1067  N   ASP A 130     1836   1038   1071    238    -50     28       N  
ATOM   1068  CA  ASP A 130      -8.931  17.617  14.973  1.00 11.51           C  
ANISOU 1068  CA  ASP A 130     2254    975   1142    424   -109      4       C  
ATOM   1069  C   ASP A 130      -8.286  16.360  15.559  1.00 10.36           C  
ANISOU 1069  C   ASP A 130     1851   1020   1064    417    -85    -54       C  
ATOM   1070  O   ASP A 130      -7.842  16.334  16.725  1.00 10.92           O  
ANISOU 1070  O   ASP A 130     2250    872   1024    248   -150    -30       O  
ATOM   1071  CB  ASP A 130      -8.037  18.347  13.940  1.00 13.13           C  
ANISOU 1071  CB  ASP A 130     2858   1055   1072    862    212    234       C  
ATOM   1072  CG  ASP A 130      -6.628  18.741  14.394  1.00 16.32           C  
ANISOU 1072  CG  ASP A 130     2588   1082   2529    632    403   -304       C  
ATOM   1073  OD1 ASP A 130      -5.815  17.854  14.656  1.00 17.45           O  
ANISOU 1073  OD1 ASP A 130     2942   1588   2100    687    146    367       O  
ATOM   1074  OD2 ASP A 130      -6.276  19.968  14.433  1.00 18.65           O  
ANISOU 1074  OD2 ASP A 130     2306   1429   3347    103    411    864       O  
ATOM   1075  N   PHE A 131      -8.210  15.346  14.727  1.00 10.41           N  
ANISOU 1075  N   PHE A 131     2022    996    935    275     53     -3       N  
ATOM   1076  CA  PHE A 131      -7.648  14.044  15.117  1.00  9.83           C  
ANISOU 1076  CA  PHE A 131     1703   1003   1029    146     29     74       C  
ATOM   1077  C   PHE A 131      -6.188  14.195  15.531  1.00  8.95           C  
ANISOU 1077  C   PHE A 131     1602    571   1225    -12    219     13       C  
ATOM   1078  O   PHE A 131      -5.772  13.571  16.527  1.00  8.54           O  
ANISOU 1078  O   PHE A 131     1435    738   1072   -155    157    -23       O  
ATOM   1079  CB  PHE A 131      -7.826  13.087  13.947  1.00  9.40           C  
ANISOU 1079  CB  PHE A 131     1433   1057   1081    382    -58    -48       C  
ATOM   1080  CG  PHE A 131      -7.250  11.721  14.200  1.00  8.84           C  
ANISOU 1080  CG  PHE A 131     1380    752   1227    145     76   -195       C  
ATOM   1081  CD1 PHE A 131      -7.927  10.764  14.944  1.00  9.15           C  
ANISOU 1081  CD1 PHE A 131     1356   1062   1057    114    -21    -57       C  
ATOM   1082  CD2 PHE A 131      -5.961  11.423  13.808  1.00 10.43           C  
ANISOU 1082  CD2 PHE A 131     1494   1049   1417    222    260    -85       C  
ATOM   1083  CE1 PHE A 131      -7.369   9.528  15.197  1.00 10.44           C  
ANISOU 1083  CE1 PHE A 131     1491   1011   1461     16   -213    -33       C  
ATOM   1084  CE2 PHE A 131      -5.404  10.185  14.062  1.00 12.33           C  
ANISOU 1084  CE2 PHE A 131     1674   1070   1939    329    211   -137       C  
ATOM   1085  CZ  PHE A 131      -6.113   9.224  14.744  1.00 11.63           C  
ANISOU 1085  CZ  PHE A 131     1734    964   1720    187      5   -222       C  
ATOM   1086  N   GLY A 132      -5.408  14.980  14.785  1.00  9.36           N  
ANISOU 1086  N   GLY A 132     1630    934    990   -104    204     40       N  
ATOM   1087  CA  GLY A 132      -3.971  15.143  15.072  1.00 10.67           C  
ANISOU 1087  CA  GLY A 132     1544   1228   1280   -223    254    124       C  
ATOM   1088  C   GLY A 132      -3.728  15.736  16.453  1.00 10.13           C  
ANISOU 1088  C   GLY A 132     1571    891   1386   -276    256    116       C  
ATOM   1089  O   GLY A 132      -2.758  15.374  17.122  1.00 11.75           O  
ANISOU 1089  O   GLY A 132     1571   1218   1674   -194    157   -198       O  
ATOM   1090  N   LYS A 133      -4.566  16.668  16.881  1.00  9.58           N  
ANISOU 1090  N   LYS A 133     1473    710   1457   -294     14    157       N  
ATOM   1091  CA  LYS A 133      -4.475  17.261  18.237  1.00  9.68           C  
ANISOU 1091  CA  LYS A 133     1423    976   1279   -202    -75    290       C  
ATOM   1092  C   LYS A 133      -4.954  16.230  19.255  1.00  8.66           C  
ANISOU 1092  C   LYS A 133     1189    888   1212   -318    -28    125       C  
ATOM   1093  O   LYS A 133      -4.401  16.092  20.339  1.00  8.88           O  
ANISOU 1093  O   LYS A 133     1195   1006   1172   -360      5    -17       O  
ATOM   1094  CB  LYS A 133      -5.300  18.546  18.280  1.00 11.08           C  
ANISOU 1094  CB  LYS A 133     1402   1090   1715   -119   -119    -32       C  
ATOM   1095  CG  LYS A 133      -4.749  19.681  17.437  1.00 15.16           C  
ANISOU 1095  CG  LYS A 133     2072   1323   2364     28     -7    438       C  
ATOM   1096  CD  LYS A 133      -3.386  20.100  17.892  1.00 19.74           C  
ANISOU 1096  CD  LYS A 133     2430   1747   3322   -340   -251    785       C  
ATOM   1097  CE  LYS A 133      -3.443  20.758  19.256  1.00 25.42           C  
ANISOU 1097  CE  LYS A 133     3604   2996   3056    100   -483    849       C  
ATOM   1098  NZ  LYS A 133      -2.348  21.726  19.482  1.00 31.20           N  
ANISOU 1098  NZ  LYS A 133     4630   3012   4214   -329   -247    803       N  
ATOM   1099  N   ALA A 134      -6.038  15.531  18.942  1.00  8.85           N  
ANISOU 1099  N   ALA A 134     1193    904   1262   -330    -12     27       N  
ATOM   1100  CA  ALA A 134      -6.627  14.556  19.881  1.00  8.26           C  
ANISOU 1100  CA  ALA A 134      976    948   1214   -341     58    -23       C  
ATOM   1101  C   ALA A 134      -5.649  13.442  20.247  1.00  7.70           C  
ANISOU 1101  C   ALA A 134      786   1053   1086   -337     53    -49       C  
ATOM   1102  O   ALA A 134      -5.629  13.060  21.415  1.00  8.04           O  
ANISOU 1102  O   ALA A 134      824   1162   1069   -105     48    -73       O  
ATOM   1103  CB  ALA A 134      -7.894  13.970  19.311  1.00  8.30           C  
ANISOU 1103  CB  ALA A 134     1018    999   1134   -341    -19     27       C  
ATOM   1104  N   VAL A 135      -4.833  12.952  19.327  1.00  8.43           N  
ANISOU 1104  N   VAL A 135     1139   1109    953   -288    169     95       N  
ATOM   1105  CA  VAL A 135      -3.918  11.827  19.657  1.00  8.96           C  
ANISOU 1105  CA  VAL A 135     1288    922   1192   -277     92     -6       C  
ATOM   1106  C   VAL A 135      -2.831  12.255  20.630  1.00  8.58           C  
ANISOU 1106  C   VAL A 135     1108   1075   1077   -239    242     -6       C  
ATOM   1107  O   VAL A 135      -2.167  11.381  21.168  1.00  9.74           O  
ANISOU 1107  O   VAL A 135     1050   1343   1306   -108     92     47       O  
ATOM   1108  CB  VAL A 135      -3.285  11.150  18.439  1.00  9.64           C  
ANISOU 1108  CB  VAL A 135     1319   1143   1198   -312    201      1       C  
ATOM   1109  CG1 VAL A 135      -4.313  10.478  17.564  1.00 10.93           C  
ANISOU 1109  CG1 VAL A 135     1562   1297   1292   -424     35    115       C  
ATOM   1110  CG2 VAL A 135      -2.437  12.112  17.652  1.00  9.68           C  
ANISOU 1110  CG2 VAL A 135     1289   1157   1231   -280    255     37       C  
ATOM   1111  N   GLN A 136      -2.687  13.550  20.870  1.00  8.87           N  
ANISOU 1111  N   GLN A 136     1060   1054   1253   -211    135    -73       N  
ATOM   1112  CA  GLN A 136      -1.678  14.069  21.838  1.00  9.80           C  
ANISOU 1112  CA  GLN A 136     1092   1223   1408   -286    110   -187       C  
ATOM   1113  C   GLN A 136      -2.262  14.195  23.245  1.00  9.48           C  
ANISOU 1113  C   GLN A 136     1039   1147   1417   -180     89   -301       C  
ATOM   1114  O   GLN A 136      -1.595  14.739  24.134  1.00 11.10           O  
ANISOU 1114  O   GLN A 136     1059   1565   1591   -169   -104   -307       O  
ATOM   1115  CB  GLN A 136      -1.163  15.424  21.357  1.00 12.15           C  
ANISOU 1115  CB  GLN A 136     1206   1609   1800   -680    297    -27       C  
ATOM   1116  CG  GLN A 136      -0.569  15.374  19.948  1.00 14.45           C  
ANISOU 1116  CG  GLN A 136     1661   2039   1788   -779    301   -106       C  
ATOM   1117  CD  GLN A 136      -0.121  16.730  19.449  1.00 19.41           C  
ANISOU 1117  CD  GLN A 136     2147   2441   2786  -1102    317    245       C  
ATOM   1118  OE1 GLN A 136       0.683  17.406  20.087  1.00 24.22           O  
ANISOU 1118  OE1 GLN A 136     3135   2738   3328  -1347   -130     67       O  
ATOM   1119  NE2 GLN A 136      -0.602  17.125  18.271  1.00 22.98           N  
ANISOU 1119  NE2 GLN A 136     2231   3241   3260   -645    269    607       N  
ATOM   1120  N   GLN A 137      -3.502  13.742  23.447  1.00  8.49           N  
ANISOU 1120  N   GLN A 137     1046    975   1205   -173     62   -237       N  
ATOM   1121  CA  GLN A 137      -4.210  13.941  24.731  1.00  9.03           C  
ANISOU 1121  CA  GLN A 137     1117   1153   1161    -55    -17   -301       C  
ATOM   1122  C   GLN A 137      -4.579  12.609  25.347  1.00  8.54           C  
ANISOU 1122  C   GLN A 137      840   1297   1105     -6    -17   -165       C  
ATOM   1123  O   GLN A 137      -4.961  11.687  24.630  1.00  8.86           O  
ANISOU 1123  O   GLN A 137     1073   1290   1001    100   -157   -222       O  
ATOM   1124  CB  GLN A 137      -5.491  14.751  24.562  1.00 10.19           C  
ANISOU 1124  CB  GLN A 137     1229   1238   1402     31     32   -145       C  
ATOM   1125  CG  GLN A 137      -5.347  15.966  23.679  1.00 11.84           C  
ANISOU 1125  CG  GLN A 137     1573   1377   1546    154    165     -4       C  
ATOM   1126  CD  GLN A 137      -4.316  16.929  24.174  1.00 13.09           C  
ANISOU 1126  CD  GLN A 137     1246   1614   2110    117    -69    434       C  
ATOM   1127  OE1 GLN A 137      -4.103  17.071  25.375  1.00 13.95           O  
ANISOU 1127  OE1 GLN A 137     1770   1231   2298   -249   -189   -238       O  
ATOM   1128  NE2 GLN A 137      -3.658  17.585  23.220  1.00 18.39           N  
ANISOU 1128  NE2 GLN A 137     2006   2186   2794   -140    227    858       N  
ATOM   1129  N   PRO A 138      -4.546  12.484  26.692  1.00  9.83           N  
ANISOU 1129  N   PRO A 138     1176   1511   1046    -83     -9   -308       N  
ATOM   1130  CA  PRO A 138      -4.867  11.213  27.323  1.00 10.26           C  
ANISOU 1130  CA  PRO A 138     1238   1615   1042      5    -58    -40       C  
ATOM   1131  C   PRO A 138      -6.318  10.773  27.150  1.00  8.94           C  
ANISOU 1131  C   PRO A 138     1194   1196   1007     34     33   -111       C  
ATOM   1132  O   PRO A 138      -6.580   9.596  27.278  1.00 11.83           O  
ANISOU 1132  O   PRO A 138     1332   1203   1960    147    -69    184       O  
ATOM   1133  CB  PRO A 138      -4.631  11.413  28.824  1.00 12.59           C  
ANISOU 1133  CB  PRO A 138     1569   2181   1031    231   -164     41       C  
ATOM   1134  CG  PRO A 138      -3.851  12.681  28.934  1.00 16.83           C  
ANISOU 1134  CG  PRO A 138     2709   2211   1472    -36   -180    161       C  
ATOM   1135  CD  PRO A 138      -4.011  13.461  27.650  1.00 10.76           C  
ANISOU 1135  CD  PRO A 138     1518   1397   1171    -61   -150   -260       C  
ATOM   1136  N   ASP A 139      -7.203  11.733  26.872  1.00  8.72           N  
ANISOU 1136  N   ASP A 139      905   1481    925     19     34    -29       N  
ATOM   1137  CA  ASP A 139      -8.619  11.427  26.577  1.00  8.48           C  
ANISOU 1137  CA  ASP A 139      927   1265   1029    -16      3    -62       C  
ATOM   1138  C   ASP A 139      -8.973  11.847  25.146  1.00  7.73           C  
ANISOU 1138  C   ASP A 139      932   1071    934   -123    -44   -211       C  
ATOM   1139  O   ASP A 139     -10.118  12.281  24.910  1.00  8.97           O  
ANISOU 1139  O   ASP A 139      976   1333   1098    -65    -16     52       O  
ATOM   1140  CB  ASP A 139      -9.528  12.119  27.577  1.00 10.48           C  
ANISOU 1140  CB  ASP A 139     1125   1817   1038    -16    179   -150       C  
ATOM   1141  CG  ASP A 139      -9.407  13.619  27.623  1.00 11.33           C  
ANISOU 1141  CG  ASP A 139     1297   1835   1172    233     65   -230       C  
ATOM   1142  OD1 ASP A 139      -8.442  14.160  27.022  1.00 10.82           O  
ANISOU 1142  OD1 ASP A 139     1415   1460   1234    170     10   -270       O  
ATOM   1143  OD2 ASP A 139     -10.277  14.227  28.294  1.00 13.94           O  
ANISOU 1143  OD2 ASP A 139     1721   1883   1693    450    398   -223       O  
ATOM   1144  N   GLY A 140      -8.026  11.725  24.224  1.00  7.09           N  
ANISOU 1144  N   GLY A 140      733    923   1037    -52   -117    -96       N  
ATOM   1145  CA  GLY A 140      -8.244  12.197  22.849  1.00  7.12           C  
ANISOU 1145  CA  GLY A 140      739    930   1033    -69   -111    -64       C  
ATOM   1146  C   GLY A 140      -9.105  11.282  22.000  1.00  6.71           C  
ANISOU 1146  C   GLY A 140      698    854    995   -167    -34     10       C  
ATOM   1147  O   GLY A 140      -9.822  11.784  21.128  1.00  6.84           O  
ANISOU 1147  O   GLY A 140      829    842    928     -5    -28   -142       O  
ATOM   1148  N   LEU A 141      -8.980   9.966  22.178  1.00  6.61           N  
ANISOU 1148  N   LEU A 141      652    890    969     21    -83    -50       N  
ATOM   1149  CA  LEU A 141      -9.654   8.992  21.300  1.00  5.96           C  
ANISOU 1149  CA  LEU A 141      636    670    957     90    -75      0       C  
ATOM   1150  C   LEU A 141     -10.526   8.058  22.119  1.00  5.39           C  
ANISOU 1150  C   LEU A 141      613    556    877    130     32   -165       C  
ATOM   1151  O   LEU A 141     -10.234   7.775  23.291  1.00  6.14           O  
ANISOU 1151  O   LEU A 141      672    715    944     33    -21    -45       O  
ATOM   1152  CB  LEU A 141      -8.673   8.112  20.526  1.00  6.54           C  
ANISOU 1152  CB  LEU A 141      700    761   1024     61     21    -60       C  
ATOM   1153  CG  LEU A 141      -7.829   8.763  19.447  1.00  9.32           C  
ANISOU 1153  CG  LEU A 141     1241   1077   1221    132    452    -49       C  
ATOM   1154  CD1 LEU A 141      -7.170   7.716  18.584  1.00  8.15           C  
ANISOU 1154  CD1 LEU A 141      798   1070   1227    182    167   -105       C  
ATOM   1155  CD2 LEU A 141      -8.372   9.940  18.675  1.00 13.28           C  
ANISOU 1155  CD2 LEU A 141     2167   1136   1742    140    536    202       C  
ATOM   1156  N   ALA A 142     -11.557   7.535  21.480  1.00  5.99           N  
ANISOU 1156  N   ALA A 142      705    611    957    -29    -55     64       N  
ATOM   1157  CA  ALA A 142     -12.356   6.413  21.981  1.00  6.09           C  
ANISOU 1157  CA  ALA A 142      686    613   1015      6      6    101       C  
ATOM   1158  C   ALA A 142     -12.417   5.401  20.851  1.00  5.70           C  
ANISOU 1158  C   ALA A 142      483    673   1008    -91      8    102       C  
ATOM   1159  O   ALA A 142     -12.837   5.764  19.745  1.00  6.49           O  
ANISOU 1159  O   ALA A 142      826    694    946    -85    -38     13       O  
ATOM   1160  CB  ALA A 142     -13.713   6.849  22.432  1.00  6.57           C  
ANISOU 1160  CB  ALA A 142      686    715   1095    -26     57     92       C  
ATOM   1161  N   VAL A 143     -11.890   4.207  21.091  1.00  6.07           N  
ANISOU 1161  N   VAL A 143      605    735    965    -19   -140     76       N  
ATOM   1162  CA  VAL A 143     -11.923   3.148  20.057  1.00  6.50           C  
ANISOU 1162  CA  VAL A 143      778    805    885     62    -38     73       C  
ATOM   1163  C   VAL A 143     -12.894   2.100  20.556  1.00  5.85           C  
ANISOU 1163  C   VAL A 143      721    671    827     98   -128     72       C  
ATOM   1164  O   VAL A 143     -12.750   1.601  21.683  1.00  6.37           O  
ANISOU 1164  O   VAL A 143      775    828    817     14    -96    158       O  
ATOM   1165  CB  VAL A 143     -10.553   2.566  19.684  1.00  6.06           C  
ANISOU 1165  CB  VAL A 143      612    937    750     15   -221     67       C  
ATOM   1166  CG1 VAL A 143     -10.713   1.521  18.581  1.00  6.47           C  
ANISOU 1166  CG1 VAL A 143      720    989    748     48   -106     15       C  
ATOM   1167  CG2 VAL A 143      -9.612   3.671  19.248  1.00  7.07           C  
ANISOU 1167  CG2 VAL A 143      702   1099    885    -11     -5    104       C  
ATOM   1168  N   LEU A 144     -13.909   1.833  19.747  1.00  5.45           N  
ANISOU 1168  N   LEU A 144      728    611    732    -33    -47     13       N  
ATOM   1169  CA  LEU A 144     -14.893   0.755  19.985  1.00  5.97           C  
ANISOU 1169  CA  LEU A 144      685    733    850    -49      5     92       C  
ATOM   1170  C   LEU A 144     -14.333  -0.480  19.292  1.00  5.86           C  
ANISOU 1170  C   LEU A 144      631    739    853   -179     -8      1       C  
ATOM   1171  O   LEU A 144     -14.215  -0.505  18.058  1.00  6.90           O  
ANISOU 1171  O   LEU A 144      920    856    844    -64    -20    -26       O  
ATOM   1172  CB  LEU A 144     -16.245   1.231  19.445  1.00  7.04           C  
ANISOU 1172  CB  LEU A 144      848    971    856      9   -170     63       C  
ATOM   1173  CG  LEU A 144     -17.409   0.277  19.625  1.00  8.36           C  
ANISOU 1173  CG  LEU A 144      962    868   1343    -19    -49     69       C  
ATOM   1174  CD1 LEU A 144     -17.650  -0.006  21.091  1.00  9.62           C  
ANISOU 1174  CD1 LEU A 144      718   1473   1463    -89    -37    279       C  
ATOM   1175  CD2 LEU A 144     -18.655   0.857  18.963  1.00  9.34           C  
ANISOU 1175  CD2 LEU A 144     1107   1200   1240     32   -147     63       C  
ATOM   1176  N   GLY A 145     -14.013  -1.474  20.098  1.00  5.97           N  
ANISOU 1176  N   GLY A 145      674    760    833    -86     98      9       N  
ATOM   1177  CA  GLY A 145     -13.471  -2.753  19.611  1.00  6.12           C  
ANISOU 1177  CA  GLY A 145      823    651    848   -117     95     36       C  
ATOM   1178  C   GLY A 145     -14.552  -3.811  19.615  1.00  5.40           C  
ANISOU 1178  C   GLY A 145      598    699    751     -9    -13     -7       C  
ATOM   1179  O   GLY A 145     -15.268  -3.983  20.612  1.00  7.00           O  
ANISOU 1179  O   GLY A 145      966    917    777   -189     85    -33       O  
ATOM   1180  N   ILE A 146     -14.620  -4.553  18.516  1.00  5.46           N  
ANISOU 1180  N   ILE A 146      703    547    823    -31     58    -38       N  
ATOM   1181  CA  ILE A 146     -15.632  -5.626  18.328  1.00  6.11           C  
ANISOU 1181  CA  ILE A 146      763    583    974   -104     73     92       C  
ATOM   1182  C   ILE A 146     -14.902  -6.853  17.827  1.00  6.26           C  
ANISOU 1182  C   ILE A 146      710    714    953    -82     60     -3       C  
ATOM   1183  O   ILE A 146     -14.238  -6.788  16.805  1.00  6.40           O  
ANISOU 1183  O   ILE A 146      834    619    977    -76    164    -22       O  
ATOM   1184  CB  ILE A 146     -16.744  -5.154  17.371  1.00  6.81           C  
ANISOU 1184  CB  ILE A 146      928    659    998     17     19    127       C  
ATOM   1185  CG1 ILE A 146     -17.347  -3.847  17.886  1.00  7.30           C  
ANISOU 1185  CG1 ILE A 146     1060    661   1052    -30    -86     47       C  
ATOM   1186  CG2 ILE A 146     -17.805  -6.218  17.152  1.00  8.16           C  
ANISOU 1186  CG2 ILE A 146      903    827   1368     32   -195     -2       C  
ATOM   1187  CD1 ILE A 146     -18.437  -3.244  17.024  1.00  8.03           C  
ANISOU 1187  CD1 ILE A 146     1109    766   1176    -79   -125    184       C  
ATOM   1188  N   PHE A 147     -15.097  -7.973  18.490  1.00  6.31           N  
ANISOU 1188  N   PHE A 147      751    767    879     44     91     55       N  
ATOM   1189  CA  PHE A 147     -14.467  -9.242  18.071  1.00  6.39           C  
ANISOU 1189  CA  PHE A 147      686    737   1002     23     66     29       C  
ATOM   1190  C   PHE A 147     -15.249  -9.851  16.927  1.00  6.91           C  
ANISOU 1190  C   PHE A 147      919    744    963    -44     92     44       C  
ATOM   1191  O   PHE A 147     -16.485  -9.735  16.877  1.00  7.97           O  
ANISOU 1191  O   PHE A 147      900   1047   1079    -92    -45   -131       O  
ATOM   1192  CB  PHE A 147     -14.445 -10.194  19.260  1.00  7.12           C  
ANISOU 1192  CB  PHE A 147      937    817    949    -33    -11     22       C  
ATOM   1193  CG  PHE A 147     -13.614  -9.717  20.419  1.00  6.54           C  
ANISOU 1193  CG  PHE A 147      848    715    921    -96     14     51       C  
ATOM   1194  CD1 PHE A 147     -12.253  -9.547  20.234  1.00  6.60           C  
ANISOU 1194  CD1 PHE A 147      853    776    879    -82    130     53       C  
ATOM   1195  CD2 PHE A 147     -14.142  -9.449  21.668  1.00  7.05           C  
ANISOU 1195  CD2 PHE A 147      957    684   1037    -70    141     69       C  
ATOM   1196  CE1 PHE A 147     -11.434  -9.120  21.277  1.00  7.07           C  
ANISOU 1196  CE1 PHE A 147      740    887   1056    -60     21     95       C  
ATOM   1197  CE2 PHE A 147     -13.337  -9.046  22.719  1.00  7.52           C  
ANISOU 1197  CE2 PHE A 147      948    766   1143   -122    123     58       C  
ATOM   1198  CZ  PHE A 147     -11.989  -8.875  22.519  1.00  7.34           C  
ANISOU 1198  CZ  PHE A 147      911    877   1001   -179    -15     62       C  
ATOM   1199  N   LEU A 148     -14.515 -10.537  16.062  1.00  7.26           N  
ANISOU 1199  N   LEU A 148      996    660   1103    -66    136    -63       N  
ATOM   1200  CA  LEU A 148     -15.073 -11.338  14.960  1.00  7.45           C  
ANISOU 1200  CA  LEU A 148     1053    752   1025     28     12    -61       C  
ATOM   1201  C   LEU A 148     -14.750 -12.807  15.194  1.00  6.88           C  
ANISOU 1201  C   LEU A 148     1054    724    837    -78     37     -9       C  
ATOM   1202  O   LEU A 148     -13.570 -13.150  15.382  1.00  8.10           O  
ANISOU 1202  O   LEU A 148     1117    745   1213     47     91    -18       O  
ATOM   1203  CB  LEU A 148     -14.522 -10.925  13.588  1.00  7.60           C  
ANISOU 1203  CB  LEU A 148      961    820   1106   -142     33    -67       C  
ATOM   1204  CG  LEU A 148     -15.078  -9.653  12.955  1.00  8.13           C  
ANISOU 1204  CG  LEU A 148     1175    687   1224   -170     37   -136       C  
ATOM   1205  CD1 LEU A 148     -14.863  -8.403  13.810  1.00  9.17           C  
ANISOU 1205  CD1 LEU A 148     1524    689   1269   -194     -7   -145       C  
ATOM   1206  CD2 LEU A 148     -14.460  -9.477  11.576  1.00  8.40           C  
ANISOU 1206  CD2 LEU A 148     1147    855   1187   -301    -66    -29       C  
ATOM   1207  N   LYS A 149     -15.782 -13.636  15.172  1.00  8.46           N  
ANISOU 1207  N   LYS A 149     1125    814   1275   -139   -113    -27       N  
ATOM   1208  CA  LYS A 149     -15.611 -15.096  15.154  1.00  9.55           C  
ANISOU 1208  CA  LYS A 149     1474    808   1344    -52   -233     -6       C  
ATOM   1209  C   LYS A 149     -16.105 -15.631  13.819  1.00  9.63           C  
ANISOU 1209  C   LYS A 149     1217    816   1626    -75   -384   -124       C  
ATOM   1210  O   LYS A 149     -16.912 -14.996  13.152  1.00 11.27           O  
ANISOU 1210  O   LYS A 149     1803   1049   1429    300   -395    -83       O  
ATOM   1211  CB  LYS A 149     -16.340 -15.781  16.301  1.00 11.74           C  
ANISOU 1211  CB  LYS A 149     1772   1268   1422   -419   -346    150       C  
ATOM   1212  CG  LYS A 149     -17.854 -15.652  16.290  1.00 13.06           C  
ANISOU 1212  CG  LYS A 149     1843   1411   1705     54    -69    103       C  
ATOM   1213  CD  LYS A 149     -18.480 -16.337  17.488  1.00 16.54           C  
ANISOU 1213  CD  LYS A 149     2267   1667   2349    -90    169    452       C  
ATOM   1214  CE  LYS A 149     -19.989 -16.338  17.456  1.00 19.78           C  
ANISOU 1214  CE  LYS A 149     2345   2460   2709    108    -76    275       C  
ATOM   1215  NZ  LYS A 149     -20.553 -17.028  18.635  1.00 24.62           N  
ANISOU 1215  NZ  LYS A 149     3207   2884   3263   -443    271    380       N  
ATOM   1216  N   VAL A 150     -15.540 -16.742  13.419  1.00 10.41           N  
ANISOU 1216  N   VAL A 150     1474    955   1525     85   -170   -156       N  
ATOM   1217  CA  VAL A 150     -15.928 -17.358  12.131  1.00 10.23           C  
ANISOU 1217  CA  VAL A 150     1392    892   1604     99   -244   -202       C  
ATOM   1218  C   VAL A 150     -17.143 -18.257  12.353  1.00 10.96           C  
ANISOU 1218  C   VAL A 150     1614    995   1553    -48   -205    -70       C  
ATOM   1219  O   VAL A 150     -17.103 -19.180  13.162  1.00 12.65           O  
ANISOU 1219  O   VAL A 150     1829   1132   1844   -313   -448    193       O  
ATOM   1220  CB  VAL A 150     -14.739 -18.093  11.504  1.00 10.59           C  
ANISOU 1220  CB  VAL A 150     1507    931   1583    183   -108    -43       C  
ATOM   1221  CG1 VAL A 150     -15.160 -18.879  10.262  1.00 12.03           C  
ANISOU 1221  CG1 VAL A 150     1586   1365   1618    175   -241   -120       C  
ATOM   1222  CG2 VAL A 150     -13.642 -17.102  11.178  1.00 11.61           C  
ANISOU 1222  CG2 VAL A 150     1329   1220   1860    253    -71    124       C  
ATOM   1223  N   GLY A 151     -18.205 -18.000  11.616  1.00 10.16           N  
ANISOU 1223  N   GLY A 151     1524    780   1554   -314   -231      3       N  
ATOM   1224  CA  GLY A 151     -19.405 -18.849  11.619  1.00 11.19           C  
ANISOU 1224  CA  GLY A 151     1684   1064   1500   -532   -313    297       C  
ATOM   1225  C   GLY A 151     -20.284 -18.398  10.477  1.00 10.11           C  
ANISOU 1225  C   GLY A 151     1592    925   1323   -322   -176    141       C  
ATOM   1226  O   GLY A 151     -19.887 -18.513   9.324  1.00 10.70           O  
ANISOU 1226  O   GLY A 151     1508   1105   1452   -319    -79   -120       O  
ATOM   1227  N  ASER A 152     -21.462 -17.864  10.793  0.50 10.61           N  
ANISOU 1227  N  ASER A 152     1535   1050   1446   -397    -36      1       N  
ATOM   1228  N  BSER A 152     -21.471 -17.870  10.774  0.50 10.79           N  
ANISOU 1228  N  BSER A 152     1524   1171   1402   -401    -33     46       N  
ATOM   1229  CA ASER A 152     -22.395 -17.289   9.795  0.50 11.31           C  
ANISOU 1229  CA ASER A 152     1535   1140   1620   -153    -21    -44       C  
ATOM   1230  CA BSER A 152     -22.387 -17.335   9.737  0.50 11.78           C  
ANISOU 1230  CA BSER A 152     1602   1348   1523   -199    -50     39       C  
ATOM   1231  C  ASER A 152     -21.797 -16.004   9.203  0.50 10.97           C  
ANISOU 1231  C  ASER A 152     1430   1134   1604   -176   -100   -109       C  
ATOM   1232  C  BSER A 152     -21.844 -15.999   9.215  0.50 11.39           C  
ANISOU 1232  C  BSER A 152     1460   1251   1617   -179   -119    -97       C  
ATOM   1233  O  ASER A 152     -21.032 -15.321   9.890  0.50 11.80           O  
ANISOU 1233  O  ASER A 152     1618   1362   1500   -297    -64      6       O  
ATOM   1234  O  BSER A 152     -21.202 -15.269   9.973  0.50 12.07           O  
ANISOU 1234  O  BSER A 152     1346   1440   1800    -14   -202   -160       O  
ATOM   1235  CB ASER A 152     -23.736 -17.051  10.445  0.50 11.93           C  
ANISOU 1235  CB ASER A 152     1367    989   2177   -195     -7    -63       C  
ATOM   1236  CB BSER A 152     -23.780 -17.191  10.285  0.50 13.57           C  
ANISOU 1236  CB BSER A 152     1469   1575   2110   -312    -23    238       C  
ATOM   1237  OG ASER A 152     -24.312 -18.276  10.870  0.50 14.77           O  
ANISOU 1237  OG ASER A 152     1319   1434   2858   -391    219    275       O  
ATOM   1238  OG BSER A 152     -23.859 -16.076  11.155  0.50 16.63           O  
ANISOU 1238  OG BSER A 152     1986   2201   2128   -559     23    -87       O  
ATOM   1239  N   ALA A 153     -22.121 -15.671   7.958  1.00 10.38           N  
ANISOU 1239  N   ALA A 153     1459    941   1544   -234   -235   -279       N  
ATOM   1240  CA  ALA A 153     -21.698 -14.422   7.312  1.00 10.46           C  
ANISOU 1240  CA  ALA A 153     1373   1036   1562   -244   -192   -209       C  
ATOM   1241  C   ALA A 153     -22.335 -13.243   8.059  1.00  9.76           C  
ANISOU 1241  C   ALA A 153     1186    984   1535   -162   -327   -149       C  
ATOM   1242  O   ALA A 153     -23.483 -13.349   8.583  1.00 11.49           O  
ANISOU 1242  O   ALA A 153     1372   1115   1877    -33    -82   -128       O  
ATOM   1243  CB  ALA A 153     -22.120 -14.421   5.869  1.00 12.17           C  
ANISOU 1243  CB  ALA A 153     1714   1299   1611   -251   -360    -32       C  
ATOM   1244  N   LYS A 154     -21.637 -12.114   8.051  1.00  9.70           N  
ANISOU 1244  N   LYS A 154     1334    894   1455   -139   -294    -39       N  
ATOM   1245  CA  LYS A 154     -22.166 -10.814   8.508  1.00  9.72           C  
ANISOU 1245  CA  LYS A 154     1084   1058   1551    -76    -41   -118       C  
ATOM   1246  C   LYS A 154     -22.627 -10.089   7.252  1.00  9.94           C  
ANISOU 1246  C   LYS A 154      967   1080   1727    -86   -125    -48       C  
ATOM   1247  O   LYS A 154     -21.782  -9.616   6.479  1.00  9.68           O  
ANISOU 1247  O   LYS A 154     1055   1065   1557   -145    -92    -86       O  
ATOM   1248  CB  LYS A 154     -21.089 -10.026   9.255  1.00  9.71           C  
ANISOU 1248  CB  LYS A 154     1282    855   1550   -164   -194     78       C  
ATOM   1249  CG  LYS A 154     -21.609  -8.830  10.026  1.00 11.36           C  
ANISOU 1249  CG  LYS A 154     1656    991   1668   -177   -230    -83       C  
ATOM   1250  CD  LYS A 154     -22.554  -9.207  11.143  1.00 13.01           C  
ANISOU 1250  CD  LYS A 154     2135   1031   1774     38     68   -166       C  
ATOM   1251  CE  LYS A 154     -22.787  -8.030  12.065  1.00 15.15           C  
ANISOU 1251  CE  LYS A 154     2660   1070   2023     65    232   -245       C  
ATOM   1252  NZ  LYS A 154     -23.570  -8.435  13.248  1.00 17.93           N  
ANISOU 1252  NZ  LYS A 154     2306   1970   2534   -224    320     -5       N  
ATOM   1253  N   PRO A 155     -23.950  -9.934   6.998  1.00  9.96           N  
ANISOU 1253  N   PRO A 155      956   1082   1747    -60    -56    -24       N  
ATOM   1254  CA  PRO A 155     -24.372  -9.316   5.743  1.00 10.69           C  
ANISOU 1254  CA  PRO A 155      876   1463   1721   -200   -149     36       C  
ATOM   1255  C   PRO A 155     -23.804  -7.896   5.588  1.00 10.35           C  
ANISOU 1255  C   PRO A 155      936   1381   1616      0   -142    222       C  
ATOM   1256  O   PRO A 155     -23.427  -7.514   4.509  1.00 11.82           O  
ANISOU 1256  O   PRO A 155     1144   1799   1544    108   -112    301       O  
ATOM   1257  CB  PRO A 155     -25.910  -9.358   5.827  1.00 12.96           C  
ANISOU 1257  CB  PRO A 155      889   1730   2302   -283   -140     19       C  
ATOM   1258  CG  PRO A 155     -26.158 -10.536   6.713  1.00 15.49           C  
ANISOU 1258  CG  PRO A 155     1355   2285   2243   -177   -217    355       C  
ATOM   1259  CD  PRO A 155     -25.091 -10.438   7.783  1.00 11.56           C  
ANISOU 1259  CD  PRO A 155     1264   1531   1595   -173     74    -23       C  
ATOM   1260  N   GLY A 156     -23.781  -7.133   6.672  1.00  9.98           N  
ANISOU 1260  N   GLY A 156      943   1157   1691     67    -71    215       N  
ATOM   1261  CA  GLY A 156     -23.330  -5.729   6.657  1.00 10.57           C  
ANISOU 1261  CA  GLY A 156      888   1161   1967     32    -97    297       C  
ATOM   1262  C   GLY A 156     -21.839  -5.587   6.376  1.00 10.73           C  
ANISOU 1262  C   GLY A 156     1011   1159   1904    -29    128    229       C  
ATOM   1263  O   GLY A 156     -21.386  -4.487   6.071  1.00 12.35           O  
ANISOU 1263  O   GLY A 156     1214   1157   2318    -49    -31    403       O  
ATOM   1264  N   LEU A 157     -21.063  -6.673   6.392  1.00  9.26           N  
ANISOU 1264  N   LEU A 157      994    926   1595   -169     21    106       N  
ATOM   1265  CA  LEU A 157     -19.623  -6.650   6.056  1.00  9.44           C  
ANISOU 1265  CA  LEU A 157      913   1067   1605   -176   -140   -106       C  
ATOM   1266  C   LEU A 157     -19.425  -6.888   4.560  1.00  9.47           C  
ANISOU 1266  C   LEU A 157     1004    957   1635   -168   -162   -154       C  
ATOM   1267  O   LEU A 157     -18.311  -6.598   4.077  1.00  9.19           O  
ANISOU 1267  O   LEU A 157     1034   1077   1378   -198   -201    -48       O  
ATOM   1268  CB  LEU A 157     -18.897  -7.715   6.882  1.00  9.46           C  
ANISOU 1268  CB  LEU A 157     1102    969   1520   -317   -229    -40       C  
ATOM   1269  CG  LEU A 157     -17.384  -7.832   6.704  1.00  9.18           C  
ANISOU 1269  CG  LEU A 157     1106   1105   1277   -175   -268   -107       C  
ATOM   1270  CD1 LEU A 157     -16.669  -6.551   7.110  1.00  9.30           C  
ANISOU 1270  CD1 LEU A 157      957   1080   1496   -134   -264    -64       C  
ATOM   1271  CD2 LEU A 157     -16.833  -9.017   7.480  1.00 10.59           C  
ANISOU 1271  CD2 LEU A 157     1263   1250   1508   -126   -333     54       C  
ATOM   1272  N   GLN A 158     -20.400  -7.444   3.836  1.00  9.57           N  
ANISOU 1272  N   GLN A 158     1077    922   1636   -210   -283    112       N  
ATOM   1273  CA  GLN A 158     -20.080  -7.934   2.482  1.00 10.77           C  
ANISOU 1273  CA  GLN A 158     1148   1397   1546   -276   -269     16       C  
ATOM   1274  C   GLN A 158     -19.631  -6.788   1.557  1.00  9.99           C  
ANISOU 1274  C   GLN A 158     1055   1177   1561   -216   -241   -145       C  
ATOM   1275  O   GLN A 158     -18.751  -7.043   0.734  1.00  9.60           O  
ANISOU 1275  O   GLN A 158     1170   1160   1317   -122   -242   -121       O  
ATOM   1276  CB  GLN A 158     -21.225  -8.768   1.925  1.00 11.62           C  
ANISOU 1276  CB  GLN A 158     1419   1302   1694   -356   -438     23       C  
ATOM   1277  CG  GLN A 158     -20.818  -9.482   0.652  1.00 12.52           C  
ANISOU 1277  CG  GLN A 158     1558   1469   1729   -429   -354    -32       C  
ATOM   1278  CD  GLN A 158     -19.709 -10.489   0.875  1.00 10.49           C  
ANISOU 1278  CD  GLN A 158     1505   1170   1309   -453   -272   -136       C  
ATOM   1279  OE1 GLN A 158     -19.580 -11.077   1.957  1.00 10.15           O  
ANISOU 1279  OE1 GLN A 158     1469    935   1451    -38    -74   -108       O  
ATOM   1280  NE2 GLN A 158     -18.895 -10.681  -0.151  1.00 12.97           N  
ANISOU 1280  NE2 GLN A 158     1884   1463   1580   -369    -73   -476       N  
ATOM   1281  N   LYS A 159     -20.187  -5.578   1.664  1.00 10.44           N  
ANISOU 1281  N   LYS A 159     1086   1458   1422     28   -322     18       N  
ATOM   1282  CA  LYS A 159     -19.732  -4.479   0.776  1.00 10.80           C  
ANISOU 1282  CA  LYS A 159     1372   1404   1327    -46   -341    -27       C  
ATOM   1283  C   LYS A 159     -18.237  -4.181   0.986  1.00  9.76           C  
ANISOU 1283  C   LYS A 159     1374   1179   1156   -155   -157    -17       C  
ATOM   1284  O   LYS A 159     -17.563  -3.807   0.036  1.00 10.42           O  
ANISOU 1284  O   LYS A 159     1585   1266   1106   -164   -151    -46       O  
ATOM   1285  CB  LYS A 159     -20.589  -3.244   1.016  1.00 13.41           C  
ANISOU 1285  CB  LYS A 159     1851   1357   1885      0   -201    -21       C  
ATOM   1286  CG  LYS A 159     -21.929  -3.264   0.312  1.00 16.71           C  
ANISOU 1286  CG  LYS A 159     1904   2090   2352    237   -285     84       C  
ATOM   1287  CD  LYS A 159     -21.808  -3.276  -1.194  1.00 20.74           C  
ANISOU 1287  CD  LYS A 159     2879   2575   2426    214   -254   -522       C  
ATOM   1288  CE  LYS A 159     -23.119  -3.039  -1.915  1.00 24.25           C  
ANISOU 1288  CE  LYS A 159     3398   3149   2665    702   -596    105       C  
ATOM   1289  NZ  LYS A 159     -22.977  -3.166  -3.391  1.00 23.63           N  
ANISOU 1289  NZ  LYS A 159     2815   3364   2798   1007   -257    143       N  
ATOM   1290  N   VAL A 160     -17.743  -4.354   2.202  1.00  9.28           N  
ANISOU 1290  N   VAL A 160     1068   1204   1251   -137   -174     90       N  
ATOM   1291  CA  VAL A 160     -16.292  -4.183   2.469  1.00  9.18           C  
ANISOU 1291  CA  VAL A 160     1094   1048   1344   -383   -156     61       C  
ATOM   1292  C   VAL A 160     -15.523  -5.315   1.776  1.00  8.91           C  
ANISOU 1292  C   VAL A 160     1032   1128   1223   -317   -316     -9       C  
ATOM   1293  O   VAL A 160     -14.597  -5.050   1.039  1.00  9.87           O  
ANISOU 1293  O   VAL A 160     1252   1190   1308   -139   -110     -4       O  
ATOM   1294  CB  VAL A 160     -16.024  -4.204   3.974  1.00  9.31           C  
ANISOU 1294  CB  VAL A 160     1206   1088   1243   -309     91    -48       C  
ATOM   1295  CG1 VAL A 160     -14.523  -4.224   4.241  1.00 10.42           C  
ANISOU 1295  CG1 VAL A 160     1279   1357   1323   -327     76   -177       C  
ATOM   1296  CG2 VAL A 160     -16.734  -3.047   4.662  1.00 10.42           C  
ANISOU 1296  CG2 VAL A 160     1504   1209   1246   -102    -63   -117       C  
ATOM   1297  N   VAL A 161     -15.977  -6.553   1.960  1.00  8.63           N  
ANISOU 1297  N   VAL A 161      852   1083   1342   -276   -123    -91       N  
ATOM   1298  CA  VAL A 161     -15.295  -7.742   1.376  1.00 10.59           C  
ANISOU 1298  CA  VAL A 161     1104   1270   1647    -36    -29    -61       C  
ATOM   1299  C   VAL A 161     -15.224  -7.539  -0.138  1.00  9.66           C  
ANISOU 1299  C   VAL A 161     1142    927   1598    -71   -235   -137       C  
ATOM   1300  O   VAL A 161     -14.138  -7.823  -0.745  1.00 11.25           O  
ANISOU 1300  O   VAL A 161     1468   1243   1562    -77     65    -88       O  
ATOM   1301  CB  VAL A 161     -16.041  -9.041   1.766  1.00 11.11           C  
ANISOU 1301  CB  VAL A 161     1313   1140   1765     -5    -57    -83       C  
ATOM   1302  CG1 VAL A 161     -15.558 -10.233   0.961  1.00 11.23           C  
ANISOU 1302  CG1 VAL A 161     1141   1399   1727    -53    -53   -194       C  
ATOM   1303  CG2 VAL A 161     -15.901  -9.288   3.259  1.00 11.85           C  
ANISOU 1303  CG2 VAL A 161     1514   1123   1864    -93    -90     88       C  
ATOM   1304  N   ASP A 162     -16.316  -7.076  -0.755  1.00 10.49           N  
ANISOU 1304  N   ASP A 162     1172   1484   1329      5   -146   -184       N  
ATOM   1305  CA  ASP A 162     -16.380  -7.060  -2.234  1.00 12.64           C  
ANISOU 1305  CA  ASP A 162     1870   1583   1347   -147   -116   -345       C  
ATOM   1306  C   ASP A 162     -15.468  -6.003  -2.841  1.00 12.49           C  
ANISOU 1306  C   ASP A 162     1929   1623   1191   -133   -205   -147       C  
ATOM   1307  O   ASP A 162     -15.109  -6.191  -4.009  1.00 16.76           O  
ANISOU 1307  O   ASP A 162     2722   2285   1361   -292    127   -303       O  
ATOM   1308  CB  ASP A 162     -17.831  -7.028  -2.668  1.00 15.47           C  
ANISOU 1308  CB  ASP A 162     2159   2441   1276   -269   -330     -4       C  
ATOM   1309  CG  ASP A 162     -18.380  -8.447  -2.568  1.00 18.23           C  
ANISOU 1309  CG  ASP A 162     2932   2166   1828   -312   -454   -457       C  
ATOM   1310  OD1 ASP A 162     -17.573  -9.434  -2.705  1.00 22.10           O  
ANISOU 1310  OD1 ASP A 162     2848   2531   3017   -386   -279   -285       O  
ATOM   1311  OD2 ASP A 162     -19.547  -8.574  -2.314  1.00 22.83           O  
ANISOU 1311  OD2 ASP A 162     3210   2749   2714    216    -66   -379       O  
ATOM   1312  N   VAL A 163     -15.088  -4.949  -2.125  1.00 10.76           N  
ANISOU 1312  N   VAL A 163     1476   1383   1229      8   -249    -54       N  
ATOM   1313  CA  VAL A 163     -14.233  -3.875  -2.698  1.00 11.15           C  
ANISOU 1313  CA  VAL A 163     1400   1542   1292    118   -118    115       C  
ATOM   1314  C   VAL A 163     -12.747  -4.218  -2.526  1.00 10.02           C  
ANISOU 1314  C   VAL A 163     1367   1242   1195     93     15    -63       C  
ATOM   1315  O   VAL A 163     -11.894  -3.499  -3.090  1.00 10.79           O  
ANISOU 1315  O   VAL A 163     1702   1102   1293     64    157      5       O  
ATOM   1316  CB  VAL A 163     -14.600  -2.515  -2.073  1.00 12.79           C  
ANISOU 1316  CB  VAL A 163     1662   1499   1698     96    -62     82       C  
ATOM   1317  CG1 VAL A 163     -14.085  -2.347  -0.674  1.00 12.42           C  
ANISOU 1317  CG1 VAL A 163     1734   1422   1560    -85    211   -115       C  
ATOM   1318  CG2 VAL A 163     -14.169  -1.349  -2.937  1.00 14.32           C  
ANISOU 1318  CG2 VAL A 163     1854   1776   1809    -14    205    166       C  
ATOM   1319  N   LEU A 164     -12.407  -5.210  -1.704  1.00  9.89           N  
ANISOU 1319  N   LEU A 164     1231   1246   1279    -80    -90    -46       N  
ATOM   1320  CA  LEU A 164     -10.979  -5.440  -1.367  1.00  9.54           C  
ANISOU 1320  CA  LEU A 164     1184   1170   1269    123     52    -69       C  
ATOM   1321  C   LEU A 164     -10.129  -5.744  -2.605  1.00  9.80           C  
ANISOU 1321  C   LEU A 164     1295   1158   1268    206     70    -47       C  
ATOM   1322  O   LEU A 164      -8.949  -5.351  -2.616  1.00 10.21           O  
ANISOU 1322  O   LEU A 164     1357   1268   1252     84    126     24       O  
ATOM   1323  CB  LEU A 164     -10.847  -6.515  -0.298  1.00 10.21           C  
ANISOU 1323  CB  LEU A 164     1280   1015   1582     53     54     57       C  
ATOM   1324  CG  LEU A 164     -11.487  -6.188   1.050  1.00 10.16           C  
ANISOU 1324  CG  LEU A 164     1193   1214   1450    -82    -12    263       C  
ATOM   1325  CD1 LEU A 164     -11.246  -7.320   2.013  1.00 12.29           C  
ANISOU 1325  CD1 LEU A 164     1469   1560   1639   -246   -201    565       C  
ATOM   1326  CD2 LEU A 164     -10.975  -4.872   1.607  1.00 10.63           C  
ANISOU 1326  CD2 LEU A 164     1310   1426   1301   -119    -45    160       C  
ATOM   1327  N   ASP A 165     -10.716  -6.331  -3.636  1.00 12.07           N  
ANISOU 1327  N   ASP A 165     1610   1376   1599     20    111   -419       N  
ATOM   1328  CA  ASP A 165     -10.002  -6.634  -4.904  1.00 14.19           C  
ANISOU 1328  CA  ASP A 165     2219   1687   1485   -164    244   -412       C  
ATOM   1329  C   ASP A 165      -9.414  -5.354  -5.495  1.00 13.46           C  
ANISOU 1329  C   ASP A 165     1886   1944   1285    -58    138   -118       C  
ATOM   1330  O   ASP A 165      -8.406  -5.441  -6.233  1.00 17.17           O  
ANISOU 1330  O   ASP A 165     2322   2439   1762    273    528   -279       O  
ATOM   1331  CB  ASP A 165     -10.918  -7.261  -5.961  1.00 16.50           C  
ANISOU 1331  CB  ASP A 165     2573   2012   1681   -114    169   -843       C  
ATOM   1332  CG  ASP A 165     -11.535  -8.580  -5.593  1.00 20.95           C  
ANISOU 1332  CG  ASP A 165     3269   2803   1887   -773     59   -367       C  
ATOM   1333  OD1 ASP A 165     -12.245  -8.615  -4.591  1.00 33.91           O  
ANISOU 1333  OD1 ASP A 165     4830   4700   3353  -1565   1476  -1021       O  
ATOM   1334  OD2 ASP A 165     -11.336  -9.544  -6.357  1.00 21.10           O  
ANISOU 1334  OD2 ASP A 165     3004   2725   2286   -219   -301   -324       O  
ATOM   1335  N   SER A 166     -10.074  -4.221  -5.253  1.00 11.26           N  
ANISOU 1335  N   SER A 166     1364   1880   1032    -74   -177    -53       N  
ATOM   1336  CA  SER A 166      -9.698  -2.926  -5.857  1.00 12.13           C  
ANISOU 1336  CA  SER A 166     1907   1637   1063     76     65    -65       C  
ATOM   1337  C   SER A 166      -8.623  -2.206  -5.039  1.00 10.64           C  
ANISOU 1337  C   SER A 166     1539   1548    956    143    175    218       C  
ATOM   1338  O   SER A 166      -8.095  -1.212  -5.509  1.00 11.38           O  
ANISOU 1338  O   SER A 166     1621   1516   1186     80     -8    202       O  
ATOM   1339  CB  SER A 166     -10.892  -2.062  -6.087  1.00 14.59           C  
ANISOU 1339  CB  SER A 166     1935   1915   1690     38    140    454       C  
ATOM   1340  OG  SER A 166     -11.428  -1.610  -4.878  1.00 15.10           O  
ANISOU 1340  OG  SER A 166     1941   1963   1833    140   -160    149       O  
ATOM   1341  N   ILE A 167      -8.321  -2.686  -3.820  1.00  9.45           N  
ANISOU 1341  N   ILE A 167     1351   1330    909     46     21     75       N  
ATOM   1342  CA  ILE A 167      -7.275  -2.058  -2.963  1.00  9.46           C  
ANISOU 1342  CA  ILE A 167     1264   1144   1185     88     23    -22       C  
ATOM   1343  C   ILE A 167      -6.297  -3.126  -2.482  1.00  7.99           C  
ANISOU 1343  C   ILE A 167      959   1108    969    -79     27    -17       C  
ATOM   1344  O   ILE A 167      -5.913  -3.126  -1.314  1.00  8.11           O  
ANISOU 1344  O   ILE A 167     1058   1108    914    -17     95    -31       O  
ATOM   1345  CB  ILE A 167      -7.897  -1.253  -1.812  1.00  8.87           C  
ANISOU 1345  CB  ILE A 167     1177   1023   1171     36     35     12       C  
ATOM   1346  CG1 ILE A 167      -8.775  -2.125  -0.911  1.00  8.23           C  
ANISOU 1346  CG1 ILE A 167      946   1162   1018     -7   -135     58       C  
ATOM   1347  CG2 ILE A 167      -8.672  -0.065  -2.363  1.00 10.42           C  
ANISOU 1347  CG2 ILE A 167     1473   1076   1409    131    -42     33       C  
ATOM   1348  CD1 ILE A 167      -8.875  -1.605   0.480  1.00  9.46           C  
ANISOU 1348  CD1 ILE A 167     1134   1329   1128   -106     92     12       C  
ATOM   1349  N   LYS A 168      -5.847  -3.980  -3.393  1.00  9.01           N  
ANISOU 1349  N   LYS A 168     1151   1231   1039    -28     38    -94       N  
ATOM   1350  CA  LYS A 168      -5.032  -5.138  -2.975  1.00  8.79           C  
ANISOU 1350  CA  LYS A 168     1189   1161    986   -108   -108   -112       C  
ATOM   1351  C   LYS A 168      -3.751  -4.687  -2.278  1.00  7.92           C  
ANISOU 1351  C   LYS A 168      979   1140    888   -144     88     24       C  
ATOM   1352  O   LYS A 168      -3.307  -5.376  -1.357  1.00  7.97           O  
ANISOU 1352  O   LYS A 168     1079    936   1013   -158      9     53       O  
ATOM   1353  CB  LYS A 168      -4.689  -6.009  -4.189  1.00 10.20           C  
ANISOU 1353  CB  LYS A 168     1515   1304   1054     63   -162   -214       C  
ATOM   1354  CG  LYS A 168      -3.908  -7.268  -3.836  1.00 11.88           C  
ANISOU 1354  CG  LYS A 168     1841   1352   1320    199   -175   -212       C  
ATOM   1355  CD  LYS A 168      -3.688  -8.175  -5.018  1.00 14.54           C  
ANISOU 1355  CD  LYS A 168     2512   1639   1374    254   -313   -409       C  
ATOM   1356  CE  LYS A 168      -2.864  -9.390  -4.668  1.00 19.19           C  
ANISOU 1356  CE  LYS A 168     3025   1808   2457    592   -193   -393       C  
ATOM   1357  NZ  LYS A 168      -2.504 -10.179  -5.864  1.00 24.54           N  
ANISOU 1357  NZ  LYS A 168     3978   2333   3011     84     28  -1024       N  
ATOM   1358  N   THR A 169      -3.111  -3.630  -2.766  1.00  7.82           N  
ANISOU 1358  N   THR A 169     1041   1039    891      7    138    105       N  
ATOM   1359  CA  THR A 169      -1.738  -3.284  -2.362  1.00  8.62           C  
ANISOU 1359  CA  THR A 169     1021   1124   1131    -57    241     87       C  
ATOM   1360  C   THR A 169      -1.687  -1.917  -1.681  1.00  8.19           C  
ANISOU 1360  C   THR A 169     1017   1049   1044    -12    170    151       C  
ATOM   1361  O   THR A 169      -2.579  -1.066  -1.814  1.00  8.50           O  
ANISOU 1361  O   THR A 169     1088   1168    973     90     90     60       O  
ATOM   1362  CB  THR A 169      -0.824  -3.334  -3.588  1.00  8.70           C  
ANISOU 1362  CB  THR A 169     1122    955   1228     -6    339    132       C  
ATOM   1363  OG1 THR A 169      -1.405  -2.557  -4.646  1.00  9.69           O  
ANISOU 1363  OG1 THR A 169     1213   1416   1051     83    373    163       O  
ATOM   1364  CG2 THR A 169      -0.594  -4.758  -4.056  1.00  9.89           C  
ANISOU 1364  CG2 THR A 169     1248    903   1603    100    315    208       C  
ATOM   1365  N   LYS A 170      -0.622  -1.737  -0.928  1.00  8.72           N  
ANISOU 1365  N   LYS A 170      946   1143   1223     16    125     90       N  
ATOM   1366  CA  LYS A 170      -0.356  -0.521  -0.138  1.00  9.02           C  
ANISOU 1366  CA  LYS A 170     1157   1261   1007   -120    277     64       C  
ATOM   1367  C   LYS A 170      -0.467   0.714  -1.025  1.00  8.86           C  
ANISOU 1367  C   LYS A 170     1275   1118    972   -228    245    -35       C  
ATOM   1368  O   LYS A 170       0.147   0.771  -2.114  1.00  9.91           O  
ANISOU 1368  O   LYS A 170     1274   1389   1103   -178    316     -5       O  
ATOM   1369  CB  LYS A 170       1.059  -0.612   0.436  1.00  9.52           C  
ANISOU 1369  CB  LYS A 170     1185   1309   1120   -170    187    109       C  
ATOM   1370  CG  LYS A 170       1.456   0.591   1.275  1.00 10.76           C  
ANISOU 1370  CG  LYS A 170     1479   1383   1225   -435    177     91       C  
ATOM   1371  CD  LYS A 170       2.801   0.445   1.937  1.00 13.98           C  
ANISOU 1371  CD  LYS A 170     1404   2095   1812   -416    152    -35       C  
ATOM   1372  CE  LYS A 170       3.232   1.630   2.781  1.00 20.24           C  
ANISOU 1372  CE  LYS A 170     2255   2858   2576   -768   -385   -439       C  
ATOM   1373  NZ  LYS A 170       4.554   1.393   3.412  1.00 27.31           N  
ANISOU 1373  NZ  LYS A 170     2557   3983   3836      5   -569   -202       N  
ATOM   1374  N   GLY A 171      -1.233   1.696  -0.564  1.00  9.10           N  
ANISOU 1374  N   GLY A 171     1294   1057   1106   -208    247      5       N  
ATOM   1375  CA  GLY A 171      -1.365   2.976  -1.271  1.00  9.95           C  
ANISOU 1375  CA  GLY A 171     1273   1053   1452     23    181    114       C  
ATOM   1376  C   GLY A 171      -2.570   3.024  -2.182  1.00  9.49           C  
ANISOU 1376  C   GLY A 171     1550    766   1291    -93     89    219       C  
ATOM   1377  O   GLY A 171      -2.886   4.107  -2.653  1.00 11.44           O  
ANISOU 1377  O   GLY A 171     1732    856   1759     63    194    395       O  
ATOM   1378  N   LYS A 172      -3.245   1.904  -2.419  1.00  9.38           N  
ANISOU 1378  N   LYS A 172     1251    871   1438   -114    145    189       N  
ATOM   1379  CA  LYS A 172      -4.475   1.919  -3.233  1.00  9.92           C  
ANISOU 1379  CA  LYS A 172     1551   1207   1008    137     67    143       C  
ATOM   1380  C   LYS A 172      -5.678   2.336  -2.395  1.00  9.91           C  
ANISOU 1380  C   LYS A 172     1485   1114   1166    158     80    105       C  
ATOM   1381  O   LYS A 172      -5.835   1.905  -1.244  1.00  8.99           O  
ANISOU 1381  O   LYS A 172     1077   1133   1206     91    211     64       O  
ATOM   1382  CB  LYS A 172      -4.737   0.564  -3.894  1.00 10.76           C  
ANISOU 1382  CB  LYS A 172     1441   1211   1434     48      1     33       C  
ATOM   1383  CG  LYS A 172      -3.711   0.182  -4.960  1.00 13.28           C  
ANISOU 1383  CG  LYS A 172     1289   1851   1904    187    122   -105       C  
ATOM   1384  CD  LYS A 172      -4.092  -0.921  -5.930  1.00 17.50           C  
ANISOU 1384  CD  LYS A 172     2049   2215   2384    189   -209   -238       C  
ATOM   1385  CE  LYS A 172      -3.338  -0.821  -7.242  1.00 22.69           C  
ANISOU 1385  CE  LYS A 172     2492   3196   2931    625    364   -233       C  
ATOM   1386  NZ  LYS A 172      -3.981   0.115  -8.192  1.00 28.87           N  
ANISOU 1386  NZ  LYS A 172     4389   3656   2923    227   -165    146       N  
ATOM   1387  N   SER A 173      -6.514   3.164  -2.982  1.00 10.55           N  
ANISOU 1387  N   SER A 173     1452   1544   1011    310    126    199       N  
ATOM   1388  CA  SER A 173      -7.793   3.581  -2.376  1.00 10.93           C  
ANISOU 1388  CA  SER A 173     1448   1728    976    453     20    184       C  
ATOM   1389  C   SER A 173      -8.921   3.415  -3.385  1.00  9.77           C  
ANISOU 1389  C   SER A 173     1612   1238    859    500    -50    106       C  
ATOM   1390  O   SER A 173      -8.712   3.365  -4.616  1.00 10.45           O  
ANISOU 1390  O   SER A 173     1526   1602    842    498    -43    140       O  
ATOM   1391  CB  SER A 173      -7.717   4.976  -1.840  1.00 12.69           C  
ANISOU 1391  CB  SER A 173     1777   1843   1202    487   -110     69       C  
ATOM   1392  OG  SER A 173      -7.606   5.906  -2.886  1.00 13.30           O  
ANISOU 1392  OG  SER A 173     2165   1355   1532    113   -176     61       O  
ATOM   1393  N   ALA A 174     -10.130   3.407  -2.881  1.00 11.23           N  
ANISOU 1393  N   ALA A 174     1621   1778    866    557     26     23       N  
ATOM   1394  CA  ALA A 174     -11.335   3.329  -3.722  1.00 11.71           C  
ANISOU 1394  CA  ALA A 174     1555   1678   1216    488    -92    158       C  
ATOM   1395  C   ALA A 174     -12.462   4.126  -3.076  1.00 10.90           C  
ANISOU 1395  C   ALA A 174     1485   1584   1071    420   -334    -93       C  
ATOM   1396  O   ALA A 174     -12.513   4.244  -1.844  1.00  9.28           O  
ANISOU 1396  O   ALA A 174     1201   1326    997    290   -142    267       O  
ATOM   1397  CB  ALA A 174     -11.754   1.913  -3.953  1.00 11.67           C  
ANISOU 1397  CB  ALA A 174     1567   1693   1172    542   -153    -56       C  
ATOM   1398  N   ASP A 175     -13.351   4.675  -3.890  1.00 12.35           N  
ANISOU 1398  N   ASP A 175     1697   2080    915    605   -219    156       N  
ATOM   1399  CA  ASP A 175     -14.582   5.306  -3.384  1.00 13.11           C  
ANISOU 1399  CA  ASP A 175     1725   2053   1201    668   -314   -119       C  
ATOM   1400  C   ASP A 175     -15.296   4.299  -2.502  1.00 11.96           C  
ANISOU 1400  C   ASP A 175     1239   1851   1452    450   -346   -399       C  
ATOM   1401  O   ASP A 175     -15.371   3.110  -2.855  1.00 15.02           O  
ANISOU 1401  O   ASP A 175     1765   1981   1960    503   -462   -721       O  
ATOM   1402  CB  ASP A 175     -15.571   5.689  -4.480  1.00 15.90           C  
ANISOU 1402  CB  ASP A 175     2013   2533   1493    934   -443    106       C  
ATOM   1403  CG  ASP A 175     -16.791   6.452  -3.971  1.00 18.60           C  
ANISOU 1403  CG  ASP A 175     2087   2768   2209    732    113    100       C  
ATOM   1404  OD1 ASP A 175     -17.751   5.806  -3.423  1.00 19.53           O  
ANISOU 1404  OD1 ASP A 175     2458   2981   1978    544   -160    514       O  
ATOM   1405  OD2 ASP A 175     -16.758   7.696  -4.072  1.00 24.36           O  
ANISOU 1405  OD2 ASP A 175     3634   2746   2874    646    197    108       O  
ATOM   1406  N   PHE A 176     -15.812   4.764  -1.376  1.00 10.19           N  
ANISOU 1406  N   PHE A 176     1310   1322   1238    144   -184   -125       N  
ATOM   1407  CA  PHE A 176     -16.578   3.856  -0.503  1.00  9.82           C  
ANISOU 1407  CA  PHE A 176     1135   1265   1330    -30   -204   -181       C  
ATOM   1408  C   PHE A 176     -17.640   4.664   0.217  1.00  9.79           C  
ANISOU 1408  C   PHE A 176     1141   1223   1355     93    -96    244       C  
ATOM   1409  O   PHE A 176     -17.691   4.691   1.417  1.00 13.67           O  
ANISOU 1409  O   PHE A 176     1845   2033   1313    809   -519   -370       O  
ATOM   1410  CB  PHE A 176     -15.615   3.098   0.403  1.00 10.57           C  
ANISOU 1410  CB  PHE A 176     1325   1105   1587     67    -80     76       C  
ATOM   1411  CG  PHE A 176     -16.212   1.820   0.916  1.00  9.32           C  
ANISOU 1411  CG  PHE A 176     1034   1035   1470    109    -58    -25       C  
ATOM   1412  CD1 PHE A 176     -16.431   0.769   0.046  1.00 11.06           C  
ANISOU 1412  CD1 PHE A 176     1670   1021   1512    -10    193    -99       C  
ATOM   1413  CD2 PHE A 176     -16.564   1.673   2.234  1.00  9.50           C  
ANISOU 1413  CD2 PHE A 176     1193   1044   1372     78   -296    -59       C  
ATOM   1414  CE1 PHE A 176     -16.974  -0.421   0.495  1.00 11.59           C  
ANISOU 1414  CE1 PHE A 176     1894   1038   1472    -68    151    -63       C  
ATOM   1415  CE2 PHE A 176     -17.119   0.493   2.685  1.00 10.99           C  
ANISOU 1415  CE2 PHE A 176     1473   1002   1700     26   -227    -35       C  
ATOM   1416  CZ  PHE A 176     -17.318  -0.556   1.817  1.00 11.18           C  
ANISOU 1416  CZ  PHE A 176     1696   1190   1360    -97   -135      5       C  
ATOM   1417  N   THR A 177     -18.479   5.312  -0.566  1.00  9.83           N  
ANISOU 1417  N   THR A 177     1379   1262   1094    197     -7    337       N  
ATOM   1418  CA  THR A 177     -19.612   6.110  -0.057  1.00 10.04           C  
ANISOU 1418  CA  THR A 177     1248   1242   1325    192    -15    385       C  
ATOM   1419  C   THR A 177     -20.796   5.218   0.320  1.00  8.97           C  
ANISOU 1419  C   THR A 177     1280   1149    975    164   -200    166       C  
ATOM   1420  O   THR A 177     -20.958   4.118  -0.206  1.00  9.80           O  
ANISOU 1420  O   THR A 177     1414   1264   1044    -72   -179    147       O  
ATOM   1421  CB  THR A 177     -19.959   7.204  -1.076  1.00  9.85           C  
ANISOU 1421  CB  THR A 177     1017   1200   1526    331    145    454       C  
ATOM   1422  OG1 THR A 177     -20.275   6.596  -2.333  1.00 13.99           O  
ANISOU 1422  OG1 THR A 177     2200   1783   1332    788     84    421       O  
ATOM   1423  CG2 THR A 177     -18.876   8.258  -1.186  1.00 12.58           C  
ANISOU 1423  CG2 THR A 177     1003   1415   2361    318    188    672       C  
ATOM   1424  N   ASN A 178     -21.638   5.778   1.187  1.00  8.32           N  
ANISOU 1424  N   ASN A 178     1144    972   1042      4   -137     99       N  
ATOM   1425  CA  ASN A 178     -22.947   5.188   1.524  1.00  9.19           C  
ANISOU 1425  CA  ASN A 178     1073   1304   1114    -75   -228    164       C  
ATOM   1426  C   ASN A 178     -22.808   3.834   2.215  1.00 10.06           C  
ANISOU 1426  C   ASN A 178     1209   1326   1286    -59   -325    234       C  
ATOM   1427  O   ASN A 178     -23.690   2.992   2.041  1.00 12.69           O  
ANISOU 1427  O   ASN A 178     1427   1404   1989   -237   -324    521       O  
ATOM   1428  CB  ASN A 178     -23.817   5.128   0.281  1.00  9.14           C  
ANISOU 1428  CB  ASN A 178      895   1315   1263     -5   -283    225       C  
ATOM   1429  CG  ASN A 178     -23.988   6.506  -0.311  1.00 10.82           C  
ANISOU 1429  CG  ASN A 178     1302   1337   1471     91   -409    234       C  
ATOM   1430  OD1 ASN A 178     -24.678   7.342   0.271  1.00 13.56           O  
ANISOU 1430  OD1 ASN A 178     1548   1150   2452    109     86    352       O  
ATOM   1431  ND2 ASN A 178     -23.377   6.737  -1.456  1.00 12.03           N  
ANISOU 1431  ND2 ASN A 178     1652   1395   1522    -60   -363    371       N  
ATOM   1432  N   PHE A 179     -21.737   3.632   2.968  1.00  8.22           N  
ANISOU 1432  N   PHE A 179     1179    952    991   -151   -200    318       N  
ATOM   1433  CA  PHE A 179     -21.583   2.422   3.792  1.00  8.76           C  
ANISOU 1433  CA  PHE A 179     1251   1120    955    -14   -207    392       C  
ATOM   1434  C   PHE A 179     -22.086   2.732   5.195  1.00  8.81           C  
ANISOU 1434  C   PHE A 179     1213   1138    994   -106   -248    179       C  
ATOM   1435  O   PHE A 179     -21.719   3.727   5.784  1.00 10.32           O  
ANISOU 1435  O   PHE A 179     1915   1157    846   -131   -116    139       O  
ATOM   1436  CB  PHE A 179     -20.130   1.971   3.841  1.00  8.72           C  
ANISOU 1436  CB  PHE A 179     1157   1157    996    -73    -77    335       C  
ATOM   1437  CG  PHE A 179     -20.007   0.740   4.698  1.00  9.55           C  
ANISOU 1437  CG  PHE A 179     1133   1263   1229     -4   -181    454       C  
ATOM   1438  CD1 PHE A 179     -20.374  -0.499   4.195  1.00 10.56           C  
ANISOU 1438  CD1 PHE A 179     1431   1362   1217     48    -97    250       C  
ATOM   1439  CD2 PHE A 179     -19.609   0.831   6.016  1.00  9.09           C  
ANISOU 1439  CD2 PHE A 179     1028   1182   1242     -2   -115    221       C  
ATOM   1440  CE1 PHE A 179     -20.337  -1.627   4.983  1.00  9.94           C  
ANISOU 1440  CE1 PHE A 179     1221   1188   1365    -16   -166    184       C  
ATOM   1441  CE2 PHE A 179     -19.540  -0.310   6.785  1.00  8.81           C  
ANISOU 1441  CE2 PHE A 179      905   1274   1166     14   -283    253       C  
ATOM   1442  CZ  PHE A 179     -19.932  -1.529   6.281  1.00  9.03           C  
ANISOU 1442  CZ  PHE A 179      951   1249   1231     26    -18    241       C  
ATOM   1443  N   ASP A 180     -22.931   1.844   5.705  1.00  8.95           N  
ANISOU 1443  N   ASP A 180     1136   1194   1068   -143   -202     93       N  
ATOM   1444  CA  ASP A 180     -23.590   2.017   7.011  1.00  9.89           C  
ANISOU 1444  CA  ASP A 180     1155   1465   1135    -11   -168     87       C  
ATOM   1445  C   ASP A 180     -22.864   1.182   8.048  1.00  8.78           C  
ANISOU 1445  C   ASP A 180     1153   1115   1068   -112    -47     88       C  
ATOM   1446  O   ASP A 180     -23.028  -0.030   8.103  1.00  9.00           O  
ANISOU 1446  O   ASP A 180     1146   1132   1142   -114   -159    119       O  
ATOM   1447  CB  ASP A 180     -25.049   1.592   6.914  1.00 10.09           C  
ANISOU 1447  CB  ASP A 180     1036   1673   1122    157   -193    149       C  
ATOM   1448  CG  ASP A 180     -25.837   1.966   8.146  1.00 11.13           C  
ANISOU 1448  CG  ASP A 180     1078   1829   1320    222    -38    131       C  
ATOM   1449  OD1 ASP A 180     -25.216   2.288   9.174  1.00 10.60           O  
ANISOU 1449  OD1 ASP A 180     1183   1523   1321    158    -41    207       O  
ATOM   1450  OD2 ASP A 180     -27.072   1.923   8.056  1.00 17.61           O  
ANISOU 1450  OD2 ASP A 180     1089   3534   2068    -87   -132   -123       O  
ATOM   1451  N   PRO A 181     -22.064   1.797   8.942  1.00  8.16           N  
ANISOU 1451  N   PRO A 181     1003   1064   1031    -37   -137    233       N  
ATOM   1452  CA  PRO A 181     -21.330   1.003   9.932  1.00  8.25           C  
ANISOU 1452  CA  PRO A 181      889   1168   1077     13   -176    177       C  
ATOM   1453  C   PRO A 181     -22.219   0.355  10.996  1.00  8.21           C  
ANISOU 1453  C   PRO A 181      881   1176   1063      5   -160     81       C  
ATOM   1454  O   PRO A 181     -21.751  -0.511  11.726  1.00  8.29           O  
ANISOU 1454  O   PRO A 181      946   1072   1133    -17   -129    148       O  
ATOM   1455  CB  PRO A 181     -20.371   2.026  10.545  1.00  8.73           C  
ANISOU 1455  CB  PRO A 181      838   1336   1141    -28   -119     40       C  
ATOM   1456  CG  PRO A 181     -21.078   3.336  10.410  1.00  8.97           C  
ANISOU 1456  CG  PRO A 181     1192   1287    929     15    -68    100       C  
ATOM   1457  CD  PRO A 181     -21.800   3.239   9.086  1.00  8.87           C  
ANISOU 1457  CD  PRO A 181     1278   1059   1033    -85   -223    364       C  
ATOM   1458  N   ARG A 182     -23.490   0.740  11.045  1.00  8.11           N  
ANISOU 1458  N   ARG A 182      945   1006   1130     83    -62     37       N  
ATOM   1459  CA  ARG A 182     -24.443   0.066  11.973  1.00  8.64           C  
ANISOU 1459  CA  ARG A 182      961   1228   1093      4    -40     57       C  
ATOM   1460  C   ARG A 182     -24.543  -1.421  11.642  1.00  8.87           C  
ANISOU 1460  C   ARG A 182     1132   1124   1112    102   -114    191       C  
ATOM   1461  O   ARG A 182     -24.867  -2.205  12.530  1.00 10.26           O  
ANISOU 1461  O   ARG A 182     1332   1335   1230    -28   -101    277       O  
ATOM   1462  CB  ARG A 182     -25.804   0.755  11.943  1.00  9.03           C  
ANISOU 1462  CB  ARG A 182     1029   1307   1092     70    -76     57       C  
ATOM   1463  CG  ARG A 182     -25.748   2.173  12.486  1.00  9.87           C  
ANISOU 1463  CG  ARG A 182     1309   1236   1204    234     25    122       C  
ATOM   1464  CD  ARG A 182     -27.089   2.851  12.421  1.00 11.00           C  
ANISOU 1464  CD  ARG A 182     1245   1427   1506    224    174      1       C  
ATOM   1465  NE  ARG A 182     -27.448   3.049  11.031  1.00 11.50           N  
ANISOU 1465  NE  ARG A 182     1149   1584   1634    373    124    197       N  
ATOM   1466  CZ  ARG A 182     -28.498   3.755  10.649  1.00 13.11           C  
ANISOU 1466  CZ  ARG A 182     1016   1698   2267    340    169    296       C  
ATOM   1467  NH1 ARG A 182     -29.273   4.305  11.564  1.00 15.88           N  
ANISOU 1467  NH1 ARG A 182     1277   1974   2780    607    341    181       N  
ATOM   1468  NH2 ARG A 182     -28.766   3.890   9.360  1.00 16.61           N  
ANISOU 1468  NH2 ARG A 182     1297   2721   2291    392    245    402       N  
ATOM   1469  N   GLY A 183     -24.269  -1.811  10.393  1.00  8.59           N  
ANISOU 1469  N   GLY A 183     1059   1092   1112    -36   -149    201       N  
ATOM   1470  CA  GLY A 183     -24.334  -3.213   9.955  1.00  9.42           C  
ANISOU 1470  CA  GLY A 183     1320   1066   1192     10   -174    247       C  
ATOM   1471  C   GLY A 183     -23.200  -4.063  10.489  1.00  9.52           C  
ANISOU 1471  C   GLY A 183     1253   1162   1200     13   -222    194       C  
ATOM   1472  O   GLY A 183     -23.220  -5.266  10.220  1.00 11.15           O  
ANISOU 1472  O   GLY A 183     1423   1228   1583    -75   -218    128       O  
ATOM   1473  N   LEU A 184     -22.247  -3.474  11.218  1.00  8.69           N  
ANISOU 1473  N   LEU A 184     1267    763   1270     63   -187    113       N  
ATOM   1474  CA  LEU A 184     -21.105  -4.217  11.791  1.00  8.56           C  
ANISOU 1474  CA  LEU A 184     1107    920   1222     70    -99    101       C  
ATOM   1475  C   LEU A 184     -21.251  -4.420  13.305  1.00  8.80           C  
ANISOU 1475  C   LEU A 184     1126   1010   1207   -118   -219    146       C  
ATOM   1476  O   LEU A 184     -20.359  -5.031  13.893  1.00 10.34           O  
ANISOU 1476  O   LEU A 184     1237   1279   1409     32    -73    415       O  
ATOM   1477  CB  LEU A 184     -19.817  -3.444  11.503  1.00  8.61           C  
ANISOU 1477  CB  LEU A 184     1012    939   1319    180    -72    248       C  
ATOM   1478  CG  LEU A 184     -19.481  -3.326  10.016  1.00  9.42           C  
ANISOU 1478  CG  LEU A 184     1196   1121   1263    190   -115    266       C  
ATOM   1479  CD1 LEU A 184     -18.203  -2.544   9.794  1.00 10.19           C  
ANISOU 1479  CD1 LEU A 184     1131   1504   1238    171    -80    320       C  
ATOM   1480  CD2 LEU A 184     -19.370  -4.669   9.327  1.00 11.62           C  
ANISOU 1480  CD2 LEU A 184     1550   1463   1400    245    140    -71       C  
ATOM   1481  N   LEU A 185     -22.348  -3.964  13.908  1.00  9.46           N  
ANISOU 1481  N   LEU A 185     1152   1279   1163    -25   -196    268       N  
ATOM   1482  CA  LEU A 185     -22.517  -3.995  15.381  1.00 10.19           C  
ANISOU 1482  CA  LEU A 185     1316   1382   1172   -348   -219    266       C  
ATOM   1483  C   LEU A 185     -23.224  -5.283  15.769  1.00 10.95           C  
ANISOU 1483  C   LEU A 185     1429   1499   1230   -432   -251    392       C  
ATOM   1484  O   LEU A 185     -24.092  -5.792  15.075  1.00 16.75           O  
ANISOU 1484  O   LEU A 185     2550   2044   1767  -1283   -871    782       O  
ATOM   1485  CB  LEU A 185     -23.320  -2.765  15.834  1.00 10.20           C  
ANISOU 1485  CB  LEU A 185     1058   1629   1188   -331    -90    133       C  
ATOM   1486  CG  LEU A 185     -22.726  -1.402  15.446  1.00 10.10           C  
ANISOU 1486  CG  LEU A 185      853   1657   1327   -357     60    -36       C  
ATOM   1487  CD1 LEU A 185     -23.593  -0.251  15.939  1.00 11.40           C  
ANISOU 1487  CD1 LEU A 185     1014   1838   1477   -158     70     86       C  
ATOM   1488  CD2 LEU A 185     -21.321  -1.247  15.986  1.00 12.03           C  
ANISOU 1488  CD2 LEU A 185      867   1673   2028   -144   -158    176       C  
ATOM   1489  N   PRO A 186     -22.894  -5.853  16.941  1.00  9.18           N  
ANISOU 1489  N   PRO A 186     1008   1274   1203   -240   -149    310       N  
ATOM   1490  CA  PRO A 186     -23.651  -6.967  17.509  1.00  9.79           C  
ANISOU 1490  CA  PRO A 186     1050   1089   1581   -232   -147    257       C  
ATOM   1491  C   PRO A 186     -24.920  -6.406  18.167  1.00  8.67           C  
ANISOU 1491  C   PRO A 186      868   1015   1410   -371   -261    235       C  
ATOM   1492  O   PRO A 186     -25.139  -5.202  18.160  1.00 11.32           O  
ANISOU 1492  O   PRO A 186      839   1123   2336   -107   -304    343       O  
ATOM   1493  CB  PRO A 186     -22.714  -7.542  18.556  1.00  9.25           C  
ANISOU 1493  CB  PRO A 186      849   1195   1469    166     58     46       C  
ATOM   1494  CG  PRO A 186     -21.990  -6.302  19.063  1.00  8.65           C  
ANISOU 1494  CG  PRO A 186      846   1200   1241    281   -172      8       C  
ATOM   1495  CD  PRO A 186     -21.781  -5.456  17.818  1.00  8.15           C  
ANISOU 1495  CD  PRO A 186      589   1202   1304    275    -60     -7       C  
ATOM   1496  N   GLU A 187     -25.785  -7.296  18.642  1.00  9.31           N  
ANISOU 1496  N   GLU A 187     1172   1030   1334   -435    -92    193       N  
ATOM   1497  CA  GLU A 187     -27.066  -6.884  19.264  1.00 10.48           C  
ANISOU 1497  CA  GLU A 187      945   1464   1571   -152   -221    371       C  
ATOM   1498  C   GLU A 187     -26.811  -6.103  20.547  1.00 10.37           C  
ANISOU 1498  C   GLU A 187      706   1568   1665    -58   -196    271       C  
ATOM   1499  O   GLU A 187     -27.410  -5.034  20.728  1.00 12.00           O  
ANISOU 1499  O   GLU A 187      881   1610   2068    -18      0     47       O  
ATOM   1500  CB  GLU A 187     -27.885  -8.089  19.665  1.00 12.75           C  
ANISOU 1500  CB  GLU A 187     1101   1592   2152   -420   -187    183       C  
ATOM   1501  CG  GLU A 187     -28.494  -8.787  18.487  1.00 14.40           C  
ANISOU 1501  CG  GLU A 187     1746   1557   2166   -129   -270     23       C  
ATOM   1502  CD  GLU A 187     -29.276 -10.034  18.874  1.00 14.77           C  
ANISOU 1502  CD  GLU A 187     1860   1503   2246   -213   -338    -16       C  
ATOM   1503  OE1 GLU A 187     -29.334 -10.351  20.074  1.00 16.35           O  
ANISOU 1503  OE1 GLU A 187     1701   2113   2398   -657    -28    227       O  
ATOM   1504  OE2 GLU A 187     -29.852 -10.657  17.986  1.00 17.87           O  
ANISOU 1504  OE2 GLU A 187     2107   1765   2916    -37   -603   -410       O  
ATOM   1505  N   SER A 188     -25.951  -6.612  21.423  1.00  9.70           N  
ANISOU 1505  N   SER A 188      533   1521   1630   -195   -199    233       N  
ATOM   1506  CA  SER A 188     -25.715  -6.024  22.757  1.00 10.18           C  
ANISOU 1506  CA  SER A 188      646   1646   1574   -280     -5    150       C  
ATOM   1507  C   SER A 188     -24.612  -4.970  22.694  1.00  9.06           C  
ANISOU 1507  C   SER A 188      537   1438   1465   -121     -1     61       C  
ATOM   1508  O   SER A 188     -23.589  -5.196  22.037  1.00 10.36           O  
ANISOU 1508  O   SER A 188      764   1738   1432   -121    111   -123       O  
ATOM   1509  CB  SER A 188     -25.315  -7.084  23.729  1.00 11.17           C  
ANISOU 1509  CB  SER A 188      866   1807   1569    -67     26    159       C  
ATOM   1510  OG  SER A 188     -25.033  -6.515  25.005  1.00 11.74           O  
ANISOU 1510  OG  SER A 188     1123   1833   1502   -275     35    204       O  
ATOM   1511  N   LEU A 189     -24.739  -3.905  23.481  1.00  9.33           N  
ANISOU 1511  N   LEU A 189      794   1288   1463   -236   -192     21       N  
ATOM   1512  CA  LEU A 189     -23.669  -2.897  23.644  1.00 10.17           C  
ANISOU 1512  CA  LEU A 189      996   1263   1603   -310   -244    -17       C  
ATOM   1513  C   LEU A 189     -23.022  -3.081  25.023  1.00  9.97           C  
ANISOU 1513  C   LEU A 189      942   1404   1442   -181   -103    -92       C  
ATOM   1514  O   LEU A 189     -22.328  -2.158  25.452  1.00 11.74           O  
ANISOU 1514  O   LEU A 189     1199   1511   1748   -372   -256    -36       O  
ATOM   1515  CB  LEU A 189     -24.207  -1.475  23.477  1.00 11.61           C  
ANISOU 1515  CB  LEU A 189      948   1314   2147   -224   -115    114       C  
ATOM   1516  CG  LEU A 189     -24.639  -1.083  22.064  1.00 12.85           C  
ANISOU 1516  CG  LEU A 189      980   1702   2199      5   -149    173       C  
ATOM   1517  CD1 LEU A 189     -25.179   0.352  22.031  1.00 14.00           C  
ANISOU 1517  CD1 LEU A 189     1489   1553   2275   -123   -285    216       C  
ATOM   1518  CD2 LEU A 189     -23.521  -1.269  21.047  1.00 13.64           C  
ANISOU 1518  CD2 LEU A 189     1202   2063   1917     21   -198    295       C  
ATOM   1519  N   ASP A 190     -23.151  -4.244  25.662  1.00  9.36           N  
ANISOU 1519  N   ASP A 190      779   1591   1184   -124     94   -122       N  
ATOM   1520  CA  ASP A 190     -22.400  -4.546  26.900  1.00  9.64           C  
ANISOU 1520  CA  ASP A 190      849   1777   1036   -286    112   -133       C  
ATOM   1521  C   ASP A 190     -20.904  -4.467  26.589  1.00  8.68           C  
ANISOU 1521  C   ASP A 190      831   1443   1021   -141     35    -42       C  
ATOM   1522  O   ASP A 190     -20.486  -4.956  25.531  1.00  8.44           O  
ANISOU 1522  O   ASP A 190      614   1479   1111   -188    119    -69       O  
ATOM   1523  CB  ASP A 190     -22.747  -5.927  27.448  1.00 12.09           C  
ANISOU 1523  CB  ASP A 190     1103   2097   1393   -654   -166    169       C  
ATOM   1524  CG  ASP A 190     -24.119  -6.056  28.095  1.00 14.24           C  
ANISOU 1524  CG  ASP A 190     1352   2379   1679   -786     79    -93       C  
ATOM   1525  OD1 ASP A 190     -24.783  -5.044  28.276  1.00 18.40           O  
ANISOU 1525  OD1 ASP A 190     1350   3379   2262   -342    570   -378       O  
ATOM   1526  OD2 ASP A 190     -24.514  -7.172  28.347  1.00 19.06           O  
ANISOU 1526  OD2 ASP A 190     1738   3046   2458  -1256      3    546       O  
ATOM   1527  N   TYR A 191     -20.123  -3.881  27.477  1.00  8.17           N  
ANISOU 1527  N   TYR A 191      690   1373   1039   -115     56     32       N  
ATOM   1528  CA  TYR A 191     -18.712  -3.621  27.150  1.00  7.53           C  
ANISOU 1528  CA  TYR A 191      698   1273    889   -159     35      6       C  
ATOM   1529  C   TYR A 191     -17.836  -3.691  28.385  1.00  7.21           C  
ANISOU 1529  C   TYR A 191      747   1190    803    -97     76     70       C  
ATOM   1530  O   TYR A 191     -18.277  -3.592  29.545  1.00  7.66           O  
ANISOU 1530  O   TYR A 191      798   1253    858     68    161    116       O  
ATOM   1531  CB  TYR A 191     -18.555  -2.246  26.479  1.00  8.20           C  
ANISOU 1531  CB  TYR A 191      776   1337   1002   -144    -13    101       C  
ATOM   1532  CG  TYR A 191     -18.900  -1.081  27.375  1.00  7.85           C  
ANISOU 1532  CG  TYR A 191      753   1139   1089   -231    112    174       C  
ATOM   1533  CD1 TYR A 191     -17.990  -0.465  28.223  1.00  8.57           C  
ANISOU 1533  CD1 TYR A 191      944   1168   1143   -288     97     65       C  
ATOM   1534  CD2 TYR A 191     -20.173  -0.553  27.343  1.00  8.66           C  
ANISOU 1534  CD2 TYR A 191      680   1396   1212   -238     33    -18       C  
ATOM   1535  CE1 TYR A 191     -18.357   0.584  29.050  1.00  9.18           C  
ANISOU 1535  CE1 TYR A 191     1017   1161   1310   -176     25     65       C  
ATOM   1536  CE2 TYR A 191     -20.572   0.499  28.150  1.00  9.01           C  
ANISOU 1536  CE2 TYR A 191      829   1381   1210    -46    -76      3       C  
ATOM   1537  CZ  TYR A 191     -19.652   1.076  29.013  1.00  9.74           C  
ANISOU 1537  CZ  TYR A 191     1012   1254   1434   -169    -99   -128       C  
ATOM   1538  OH  TYR A 191     -19.994   2.093  29.855  1.00 11.03           O  
ANISOU 1538  OH  TYR A 191     1267   1244   1677     60   -131   -128       O  
ATOM   1539  N   TRP A 192     -16.544  -3.813  28.083  1.00  6.60           N  
ANISOU 1539  N   TRP A 192      753   1010    742    -80     85    -41       N  
ATOM   1540  CA  TRP A 192     -15.432  -3.576  29.025  1.00  7.22           C  
ANISOU 1540  CA  TRP A 192      771   1102    869    -74     22    -35       C  
ATOM   1541  C   TRP A 192     -14.729  -2.290  28.619  1.00  6.43           C  
ANISOU 1541  C   TRP A 192      609   1064    768     27     47    -71       C  
ATOM   1542  O   TRP A 192     -14.716  -1.976  27.423  1.00  7.91           O  
ANISOU 1542  O   TRP A 192      825   1328    853   -138    -15     91       O  
ATOM   1543  CB  TRP A 192     -14.420  -4.707  29.021  1.00  7.18           C  
ANISOU 1543  CB  TRP A 192      697   1193    836    -44    179     59       C  
ATOM   1544  CG  TRP A 192     -14.952  -6.035  29.437  1.00  7.41           C  
ANISOU 1544  CG  TRP A 192      630   1167   1017     13     39    140       C  
ATOM   1545  CD1 TRP A 192     -15.176  -6.466  30.705  1.00  8.66           C  
ANISOU 1545  CD1 TRP A 192      973   1312   1004    -91    122     63       C  
ATOM   1546  CD2 TRP A 192     -15.191  -7.161  28.590  1.00  7.92           C  
ANISOU 1546  CD2 TRP A 192      741   1156   1112     63     -3    160       C  
ATOM   1547  NE1 TRP A 192     -15.599  -7.774  30.688  1.00 10.08           N  
ANISOU 1547  NE1 TRP A 192     1404   1245   1181    -90     95    222       N  
ATOM   1548  CE2 TRP A 192     -15.621  -8.233  29.393  1.00  8.45           C  
ANISOU 1548  CE2 TRP A 192      814   1094   1302    -31     19    115       C  
ATOM   1549  CE3 TRP A 192     -15.137  -7.349  27.208  1.00  8.88           C  
ANISOU 1549  CE3 TRP A 192      754   1459   1160     -7    -45     22       C  
ATOM   1550  CZ2 TRP A 192     -15.945  -9.484  28.866  1.00  9.44           C  
ANISOU 1550  CZ2 TRP A 192     1033   1109   1445    -44    -36     93       C  
ATOM   1551  CZ3 TRP A 192     -15.412  -8.587  26.683  1.00 10.09           C  
ANISOU 1551  CZ3 TRP A 192      714   1542   1576    -32     83   -184       C  
ATOM   1552  CH2 TRP A 192     -15.858  -9.621  27.503  1.00 10.30           C  
ANISOU 1552  CH2 TRP A 192     1073   1334   1505   -123    -29   -276       C  
ATOM   1553  N   THR A 193     -14.174  -1.574  29.582  1.00  6.17           N  
ANISOU 1553  N   THR A 193      627   1063    653     59     11    -21       N  
ATOM   1554  CA  THR A 193     -13.441  -0.332  29.269  1.00  6.33           C  
ANISOU 1554  CA  THR A 193      677   1037    690     81     73      9       C  
ATOM   1555  C   THR A 193     -12.192  -0.214  30.134  1.00  6.67           C  
ANISOU 1555  C   THR A 193      714   1048    772    -29     37    -66       C  
ATOM   1556  O   THR A 193     -12.175  -0.608  31.306  1.00  7.66           O  
ANISOU 1556  O   THR A 193      735   1265    909    -14     34    135       O  
ATOM   1557  CB  THR A 193     -14.355   0.892  29.368  1.00  6.47           C  
ANISOU 1557  CB  THR A 193      672    923    859     22     89    -30       C  
ATOM   1558  OG1 THR A 193     -13.638   2.061  28.963  1.00  6.92           O  
ANISOU 1558  OG1 THR A 193      675    968    984     24     -7    141       O  
ATOM   1559  CG2 THR A 193     -14.884   1.145  30.759  1.00  7.67           C  
ANISOU 1559  CG2 THR A 193      855   1199    857     -2     98    -19       C  
ATOM   1560  N   TYR A 194     -11.144   0.368  29.556  1.00  6.39           N  
ANISOU 1560  N   TYR A 194      675    897    856    -32    -32    -21       N  
ATOM   1561  CA  TYR A 194      -9.879   0.646  30.281  1.00  6.32           C  
ANISOU 1561  CA  TYR A 194      630   1031    737     58      3    -15       C  
ATOM   1562  C   TYR A 194      -9.118   1.703  29.501  1.00  6.15           C  
ANISOU 1562  C   TYR A 194      578    977    779    122    -50     62       C  
ATOM   1563  O   TYR A 194      -9.350   1.904  28.305  1.00  6.35           O  
ANISOU 1563  O   TYR A 194      667    984    759     28   -113     -3       O  
ATOM   1564  CB  TYR A 194      -9.036  -0.631  30.452  1.00  6.28           C  
ANISOU 1564  CB  TYR A 194      653    994    736     22    -50    108       C  
ATOM   1565  CG  TYR A 194      -8.392  -1.104  29.182  1.00  6.19           C  
ANISOU 1565  CG  TYR A 194      609    951    790    125    -55    120       C  
ATOM   1566  CD1 TYR A 194      -9.072  -1.791  28.192  1.00  6.62           C  
ANISOU 1566  CD1 TYR A 194      678    997    839     44    -88    180       C  
ATOM   1567  CD2 TYR A 194      -7.079  -0.760  28.954  1.00  6.23           C  
ANISOU 1567  CD2 TYR A 194      579    929    859    100   -127      8       C  
ATOM   1568  CE1 TYR A 194      -8.451  -2.131  27.001  1.00  7.00           C  
ANISOU 1568  CE1 TYR A 194      692    989    978     86      5     61       C  
ATOM   1569  CE2 TYR A 194      -6.441  -1.092  27.775  1.00  7.18           C  
ANISOU 1569  CE2 TYR A 194      809   1044    874     70      9     86       C  
ATOM   1570  CZ  TYR A 194      -7.122  -1.767  26.789  1.00  6.57           C  
ANISOU 1570  CZ  TYR A 194      731    912    853     99     51     97       C  
ATOM   1571  OH  TYR A 194      -6.474  -2.036  25.611  1.00  6.62           O  
ANISOU 1571  OH  TYR A 194      683    939    893    -66     98     14       O  
ATOM   1572  N   PRO A 195      -8.180   2.410  30.165  1.00  6.07           N  
ANISOU 1572  N   PRO A 195      490   1014    799    132     49    -78       N  
ATOM   1573  CA  PRO A 195      -7.356   3.396  29.478  1.00  6.62           C  
ANISOU 1573  CA  PRO A 195      528    994    993    124     48    -75       C  
ATOM   1574  C   PRO A 195      -6.151   2.742  28.805  1.00  5.69           C  
ANISOU 1574  C   PRO A 195      440    847    875     52    -53   -100       C  
ATOM   1575  O   PRO A 195      -5.427   1.982  29.434  1.00  7.05           O  
ANISOU 1575  O   PRO A 195      631   1132    914    176    -27     37       O  
ATOM   1576  CB  PRO A 195      -6.883   4.290  30.621  1.00  7.34           C  
ANISOU 1576  CB  PRO A 195      726   1059   1002     45     74   -106       C  
ATOM   1577  CG  PRO A 195      -6.834   3.390  31.838  1.00  7.25           C  
ANISOU 1577  CG  PRO A 195      721   1156    877      4     64   -139       C  
ATOM   1578  CD  PRO A 195      -7.998   2.445  31.632  1.00  7.45           C  
ANISOU 1578  CD  PRO A 195      843   1168    820    -74     20     36       C  
ATOM   1579  N   GLY A 196      -5.975   3.048  27.522  1.00  6.20           N  
ANISOU 1579  N   GLY A 196      467   1010    878      8      7    -79       N  
ATOM   1580  CA  GLY A 196      -4.866   2.429  26.789  1.00  6.13           C  
ANISOU 1580  CA  GLY A 196      633    881    813     18     95      2       C  
ATOM   1581  C   GLY A 196      -4.302   3.318  25.703  1.00  5.92           C  
ANISOU 1581  C   GLY A 196      659    840    748    -58    -29     14       C  
ATOM   1582  O   GLY A 196      -4.193   4.550  25.830  1.00  6.60           O  
ANISOU 1582  O   GLY A 196      653    894    959    -83     50      8       O  
ATOM   1583  N   SER A 197      -3.868   2.656  24.634  1.00  6.31           N  
ANISOU 1583  N   SER A 197      614    870    911    -46     41   -117       N  
ATOM   1584  CA  SER A 197      -3.043   3.299  23.589  1.00  6.02           C  
ANISOU 1584  CA  SER A 197      553    736    995      8     -4    -47       C  
ATOM   1585  C   SER A 197      -3.512   2.911  22.194  1.00  5.40           C  
ANISOU 1585  C   SER A 197      480    671    898     90     46     43       C  
ATOM   1586  O   SER A 197      -4.281   1.950  22.021  1.00  6.05           O  
ANISOU 1586  O   SER A 197      493    835    969     21    -57     58       O  
ATOM   1587  CB  SER A 197      -1.595   2.912  23.740  1.00  6.73           C  
ANISOU 1587  CB  SER A 197      544    880   1130     16     23   -100       C  
ATOM   1588  OG  SER A 197      -1.340   1.572  23.317  1.00  6.81           O  
ANISOU 1588  OG  SER A 197      506    924   1155    -27     44   -125       O  
ATOM   1589  N   LEU A 198      -2.969   3.598  21.207  1.00  5.24           N  
ANISOU 1589  N   LEU A 198      454    658    879     10     53     19       N  
ATOM   1590  CA  LEU A 198      -2.962   3.050  19.839  1.00  5.68           C  
ANISOU 1590  CA  LEU A 198      435    774    946    -67    -34    -56       C  
ATOM   1591  C   LEU A 198      -2.241   1.709  19.881  1.00  5.40           C  
ANISOU 1591  C   LEU A 198      435    747    869    -79    -19   -100       C  
ATOM   1592  O   LEU A 198      -1.208   1.572  20.565  1.00  5.91           O  
ANISOU 1592  O   LEU A 198      513    823    908    -75    -90   -152       O  
ATOM   1593  CB  LEU A 198      -2.217   3.988  18.901  1.00  6.46           C  
ANISOU 1593  CB  LEU A 198      651    815    987      9     71     26       C  
ATOM   1594  CG  LEU A 198      -2.694   5.438  18.869  1.00  6.41           C  
ANISOU 1594  CG  LEU A 198      650    748   1037   -110    -12     28       C  
ATOM   1595  CD1 LEU A 198      -1.885   6.239  17.882  1.00  7.78           C  
ANISOU 1595  CD1 LEU A 198      887    817   1249   -230     10    150       C  
ATOM   1596  CD2 LEU A 198      -4.179   5.576  18.577  1.00  7.41           C  
ANISOU 1596  CD2 LEU A 198      648    997   1170     63     77    122       C  
ATOM   1597  N   THR A 199      -2.688   0.766  19.064  1.00  5.77           N  
ANISOU 1597  N   THR A 199      614    746    832    -54   -118    -95       N  
ATOM   1598  CA  THR A 199      -2.037  -0.565  19.026  1.00  5.58           C  
ANISOU 1598  CA  THR A 199      636    736    747    -67   -104     46       C  
ATOM   1599  C   THR A 199      -1.009  -0.654  17.902  1.00  6.41           C  
ANISOU 1599  C   THR A 199      567    967    899    -67    -57    -46       C  
ATOM   1600  O   THR A 199      -0.409  -1.707  17.738  1.00  6.69           O  
ANISOU 1600  O   THR A 199      646   1032    864      7    109    -58       O  
ATOM   1601  CB  THR A 199      -3.054  -1.696  18.888  1.00  5.77           C  
ANISOU 1601  CB  THR A 199      628    790    773   -117    -12     17       C  
ATOM   1602  OG1 THR A 199      -3.635  -1.586  17.591  1.00  6.00           O  
ANISOU 1602  OG1 THR A 199      624    896    758    -45    -44     33       O  
ATOM   1603  CG2 THR A 199      -4.088  -1.661  19.991  1.00  6.41           C  
ANISOU 1603  CG2 THR A 199      677    961    797    -39     19     70       C  
ATOM   1604  N   THR A 200      -0.822   0.422  17.145  1.00  6.40           N  
ANISOU 1604  N   THR A 200      610    925    894    -10     95   -120       N  
ATOM   1605  CA  THR A 200       0.233   0.524  16.121  1.00  6.62           C  
ANISOU 1605  CA  THR A 200      581    938    996    -76    120   -164       C  
ATOM   1606  C   THR A 200       1.050   1.757  16.417  1.00  7.09           C  
ANISOU 1606  C   THR A 200      599    981   1111   -146    121   -131       C  
ATOM   1607  O   THR A 200       0.565   2.725  17.006  1.00  7.33           O  
ANISOU 1607  O   THR A 200      658    956   1172   -106     94   -111       O  
ATOM   1608  CB  THR A 200      -0.324   0.658  14.705  1.00  6.73           C  
ANISOU 1608  CB  THR A 200      803    831    923    -36    154    -77       C  
ATOM   1609  OG1 THR A 200      -1.248   1.734  14.600  1.00 10.67           O  
ANISOU 1609  OG1 THR A 200     1602   1160   1290    486     67     87       O  
ATOM   1610  CG2 THR A 200      -1.060  -0.584  14.299  1.00  8.86           C  
ANISOU 1610  CG2 THR A 200     1278   1102    984   -319   -156    -54       C  
ATOM   1611  N   PRO A 201       2.324   1.775  15.978  1.00  6.70           N  
ANISOU 1611  N   PRO A 201      606   1014    925   -141    112   -118       N  
ATOM   1612  CA  PRO A 201       3.117   2.995  16.048  1.00  7.37           C  
ANISOU 1612  CA  PRO A 201      543   1115   1139   -204     30     20       C  
ATOM   1613  C   PRO A 201       2.292   4.161  15.518  1.00  8.08           C  
ANISOU 1613  C   PRO A 201      809   1270    991    -80    120    169       C  
ATOM   1614  O   PRO A 201       1.675   4.026  14.458  1.00  9.03           O  
ANISOU 1614  O   PRO A 201     1130   1218   1081     84    -64     88       O  
ATOM   1615  CB  PRO A 201       4.355   2.647  15.217  1.00  8.09           C  
ANISOU 1615  CB  PRO A 201      707   1393    973   -237    121      3       C  
ATOM   1616  CG  PRO A 201       4.525   1.168  15.464  1.00  8.36           C  
ANISOU 1616  CG  PRO A 201      826   1361    988   -197     89   -205       C  
ATOM   1617  CD  PRO A 201       3.096   0.656  15.425  1.00  7.39           C  
ANISOU 1617  CD  PRO A 201      720   1148    938    -60    115   -198       C  
ATOM   1618  N   PRO A 202       2.299   5.342  16.155  1.00  9.04           N  
ANISOU 1618  N   PRO A 202      817   1289   1327    -93    143    129       N  
ATOM   1619  CA  PRO A 202       3.190   5.715  17.270  1.00  9.02           C  
ANISOU 1619  CA  PRO A 202      955   1127   1342    -86    125     90       C  
ATOM   1620  C   PRO A 202       2.824   5.291  18.706  1.00  8.09           C  
ANISOU 1620  C   PRO A 202      669   1083   1320    -31    153    -69       C  
ATOM   1621  O   PRO A 202       3.457   5.744  19.632  1.00  8.69           O  
ANISOU 1621  O   PRO A 202      791   1144   1363   -277    139     48       O  
ATOM   1622  CB  PRO A 202       3.219   7.248  17.110  1.00  9.30           C  
ANISOU 1622  CB  PRO A 202     1070   1151   1311   -250    222    114       C  
ATOM   1623  CG  PRO A 202       1.851   7.610  16.586  1.00 10.51           C  
ANISOU 1623  CG  PRO A 202     1131   1334   1525   -210     93    115       C  
ATOM   1624  CD  PRO A 202       1.526   6.485  15.635  1.00  9.42           C  
ANISOU 1624  CD  PRO A 202     1049   1085   1443   -126    175    229       C  
ATOM   1625  N   LEU A 203       1.808   4.443  18.873  1.00  7.12           N  
ANISOU 1625  N   LEU A 203      593   1054   1057    -34      8    -21       N  
ATOM   1626  CA  LEU A 203       1.513   3.784  20.175  1.00  6.41           C  
ANISOU 1626  CA  LEU A 203      447    865   1122   -122     89    -19       C  
ATOM   1627  C   LEU A 203       1.157   4.812  21.251  1.00  6.50           C  
ANISOU 1627  C   LEU A 203      458    956   1053    -70    -43    -65       C  
ATOM   1628  O   LEU A 203       1.324   4.545  22.443  1.00  7.06           O  
ANISOU 1628  O   LEU A 203      558   1132    993     -5     -2   -219       O  
ATOM   1629  CB  LEU A 203       2.678   2.889  20.610  1.00  7.25           C  
ANISOU 1629  CB  LEU A 203      570   1019   1165    -26     59    -44       C  
ATOM   1630  CG  LEU A 203       3.025   1.726  19.677  1.00  7.28           C  
ANISOU 1630  CG  LEU A 203      528   1033   1205    -37     33    -89       C  
ATOM   1631  CD1 LEU A 203       4.324   1.078  20.086  1.00  8.72           C  
ANISOU 1631  CD1 LEU A 203      489   1300   1522    -77    -92   -139       C  
ATOM   1632  CD2 LEU A 203       1.935   0.672  19.601  1.00  7.35           C  
ANISOU 1632  CD2 LEU A 203      501   1037   1252    -16    -17    -79       C  
ATOM   1633  N   LEU A 204       0.566   5.931  20.833  1.00  7.23           N  
ANISOU 1633  N   LEU A 204      552   1017   1176    -43     21     39       N  
ATOM   1634  CA  LEU A 204       0.285   7.066  21.740  1.00  8.01           C  
ANISOU 1634  CA  LEU A 204      624   1055   1363   -141    103    -94       C  
ATOM   1635  C   LEU A 204      -0.766   6.643  22.752  1.00  6.68           C  
ANISOU 1635  C   LEU A 204      565    829   1143   -105     -6   -166       C  
ATOM   1636  O   LEU A 204      -1.742   5.927  22.434  1.00  7.08           O  
ANISOU 1636  O   LEU A 204      683    946   1058   -256    -55    -12       O  
ATOM   1637  CB  LEU A 204      -0.170   8.286  20.945  1.00  9.00           C  
ANISOU 1637  CB  LEU A 204      893   1027   1500   -123    160     -2       C  
ATOM   1638  CG  LEU A 204       0.897   8.836  20.005  1.00  9.88           C  
ANISOU 1638  CG  LEU A 204      977   1053   1722   -222    149    198       C  
ATOM   1639  CD1 LEU A 204       0.298   9.865  19.068  1.00 10.63           C  
ANISOU 1639  CD1 LEU A 204     1110   1196   1731    -61    302    244       C  
ATOM   1640  CD2 LEU A 204       2.058   9.454  20.782  1.00 11.95           C  
ANISOU 1640  CD2 LEU A 204      879   1518   2140   -425     60    375       C  
ATOM   1641  N   GLU A 205      -0.575   7.099  23.973  1.00  6.96           N  
ANISOU 1641  N   GLU A 205      524    957   1163   -245    -25   -278       N  
ATOM   1642  CA  GLU A 205      -1.418   6.715  25.123  1.00  7.22           C  
ANISOU 1642  CA  GLU A 205      777    982    984   -112    -19   -209       C  
ATOM   1643  C   GLU A 205      -2.607   7.673  25.233  1.00  7.75           C  
ANISOU 1643  C   GLU A 205      720   1141   1083    -87   -140    -80       C  
ATOM   1644  O   GLU A 205      -2.721   8.432  26.201  1.00  9.56           O  
ANISOU 1644  O   GLU A 205      963   1434   1233    -64   -105   -273       O  
ATOM   1645  CB  GLU A 205      -0.528   6.602  26.361  1.00  7.77           C  
ANISOU 1645  CB  GLU A 205      826   1006   1121    -39   -117   -104       C  
ATOM   1646  CG  GLU A 205       0.373   5.388  26.246  1.00  8.55           C  
ANISOU 1646  CG  GLU A 205      919   1072   1257     18   -177   -352       C  
ATOM   1647  CD  GLU A 205       1.265   5.099  27.425  1.00  8.33           C  
ANISOU 1647  CD  GLU A 205      755   1191   1219     26    -83   -251       C  
ATOM   1648  OE1 GLU A 205       1.599   6.054  28.152  1.00  9.43           O  
ANISOU 1648  OE1 GLU A 205      970   1344   1266     64   -279   -331       O  
ATOM   1649  OE2 GLU A 205       1.672   3.914  27.581  1.00  8.39           O  
ANISOU 1649  OE2 GLU A 205      749   1243   1196     52   -127   -138       O  
ATOM   1650  N   CYS A 206      -3.476   7.589  24.244  1.00  6.67           N  
ANISOU 1650  N   CYS A 206      534    929   1069   -100    -58   -195       N  
ATOM   1651  CA  CYS A 206      -4.541   8.589  24.036  1.00  6.75           C  
ANISOU 1651  CA  CYS A 206      649    854   1061    -50     44   -116       C  
ATOM   1652  C   CYS A 206      -5.918   7.946  23.947  1.00  6.31           C  
ANISOU 1652  C   CYS A 206      557    818   1021     61     -3   -151       C  
ATOM   1653  O   CYS A 206      -6.845   8.650  23.590  1.00  7.48           O  
ANISOU 1653  O   CYS A 206      672    766   1403     21   -259   -162       O  
ATOM   1654  CB  CYS A 206      -4.267   9.404  22.781  1.00  7.27           C  
ANISOU 1654  CB  CYS A 206      622   1005   1133   -174    143    -59       C  
ATOM   1655  SG  CYS A 206      -4.234   8.422  21.265  1.00  8.23           S  
ANISOU 1655  SG  CYS A 206     1035   1002   1087    -15    -30    -69       S  
ATOM   1656  N   VAL A 207      -6.052   6.644  24.209  1.00  6.55           N  
ANISOU 1656  N   VAL A 207      566    882   1040     33    -34    -31       N  
ATOM   1657  CA  VAL A 207      -7.309   5.928  23.887  1.00  6.25           C  
ANISOU 1657  CA  VAL A 207      572    784   1018     25      9    -15       C  
ATOM   1658  C   VAL A 207      -8.052   5.502  25.143  1.00  6.03           C  
ANISOU 1658  C   VAL A 207      585    811    895    115    -10    -73       C  
ATOM   1659  O   VAL A 207      -7.484   4.823  26.002  1.00  7.08           O  
ANISOU 1659  O   VAL A 207      669   1025    995    103    -37     54       O  
ATOM   1660  CB  VAL A 207      -7.037   4.684  23.011  1.00  6.68           C  
ANISOU 1660  CB  VAL A 207      660    746   1131    -47    100    -18       C  
ATOM   1661  CG1 VAL A 207      -8.338   3.979  22.665  1.00  5.97           C  
ANISOU 1661  CG1 VAL A 207      653    708    905     39     50    -49       C  
ATOM   1662  CG2 VAL A 207      -6.283   5.041  21.737  1.00  7.11           C  
ANISOU 1662  CG2 VAL A 207      753    910   1036      3     30     92       C  
ATOM   1663  N   THR A 208      -9.351   5.819  25.190  1.00  6.30           N  
ANISOU 1663  N   THR A 208      560    807   1025     65     72     19       N  
ATOM   1664  CA  THR A 208     -10.285   5.107  26.072  1.00  5.90           C  
ANISOU 1664  CA  THR A 208      618    727    893     24    -21     28       C  
ATOM   1665  C   THR A 208     -10.823   3.925  25.270  1.00  6.46           C  
ANISOU 1665  C   THR A 208      577    777   1097    -60    -95     22       C  
ATOM   1666  O   THR A 208     -11.502   4.125  24.244  1.00  6.52           O  
ANISOU 1666  O   THR A 208      711    765    999    -45    -75     11       O  
ATOM   1667  CB  THR A 208     -11.454   5.977  26.524  1.00  6.63           C  
ANISOU 1667  CB  THR A 208      678    769   1071     42     14    -67       C  
ATOM   1668  OG1 THR A 208     -10.928   7.109  27.215  1.00  7.31           O  
ANISOU 1668  OG1 THR A 208      850    739   1187    -90    158    -84       O  
ATOM   1669  CG2 THR A 208     -12.411   5.209  27.407  1.00  7.89           C  
ANISOU 1669  CG2 THR A 208      749    850   1398    -44    130    -61       C  
ATOM   1670  N   TRP A 209     -10.402   2.719  25.627  1.00  5.91           N  
ANISOU 1670  N   TRP A 209      609    814    821    130    -42   -136       N  
ATOM   1671  CA  TRP A 209     -10.884   1.495  24.964  1.00  5.74           C  
ANISOU 1671  CA  TRP A 209      511    690    979      7    -48     30       C  
ATOM   1672  C   TRP A 209     -12.266   1.118  25.463  1.00  6.28           C  
ANISOU 1672  C   TRP A 209      489    982    915    114     24    -56       C  
ATOM   1673  O   TRP A 209     -12.463   1.052  26.669  1.00  6.60           O  
ANISOU 1673  O   TRP A 209      573   1062    870    -27     12    -34       O  
ATOM   1674  CB  TRP A 209      -9.887   0.340  25.142  1.00  5.64           C  
ANISOU 1674  CB  TRP A 209      643    651    847     80     91      7       C  
ATOM   1675  CG  TRP A 209      -8.758   0.477  24.161  1.00  5.68           C  
ANISOU 1675  CG  TRP A 209      439    730    987     24     33     53       C  
ATOM   1676  CD1 TRP A 209      -7.541   1.064  24.330  1.00  5.76           C  
ANISOU 1676  CD1 TRP A 209      520    802    864    -16    -51     -6       C  
ATOM   1677  CD2 TRP A 209      -8.842   0.076  22.782  1.00  5.74           C  
ANISOU 1677  CD2 TRP A 209      481    670   1029     58     10     76       C  
ATOM   1678  NE1 TRP A 209      -6.875   1.058  23.141  1.00  6.12           N  
ANISOU 1678  NE1 TRP A 209      482    815   1028    -35     71    -46       N  
ATOM   1679  CE2 TRP A 209      -7.624   0.447  22.173  1.00  5.98           C  
ANISOU 1679  CE2 TRP A 209      478    873    921     95     31      0       C  
ATOM   1680  CE3 TRP A 209      -9.812  -0.571  22.028  1.00  5.76           C  
ANISOU 1680  CE3 TRP A 209      555    724    909     51     63     34       C  
ATOM   1681  CZ2 TRP A 209      -7.368   0.196  20.831  1.00  6.36           C  
ANISOU 1681  CZ2 TRP A 209      556    900    958    279     99     78       C  
ATOM   1682  CZ3 TRP A 209      -9.552  -0.836  20.705  1.00  6.40           C  
ANISOU 1682  CZ3 TRP A 209      719    820    892    164     50     61       C  
ATOM   1683  CH2 TRP A 209      -8.349  -0.443  20.117  1.00  6.73           C  
ANISOU 1683  CH2 TRP A 209      741    884    931    148    102     68       C  
ATOM   1684  N   ILE A 210     -13.127   0.762  24.533  1.00  5.51           N  
ANISOU 1684  N   ILE A 210      585    766    741    -86     75    101       N  
ATOM   1685  CA  ILE A 210     -14.487   0.249  24.823  1.00  5.61           C  
ANISOU 1685  CA  ILE A 210      465    903    761    -10     16     13       C  
ATOM   1686  C   ILE A 210     -14.609  -1.011  23.982  1.00  5.77           C  
ANISOU 1686  C   ILE A 210      488    815    889     17    -20     28       C  
ATOM   1687  O   ILE A 210     -14.678  -0.907  22.767  1.00  6.61           O  
ANISOU 1687  O   ILE A 210      739    874    897     93     -8     36       O  
ATOM   1688  CB  ILE A 210     -15.551   1.307  24.505  1.00  5.91           C  
ANISOU 1688  CB  ILE A 210      494    889    863      6     62     35       C  
ATOM   1689  CG1 ILE A 210     -15.325   2.566  25.342  1.00  6.96           C  
ANISOU 1689  CG1 ILE A 210      483    981   1180     88     40   -116       C  
ATOM   1690  CG2 ILE A 210     -16.941   0.722  24.724  1.00  6.78           C  
ANISOU 1690  CG2 ILE A 210      517   1094    965    -58     32     24       C  
ATOM   1691  CD1 ILE A 210     -16.152   3.732  24.874  1.00  8.27           C  
ANISOU 1691  CD1 ILE A 210      505   1041   1593    165     -3   -126       C  
ATOM   1692  N   VAL A 211     -14.543  -2.176  24.624  1.00  6.44           N  
ANISOU 1692  N   VAL A 211      790    880    775    -47     69     40       N  
ATOM   1693  CA  VAL A 211     -14.516  -3.475  23.917  1.00  6.02           C  
ANISOU 1693  CA  VAL A 211      701    855    731     32    -15     36       C  
ATOM   1694  C   VAL A 211     -15.842  -4.160  24.182  1.00  6.54           C  
ANISOU 1694  C   VAL A 211      658    895    929     89     72     -1       C  
ATOM   1695  O   VAL A 211     -16.152  -4.430  25.345  1.00  6.99           O  
ANISOU 1695  O   VAL A 211      752    928    976    -95     61     78       O  
ATOM   1696  CB  VAL A 211     -13.298  -4.300  24.341  1.00  6.56           C  
ANISOU 1696  CB  VAL A 211      610    898    983     53     23    -69       C  
ATOM   1697  CG1 VAL A 211     -13.311  -5.647  23.642  1.00  6.93           C  
ANISOU 1697  CG1 VAL A 211      726    865   1039     57   -123    -52       C  
ATOM   1698  CG2 VAL A 211     -12.005  -3.576  24.068  1.00  7.09           C  
ANISOU 1698  CG2 VAL A 211      649    919   1125     34     80   -113       C  
ATOM   1699  N   LEU A 212     -16.579  -4.424  23.124  1.00  6.77           N  
ANISOU 1699  N   LEU A 212      666    925    979    -67     73     51       N  
ATOM   1700  CA  LEU A 212     -17.892  -5.078  23.277  1.00  7.37           C  
ANISOU 1700  CA  LEU A 212      638   1103   1057    -93     64     30       C  
ATOM   1701  C   LEU A 212     -17.725  -6.543  23.678  1.00  7.64           C  
ANISOU 1701  C   LEU A 212      731   1128   1043   -204    -47     60       C  
ATOM   1702  O   LEU A 212     -16.869  -7.262  23.131  1.00  7.93           O  
ANISOU 1702  O   LEU A 212      747   1160   1105   -208    -32    -45       O  
ATOM   1703  CB  LEU A 212     -18.701  -4.971  21.984  1.00  7.58           C  
ANISOU 1703  CB  LEU A 212      869    953   1058   -107    -24    -17       C  
ATOM   1704  CG  LEU A 212     -19.100  -3.556  21.591  1.00  8.19           C  
ANISOU 1704  CG  LEU A 212      903    985   1221   -168   -135    113       C  
ATOM   1705  CD1 LEU A 212     -20.104  -3.596  20.455  1.00  9.49           C  
ANISOU 1705  CD1 LEU A 212      823   1444   1338   -144   -182    355       C  
ATOM   1706  CD2 LEU A 212     -19.657  -2.747  22.741  1.00  9.87           C  
ANISOU 1706  CD2 LEU A 212     1137   1164   1448    -97     72     45       C  
ATOM   1707  N   LYS A 213     -18.585  -6.995  24.581  1.00  7.89           N  
ANISOU 1707  N   LYS A 213      782   1155   1059   -143     46     38       N  
ATOM   1708  CA  LYS A 213     -18.555  -8.409  25.025  1.00  9.49           C  
ANISOU 1708  CA  LYS A 213     1199   1213   1191   -224   -184    185       C  
ATOM   1709  C   LYS A 213     -19.052  -9.352  23.920  1.00  8.65           C  
ANISOU 1709  C   LYS A 213      967   1086   1234   -212   -171    251       C  
ATOM   1710  O   LYS A 213     -18.521 -10.471  23.804  1.00  9.67           O  
ANISOU 1710  O   LYS A 213     1059   1177   1436    -87   -364    270       O  
ATOM   1711  CB  LYS A 213     -19.363  -8.560  26.306  1.00 12.50           C  
ANISOU 1711  CB  LYS A 213     1651   1691   1405   -591    110   -140       C  
ATOM   1712  CG  LYS A 213     -19.547 -10.003  26.757  1.00 16.27           C  
ANISOU 1712  CG  LYS A 213     2330   1867   1982   -745   -233     72       C  
ATOM   1713  CD  LYS A 213     -20.481 -10.153  27.925  1.00 23.81           C  
ANISOU 1713  CD  LYS A 213     2980   3224   2841   -497    438    -80       C  
ATOM   1714  CE  LYS A 213     -21.727  -9.296  27.795  1.00 23.04           C  
ANISOU 1714  CE  LYS A 213     2786   3223   2743   -476    610   -190       C  
ATOM   1715  NZ  LYS A 213     -22.656  -9.783  26.752  1.00 29.01           N  
ANISOU 1715  NZ  LYS A 213     3050   3687   4283   -962    -74   -286       N  
ATOM   1716  N   GLU A 214     -20.041  -8.943  23.140  1.00  8.47           N  
ANISOU 1716  N   GLU A 214     1031   1130   1058    -90   -146    151       N  
ATOM   1717  CA  GLU A 214     -20.643  -9.844  22.126  1.00  8.57           C  
ANISOU 1717  CA  GLU A 214     1100   1053   1102     41     25    -21       C  
ATOM   1718  C   GLU A 214     -19.857  -9.731  20.833  1.00  8.47           C  
ANISOU 1718  C   GLU A 214      974   1074   1169    -78     36    188       C  
ATOM   1719  O   GLU A 214     -19.791  -8.658  20.242  1.00  7.81           O  
ANISOU 1719  O   GLU A 214      871    998   1097    -78     -2    109       O  
ATOM   1720  CB  GLU A 214     -22.106  -9.457  21.895  1.00  8.91           C  
ANISOU 1720  CB  GLU A 214      929   1239   1217   -158    151     73       C  
ATOM   1721  CG  GLU A 214     -22.894 -10.369  20.950  1.00 12.00           C  
ANISOU 1721  CG  GLU A 214     1519   1541   1498   -388     79   -173       C  
ATOM   1722  CD  GLU A 214     -24.334  -9.915  20.644  1.00 12.68           C  
ANISOU 1722  CD  GLU A 214     1233   1801   1782   -831    110   -296       C  
ATOM   1723  OE1 GLU A 214     -24.902  -9.294  21.455  1.00 13.16           O  
ANISOU 1723  OE1 GLU A 214     1087   1584   2329   -176    -42    -75       O  
ATOM   1724  OE2 GLU A 214     -24.841 -10.104  19.504  1.00 19.45           O  
ANISOU 1724  OE2 GLU A 214     2380   3161   1847   -126   -301   -228       O  
ATOM   1725  N   PRO A 215     -19.273 -10.831  20.342  1.00  8.34           N  
ANISOU 1725  N   PRO A 215     1085   1071   1013   -239     15     40       N  
ATOM   1726  CA  PRO A 215     -18.645 -10.820  19.036  1.00  8.66           C  
ANISOU 1726  CA  PRO A 215     1005   1111   1172   -169    189     37       C  
ATOM   1727  C   PRO A 215     -19.693 -10.761  17.930  1.00  9.36           C  
ANISOU 1727  C   PRO A 215      959   1331   1266   -290    151    -83       C  
ATOM   1728  O   PRO A 215     -20.843 -11.124  18.139  1.00 10.33           O  
ANISOU 1728  O   PRO A 215      955   1458   1510   -318    150     25       O  
ATOM   1729  CB  PRO A 215     -17.892 -12.160  18.954  1.00  9.83           C  
ANISOU 1729  CB  PRO A 215     1126   1330   1279     34    130    -63       C  
ATOM   1730  CG  PRO A 215     -18.771 -13.061  19.793  1.00 12.89           C  
ANISOU 1730  CG  PRO A 215     1790   1599   1506   -142    169    133       C  
ATOM   1731  CD  PRO A 215     -19.232 -12.172  20.939  1.00  9.92           C  
ANISOU 1731  CD  PRO A 215     1206   1136   1424   -206    207    227       C  
ATOM   1732  N   ILE A 216     -19.261 -10.359  16.746  1.00  8.52           N  
ANISOU 1732  N   ILE A 216     1009   1111   1116    -63     75    -85       N  
ATOM   1733  CA  ILE A 216     -20.057 -10.577  15.522  1.00  9.58           C  
ANISOU 1733  CA  ILE A 216     1199   1251   1189   -152     12   -142       C  
ATOM   1734  C   ILE A 216     -19.503 -11.835  14.873  1.00  8.50           C  
ANISOU 1734  C   ILE A 216     1041   1107   1080   -230     29     -8       C  
ATOM   1735  O   ILE A 216     -18.329 -12.199  15.063  1.00  9.00           O  
ANISOU 1735  O   ILE A 216     1027   1060   1333   -236     13   -246       O  
ATOM   1736  CB  ILE A 216     -20.069  -9.371  14.573  1.00  8.86           C  
ANISOU 1736  CB  ILE A 216     1116   1041   1207     -2    -91   -257       C  
ATOM   1737  CG1 ILE A 216     -18.671  -8.986  14.081  1.00  8.37           C  
ANISOU 1737  CG1 ILE A 216     1070    973   1137     81    -92   -150       C  
ATOM   1738  CG2 ILE A 216     -20.733  -8.184  15.246  1.00  9.04           C  
ANISOU 1738  CG2 ILE A 216     1137   1078   1219     98    -52   -168       C  
ATOM   1739  CD1 ILE A 216     -18.634  -8.019  12.911  1.00  9.63           C  
ANISOU 1739  CD1 ILE A 216     1241   1187   1230    258    172    -41       C  
ATOM   1740  N  ASER A 217     -20.374 -12.545  14.161  0.34  9.86           N  
ANISOU 1740  N  ASER A 217     1216   1084   1445   -145   -222   -110       N  
ATOM   1741  N  BSER A 217     -20.376 -12.524  14.140  0.33 10.57           N  
ANISOU 1741  N  BSER A 217     1212   1208   1593   -148   -237   -205       N  
ATOM   1742  N  CSER A 217     -20.349 -12.534  14.125  0.33 10.26           N  
ANISOU 1742  N  CSER A 217     1163   1199   1534   -108   -237   -202       N  
ATOM   1743  CA ASER A 217     -20.003 -13.705  13.312  0.34 10.23           C  
ANISOU 1743  CA ASER A 217     1481   1120   1285   -148   -286    -95       C  
ATOM   1744  CA BSER A 217     -20.039 -13.701  13.301  0.33 11.82           C  
ANISOU 1744  CA BSER A 217     1596   1362   1532    -26   -245   -235       C  
ATOM   1745  CA CSER A 217     -19.934 -13.719  13.335  0.33 10.78           C  
ANISOU 1745  CA CSER A 217     1428   1316   1349    -64   -330   -241       C  
ATOM   1746  C  ASER A 217     -19.770 -13.191  11.876  0.34 11.16           C  
ANISOU 1746  C  ASER A 217     1811   1018   1411   -130    -31   -104       C  
ATOM   1747  C  BSER A 217     -19.808 -13.219  11.850  0.33 12.85           C  
ANISOU 1747  C  BSER A 217     1884   1325   1673    -96     36   -218       C  
ATOM   1748  C  CSER A 217     -19.823 -13.318  11.855  0.33 11.40           C  
ANISOU 1748  C  CSER A 217     1606   1264   1462    -58   -187    -83       C  
ATOM   1749  O  ASER A 217     -20.585 -12.351  11.393  0.34 16.98           O  
ANISOU 1749  O  ASER A 217     2370   2048   2033    895    184    618       O  
ATOM   1750  O  BSER A 217     -20.698 -12.503  11.308  0.33 20.00           O  
ANISOU 1750  O  BSER A 217     2538   2541   2518   1032    134    608       O  
ATOM   1751  O  CSER A 217     -20.807 -12.723  11.297  0.33 13.91           O  
ANISOU 1751  O  CSER A 217     1781   1817   1686    420    -82    355       O  
ATOM   1752  CB ASER A 217     -21.049 -14.802  13.357  0.34 10.57           C  
ANISOU 1752  CB ASER A 217     1772   1062   1180   -252   -276    162       C  
ATOM   1753  CB BSER A 217     -21.126 -14.755  13.353  0.33 14.07           C  
ANISOU 1753  CB BSER A 217     1916   1500   1930   -241   -168    -45       C  
ATOM   1754  CB CSER A 217     -20.866 -14.885  13.525  0.33 12.46           C  
ANISOU 1754  CB CSER A 217     1839   1333   1562   -220   -356   -156       C  
ATOM   1755  OG ASER A 217     -21.146 -15.364  14.661  0.34 10.28           O  
ANISOU 1755  OG ASER A 217     1634    931   1341   -506   -342    344       O  
ATOM   1756  OG BSER A 217     -20.742 -15.903  12.612  0.33 16.54           O  
ANISOU 1756  OG BSER A 217     2427   1579   2276    -61    -73    -88       O  
ATOM   1757  OG CSER A 217     -22.195 -14.491  13.225  0.33 14.27           O  
ANISOU 1757  OG CSER A 217     1832   1703   1886   -315   -587   -254       O  
ATOM   1758  N   VAL A 218     -18.656 -13.683  11.271  1.00  9.81           N  
ANISOU 1758  N   VAL A 218     1485    897   1344   -172   -294   -127       N  
ATOM   1759  CA  VAL A 218     -18.363 -13.465   9.839  1.00  9.65           C  
ANISOU 1759  CA  VAL A 218     1541    716   1406   -125   -286    -53       C  
ATOM   1760  C   VAL A 218     -18.116 -14.845   9.254  1.00  9.36           C  
ANISOU 1760  C   VAL A 218     1318    805   1431    -99   -235   -107       C  
ATOM   1761  O   VAL A 218     -17.776 -15.806  10.001  1.00  9.68           O  
ANISOU 1761  O   VAL A 218     1415    845   1417   -405   -315    -15       O  
ATOM   1762  CB  VAL A 218     -17.157 -12.534   9.656  1.00 10.05           C  
ANISOU 1762  CB  VAL A 218     1506    787   1526   -129   -335    -55       C  
ATOM   1763  CG1 VAL A 218     -17.382 -11.205  10.331  1.00 10.49           C  
ANISOU 1763  CG1 VAL A 218     1862    852   1269   -103   -532    -91       C  
ATOM   1764  CG2 VAL A 218     -15.855 -13.149  10.138  1.00 11.37           C  
ANISOU 1764  CG2 VAL A 218     1465    947   1905    -98   -310    -36       C  
ATOM   1765  N   SER A 219     -18.270 -14.989   7.949  1.00  8.77           N  
ANISOU 1765  N   SER A 219     1156    802   1373     88   -186   -134       N  
ATOM   1766  CA  SER A 219     -18.076 -16.322   7.353  1.00  8.98           C  
ANISOU 1766  CA  SER A 219     1413    629   1371    -45   -223     -1       C  
ATOM   1767  C   SER A 219     -16.594 -16.585   7.092  1.00 10.25           C  
ANISOU 1767  C   SER A 219     1407    751   1734     14   -284     43       C  
ATOM   1768  O   SER A 219     -15.799 -15.639   6.962  1.00 10.49           O  
ANISOU 1768  O   SER A 219     1497    827   1659    -94   -291     35       O  
ATOM   1769  CB  SER A 219     -18.849 -16.521   6.096  1.00  8.63           C  
ANISOU 1769  CB  SER A 219     1215    723   1340     43   -184   -104       C  
ATOM   1770  OG  SER A 219     -18.410 -15.600   5.123  1.00 10.01           O  
ANISOU 1770  OG  SER A 219     1275    888   1639   -136    -61      4       O  
ATOM   1771  N   SER A 220     -16.253 -17.848   6.923  1.00 10.27           N  
ANISOU 1771  N   SER A 220     1331    725   1847    -52    -81     20       N  
ATOM   1772  CA  SER A 220     -14.883 -18.228   6.530  1.00 10.84           C  
ANISOU 1772  CA  SER A 220     1158    914   2046     56   -393    160       C  
ATOM   1773  C   SER A 220     -14.519 -17.525   5.221  1.00 10.29           C  
ANISOU 1773  C   SER A 220     1047    906   1957    -71   -215   -133       C  
ATOM   1774  O   SER A 220     -13.376 -17.085   5.090  1.00 12.34           O  
ANISOU 1774  O   SER A 220     1060    920   2707    -86    -55    254       O  
ATOM   1775  CB  SER A 220     -14.761 -19.725   6.480  1.00 13.33           C  
ANISOU 1775  CB  SER A 220     1733    984   2348    283   -125     50       C  
ATOM   1776  OG  SER A 220     -15.745 -20.314   5.648  1.00 15.28           O  
ANISOU 1776  OG  SER A 220     1989   1273   2543    281   -117   -292       O  
ATOM   1777  N   GLU A 221     -15.460 -17.379   4.291  1.00  9.94           N  
ANISOU 1777  N   GLU A 221     1042    908   1825     71    -67    -66       N  
ATOM   1778  CA  GLU A 221     -15.169 -16.724   2.996  1.00 10.47           C  
ANISOU 1778  CA  GLU A 221     1270   1070   1637     60    -10   -173       C  
ATOM   1779  C   GLU A 221     -14.884 -15.234   3.188  1.00 10.42           C  
ANISOU 1779  C   GLU A 221     1343   1048   1567     95     34    -50       C  
ATOM   1780  O   GLU A 221     -14.061 -14.665   2.436  1.00 10.22           O  
ANISOU 1780  O   GLU A 221     1178    985   1720     37     -7     14       O  
ATOM   1781  CB  GLU A 221     -16.298 -16.926   2.002  1.00 11.45           C  
ANISOU 1781  CB  GLU A 221     1459   1304   1587    190   -188   -103       C  
ATOM   1782  CG  GLU A 221     -16.518 -18.365   1.580  1.00 13.02           C  
ANISOU 1782  CG  GLU A 221     1788   1484   1672    -21   -259   -318       C  
ATOM   1783  CD  GLU A 221     -17.371 -19.187   2.538  1.00 12.67           C  
ANISOU 1783  CD  GLU A 221     1889   1136   1787   -133   -274   -374       C  
ATOM   1784  OE1 GLU A 221     -17.957 -18.615   3.459  1.00 12.21           O  
ANISOU 1784  OE1 GLU A 221     1629   1228   1782   -185    -39   -100       O  
ATOM   1785  OE2 GLU A 221     -17.434 -20.416   2.354  1.00 17.40           O  
ANISOU 1785  OE2 GLU A 221     2776   1094   2741   -415    -36   -270       O  
ATOM   1786  N   GLN A 222     -15.601 -14.575   4.088  1.00  9.46           N  
ANISOU 1786  N   GLN A 222     1016    926   1652    -21     17    -46       N  
ATOM   1787  CA  GLN A 222     -15.337 -13.131   4.335  1.00  9.41           C  
ANISOU 1787  CA  GLN A 222     1029    816   1728    -45   -138    205       C  
ATOM   1788  C   GLN A 222     -13.908 -12.936   4.842  1.00  9.62           C  
ANISOU 1788  C   GLN A 222     1094   1162   1397   -128   -128    296       C  
ATOM   1789  O   GLN A 222     -13.198 -12.067   4.324  1.00  9.87           O  
ANISOU 1789  O   GLN A 222     1174   1139   1437   -158    -72    232       O  
ATOM   1790  CB  GLN A 222     -16.423 -12.605   5.265  1.00  9.23           C  
ANISOU 1790  CB  GLN A 222     1039    862   1604    -50   -179     77       C  
ATOM   1791  CG  GLN A 222     -17.790 -12.537   4.593  1.00  8.97           C  
ANISOU 1791  CG  GLN A 222      985   1002   1418   -191    -85     -8       C  
ATOM   1792  CD  GLN A 222     -18.885 -11.986   5.475  1.00  8.71           C  
ANISOU 1792  CD  GLN A 222     1013    806   1488   -114   -113      3       C  
ATOM   1793  OE1 GLN A 222     -18.991 -12.332   6.646  1.00  9.24           O  
ANISOU 1793  OE1 GLN A 222     1109    953   1447    -96   -112    103       O  
ATOM   1794  NE2 GLN A 222     -19.707 -11.127   4.901  1.00  9.04           N  
ANISOU 1794  NE2 GLN A 222      970    895   1566   -151   -210    120       N  
ATOM   1795  N   VAL A 223     -13.506 -13.695   5.861  1.00  9.51           N  
ANISOU 1795  N   VAL A 223     1158    896   1557   -160   -190    357       N  
ATOM   1796  CA  VAL A 223     -12.140 -13.476   6.418  1.00 10.86           C  
ANISOU 1796  CA  VAL A 223     1215   1369   1541   -361   -182    221       C  
ATOM   1797  C   VAL A 223     -11.089 -13.977   5.422  1.00  9.84           C  
ANISOU 1797  C   VAL A 223     1225    787   1723   -272   -172    252       C  
ATOM   1798  O   VAL A 223     -10.017 -13.381   5.363  1.00 10.80           O  
ANISOU 1798  O   VAL A 223     1035   1344   1723   -259   -318    401       O  
ATOM   1799  CB  VAL A 223     -11.986 -14.077   7.827  1.00 13.62           C  
ANISOU 1799  CB  VAL A 223     1584   1958   1630   -295   -278    420       C  
ATOM   1800  CG1 VAL A 223     -12.046 -15.590   7.818  1.00 15.72           C  
ANISOU 1800  CG1 VAL A 223     1491   2051   2429   -541   -215    304       C  
ATOM   1801  CG2 VAL A 223     -10.715 -13.591   8.507  1.00 14.22           C  
ANISOU 1801  CG2 VAL A 223     1709   2161   1531   -416   -266    267       C  
ATOM   1802  N   LEU A 224     -11.374 -15.004   4.631  1.00 10.44           N  
ANISOU 1802  N   LEU A 224     1139    887   1938   -270    -40     74       N  
ATOM   1803  CA  LEU A 224     -10.420 -15.481   3.591  1.00 12.38           C  
ANISOU 1803  CA  LEU A 224     1537   1000   2163    -73     61   -129       C  
ATOM   1804  C   LEU A 224     -10.075 -14.309   2.670  1.00 10.53           C  
ANISOU 1804  C   LEU A 224     1049   1186   1766    -90    -64   -205       C  
ATOM   1805  O   LEU A 224      -8.914 -14.174   2.295  1.00 11.60           O  
ANISOU 1805  O   LEU A 224     1158   1447   1800   -155    182   -205       O  
ATOM   1806  CB  LEU A 224     -11.068 -16.658   2.846  1.00 16.22           C  
ANISOU 1806  CB  LEU A 224     2025   1144   2994   -178     40   -470       C  
ATOM   1807  CG  LEU A 224     -10.407 -17.158   1.569  1.00 22.14           C  
ANISOU 1807  CG  LEU A 224     2356   2544   3510   -145    213   -891       C  
ATOM   1808  CD1 LEU A 224     -11.018 -18.492   1.185  1.00 27.54           C  
ANISOU 1808  CD1 LEU A 224     3299   2774   4390   -247    -34  -1396       C  
ATOM   1809  CD2 LEU A 224     -10.548 -16.173   0.427  1.00 28.37           C  
ANISOU 1809  CD2 LEU A 224     3712   2784   4282   -109     57   -546       C  
ATOM   1810  N   LYS A 225     -11.047 -13.477   2.319  1.00  9.74           N  
ANISOU 1810  N   LYS A 225      903   1343   1454    -52    -21   -204       N  
ATOM   1811  CA  LYS A 225     -10.807 -12.344   1.404  1.00 10.89           C  
ANISOU 1811  CA  LYS A 225     1343   1282   1513    -10     46   -180       C  
ATOM   1812  C   LYS A 225      -9.892 -11.324   2.086  1.00  9.87           C  
ANISOU 1812  C   LYS A 225     1461   1238   1048    -61    -88    134       C  
ATOM   1813  O   LYS A 225      -9.048 -10.731   1.410  1.00 10.82           O  
ANISOU 1813  O   LYS A 225     1830   1330    950   -328    -16     48       O  
ATOM   1814  CB  LYS A 225     -12.096 -11.659   0.935  1.00 12.00           C  
ANISOU 1814  CB  LYS A 225     1439   1871   1247    -44   -255   -277       C  
ATOM   1815  CG  LYS A 225     -11.867 -10.504  -0.034  1.00 18.06           C  
ANISOU 1815  CG  LYS A 225     2281   2410   2168   -242   -141    150       C  
ATOM   1816  CD  LYS A 225     -11.563 -10.967  -1.426  1.00 23.60           C  
ANISOU 1816  CD  LYS A 225     3427   3075   2463     12    -38   -218       C  
ATOM   1817  CE  LYS A 225     -12.794 -10.984  -2.301  1.00 28.30           C  
ANISOU 1817  CE  LYS A 225     3815   3993   2943    295   -355   -616       C  
ATOM   1818  NZ  LYS A 225     -12.472 -11.476  -3.661  1.00 30.93           N  
ANISOU 1818  NZ  LYS A 225     4561   4404   2784    -69    268   -202       N  
ATOM   1819  N   PHE A 226     -10.036 -11.088   3.387  1.00  8.53           N  
ANISOU 1819  N   PHE A 226     1203    957   1080     60     -8    145       N  
ATOM   1820  CA  PHE A 226      -9.109 -10.186   4.115  1.00  8.19           C  
ANISOU 1820  CA  PHE A 226     1148    910   1052     40     54     91       C  
ATOM   1821  C   PHE A 226      -7.677 -10.667   3.885  1.00  7.81           C  
ANISOU 1821  C   PHE A 226     1176    944    844     51     37     81       C  
ATOM   1822  O   PHE A 226      -6.749  -9.869   3.708  1.00  8.22           O  
ANISOU 1822  O   PHE A 226     1318    948    854    -80     51    -47       O  
ATOM   1823  CB  PHE A 226      -9.364 -10.172   5.624  1.00  8.05           C  
ANISOU 1823  CB  PHE A 226      862   1140   1054    107    -10     52       C  
ATOM   1824  CG  PHE A 226     -10.564  -9.413   6.126  1.00  9.00           C  
ANISOU 1824  CG  PHE A 226      901   1008   1510    182    -54    -48       C  
ATOM   1825  CD1 PHE A 226     -11.654  -9.036   5.353  1.00 10.26           C  
ANISOU 1825  CD1 PHE A 226     1085   1428   1384    233   -101   -143       C  
ATOM   1826  CD2 PHE A 226     -10.632  -9.156   7.487  1.00 11.76           C  
ANISOU 1826  CD2 PHE A 226      956   1813   1696    290      7   -356       C  
ATOM   1827  CE1 PHE A 226     -12.728  -8.352   5.904  1.00 11.10           C  
ANISOU 1827  CE1 PHE A 226     1058   1189   1970    336    -50     87       C  
ATOM   1828  CE2 PHE A 226     -11.709  -8.488   8.036  1.00 12.69           C  
ANISOU 1828  CE2 PHE A 226     1006   1721   2093    393    -60   -473       C  
ATOM   1829  CZ  PHE A 226     -12.748  -8.050   7.245  1.00 11.03           C  
ANISOU 1829  CZ  PHE A 226      606   1300   2284    172    113   -232       C  
ATOM   1830  N   ARG A 227      -7.464 -11.979   3.969  1.00  8.06           N  
ANISOU 1830  N   ARG A 227     1061    967   1032    -18    -36    133       N  
ATOM   1831  CA  ARG A 227      -6.128 -12.592   3.922  1.00  8.96           C  
ANISOU 1831  CA  ARG A 227     1272   1102   1031    200   -118      6       C  
ATOM   1832  C   ARG A 227      -5.520 -12.566   2.523  1.00  8.89           C  
ANISOU 1832  C   ARG A 227     1204    977   1196     16     53    -81       C  
ATOM   1833  O   ARG A 227      -4.366 -13.003   2.399  1.00 11.02           O  
ANISOU 1833  O   ARG A 227     1206   1606   1373    164    226     11       O  
ATOM   1834  CB  ARG A 227      -6.231 -14.034   4.417  1.00  9.09           C  
ANISOU 1834  CB  ARG A 227     1342    950   1160     82    -10   -116       C  
ATOM   1835  CG  ARG A 227      -6.749 -14.138   5.843  1.00  8.87           C  
ANISOU 1835  CG  ARG A 227     1309    927   1132    184    -79    -54       C  
ATOM   1836  CD  ARG A 227      -6.735 -15.574   6.290  1.00 10.18           C  
ANISOU 1836  CD  ARG A 227     1619    980   1267    208    -94     35       C  
ATOM   1837  NE  ARG A 227      -7.239 -15.729   7.662  1.00 10.34           N  
ANISOU 1837  NE  ARG A 227     1514   1009   1404   -277    -51    -30       N  
ATOM   1838  CZ  ARG A 227      -8.191 -16.601   8.026  1.00 10.88           C  
ANISOU 1838  CZ  ARG A 227     1284    946   1903   -197    117   -275       C  
ATOM   1839  NH1 ARG A 227      -8.637 -17.501   7.168  1.00 13.56           N  
ANISOU 1839  NH1 ARG A 227     1646   1114   2390   -302    -69   -478       N  
ATOM   1840  NH2 ARG A 227      -8.629 -16.626   9.268  1.00 12.87           N  
ANISOU 1840  NH2 ARG A 227     1941    970   1978   -353    306    -38       N  
ATOM   1841  N   LYS A 228      -6.240 -12.119   1.506  1.00  8.98           N  
ANISOU 1841  N   LYS A 228     1198   1220    994   -240      1   -111       N  
ATOM   1842  CA  LYS A 228      -5.711 -12.023   0.122  1.00 10.92           C  
ANISOU 1842  CA  LYS A 228     1647   1396   1105   -371    231   -263       C  
ATOM   1843  C   LYS A 228      -5.130 -10.636  -0.108  1.00  8.88           C  
ANISOU 1843  C   LYS A 228     1230   1245    898   -222    117   -363       C  
ATOM   1844  O   LYS A 228      -4.491 -10.421  -1.131  1.00 10.05           O  
ANISOU 1844  O   LYS A 228     1446   1218   1152   -124    289   -132       O  
ATOM   1845  CB  LYS A 228      -6.778 -12.397  -0.909  1.00 12.21           C  
ANISOU 1845  CB  LYS A 228     1927   1808    901   -270    230   -516       C  
ATOM   1846  CG  LYS A 228      -7.143 -13.870  -0.851  1.00 16.48           C  
ANISOU 1846  CG  LYS A 228     2711   2038   1510   -645    155   -360       C  
ATOM   1847  CD  LYS A 228      -8.150 -14.299  -1.862  1.00 19.94           C  
ANISOU 1847  CD  LYS A 228     2829   2981   1763   -557    -77   -448       C  
ATOM   1848  CE  LYS A 228      -8.147 -15.794  -2.066  1.00 23.75           C  
ANISOU 1848  CE  LYS A 228     3023   3193   2807   -339    -81   -573       C  
ATOM   1849  NZ  LYS A 228      -9.235 -16.207  -2.975  1.00 27.86           N  
ANISOU 1849  NZ  LYS A 228     3205   4417   2961   -860   -199   -479       N  
ATOM   1850  N   LEU A 229      -5.385  -9.710   0.805  1.00  7.85           N  
ANISOU 1850  N   LEU A 229     1065    881   1034    -13     79   -191       N  
ATOM   1851  CA  LEU A 229      -4.750  -8.381   0.721  1.00  8.18           C  
ANISOU 1851  CA  LEU A 229     1157    952    999    -67    101     10       C  
ATOM   1852  C   LEU A 229      -3.234  -8.511   0.839  1.00  7.37           C  
ANISOU 1852  C   LEU A 229     1175    896    726    -53     69    -93       C  
ATOM   1853  O   LEU A 229      -2.704  -9.555   1.237  1.00  8.03           O  
ANISOU 1853  O   LEU A 229     1228    905    917    -23     82    -40       O  
ATOM   1854  CB  LEU A 229      -5.307  -7.470   1.807  1.00  8.07           C  
ANISOU 1854  CB  LEU A 229     1207    802   1056    -32     66      6       C  
ATOM   1855  CG  LEU A 229      -6.743  -7.015   1.585  1.00  8.70           C  
ANISOU 1855  CG  LEU A 229     1142   1186    978   -107    -64    -49       C  
ATOM   1856  CD1 LEU A 229      -7.260  -6.379   2.864  1.00  9.23           C  
ANISOU 1856  CD1 LEU A 229     1376    926   1205    -84     12   -174       C  
ATOM   1857  CD2 LEU A 229      -6.813  -6.016   0.443  1.00  9.40           C  
ANISOU 1857  CD2 LEU A 229      981   1206   1383    113     65    191       C  
ATOM   1858  N   ASN A 230      -2.555  -7.444   0.485  1.00  7.88           N  
ANISOU 1858  N   ASN A 230     1128    877    989    -93     36   -123       N  
ATOM   1859  CA  ASN A 230      -1.083  -7.375   0.498  1.00  8.13           C  
ANISOU 1859  CA  ASN A 230     1096    941   1050     35    114    -75       C  
ATOM   1860  C   ASN A 230      -0.596  -6.242   1.398  1.00  7.78           C  
ANISOU 1860  C   ASN A 230     1008    934   1011     -5    229    -53       C  
ATOM   1861  O   ASN A 230      -1.096  -5.114   1.324  1.00  8.73           O  
ANISOU 1861  O   ASN A 230     1133   1020   1162     94    158    109       O  
ATOM   1862  CB  ASN A 230      -0.505  -7.126  -0.891  1.00  8.42           C  
ANISOU 1862  CB  ASN A 230     1064   1048   1085     99    101     78       C  
ATOM   1863  CG  ASN A 230      -0.519  -8.276  -1.873  1.00  9.63           C  
ANISOU 1863  CG  ASN A 230     1343   1189   1126    146    135     13       C  
ATOM   1864  OD1 ASN A 230      -0.014  -8.105  -2.986  1.00 12.52           O  
ANISOU 1864  OD1 ASN A 230     2353   1206   1198     24    420      5       O  
ATOM   1865  ND2 ASN A 230      -1.113  -9.411  -1.523  1.00 10.04           N  
ANISOU 1865  ND2 ASN A 230     1317   1197   1299     20    253   -215       N  
ATOM   1866  N   PHE A 231       0.461  -6.513   2.150  1.00  7.75           N  
ANISOU 1866  N   PHE A 231     1127    851    964    -44    134      3       N  
ATOM   1867  CA  PHE A 231       1.195  -5.447   2.871  1.00  8.08           C  
ANISOU 1867  CA  PHE A 231     1204    985    878    -22    120   -103       C  
ATOM   1868  C   PHE A 231       2.010  -4.579   1.892  1.00  9.36           C  
ANISOU 1868  C   PHE A 231     1412   1104   1038   -131    173    -60       C  
ATOM   1869  O   PHE A 231       2.213  -3.378   2.133  1.00  9.92           O  
ANISOU 1869  O   PHE A 231     1438   1126   1204   -220     89     49       O  
ATOM   1870  CB  PHE A 231       2.179  -6.054   3.860  1.00  8.72           C  
ANISOU 1870  CB  PHE A 231     1158   1165    989    -58     24     -3       C  
ATOM   1871  CG  PHE A 231       1.626  -6.671   5.119  1.00  8.40           C  
ANISOU 1871  CG  PHE A 231     1085   1070   1035     72     52     62       C  
ATOM   1872  CD1 PHE A 231       0.838  -5.934   5.998  1.00  7.97           C  
ANISOU 1872  CD1 PHE A 231     1044    913   1069     -8    -53    -47       C  
ATOM   1873  CD2 PHE A 231       1.994  -7.955   5.472  1.00  9.08           C  
ANISOU 1873  CD2 PHE A 231     1316   1041   1093    187    134    -67       C  
ATOM   1874  CE1 PHE A 231       0.443  -6.491   7.203  1.00  9.02           C  
ANISOU 1874  CE1 PHE A 231     1209   1158   1061      0    -16     13       C  
ATOM   1875  CE2 PHE A 231       1.577  -8.509   6.670  1.00  8.44           C  
ANISOU 1875  CE2 PHE A 231     1191    923   1090    176    -94     39       C  
ATOM   1876  CZ  PHE A 231       0.792  -7.777   7.532  1.00  8.85           C  
ANISOU 1876  CZ  PHE A 231     1256   1122    984     29    -15    -63       C  
ATOM   1877  N   ASN A 232       2.506  -5.199   0.828  1.00  8.56           N  
ANISOU 1877  N   ASN A 232     1069   1095   1088   -386    113   -188       N  
ATOM   1878  CA  ASN A 232       3.417  -4.547  -0.132  1.00  9.35           C  
ANISOU 1878  CA  ASN A 232     1107   1076   1369   -170    248     31       C  
ATOM   1879  C   ASN A 232       2.654  -3.655  -1.106  1.00  8.98           C  
ANISOU 1879  C   ASN A 232     1190   1108   1113    -32    448     24       C  
ATOM   1880  O   ASN A 232       1.417  -3.780  -1.278  1.00  9.20           O  
ANISOU 1880  O   ASN A 232     1218   1168   1110    148    241     87       O  
ATOM   1881  CB  ASN A 232       4.152  -5.614  -0.936  1.00  9.60           C  
ANISOU 1881  CB  ASN A 232     1040   1222   1384     21    377    208       C  
ATOM   1882  CG  ASN A 232       3.151  -6.565  -1.568  1.00  9.36           C  
ANISOU 1882  CG  ASN A 232     1138   1076   1341    138    285    117       C  
ATOM   1883  OD1 ASN A 232       2.616  -7.458  -0.909  1.00 10.00           O  
ANISOU 1883  OD1 ASN A 232     1233   1053   1511    176    382     81       O  
ATOM   1884  ND2 ASN A 232       2.850  -6.354  -2.843  1.00 11.21           N  
ANISOU 1884  ND2 ASN A 232     1636   1347   1276    383    246    -51       N  
ATOM   1885  N   GLY A 233       3.401  -2.738  -1.706  1.00  9.98           N  
ANISOU 1885  N   GLY A 233     1243   1293   1254    -89    360    251       N  
ATOM   1886  CA  GLY A 233       2.919  -1.972  -2.857  1.00  9.52           C  
ANISOU 1886  CA  GLY A 233     1259   1105   1253    -22    374    233       C  
ATOM   1887  C   GLY A 233       2.870  -2.813  -4.134  1.00  9.56           C  
ANISOU 1887  C   GLY A 233     1221   1221   1189    119    339    216       C  
ATOM   1888  O   GLY A 233       3.559  -3.851  -4.262  1.00 11.31           O  
ANISOU 1888  O   GLY A 233     1696   1327   1275    289    484    219       O  
ATOM   1889  N   GLU A 234       2.122  -2.338  -5.122  1.00  9.94           N  
ANISOU 1889  N   GLU A 234     1297   1160   1320     51    222    284       N  
ATOM   1890  CA  GLU A 234       2.053  -2.919  -6.483  1.00 10.45           C  
ANISOU 1890  CA  GLU A 234     1413   1235   1322     84    300    259       C  
ATOM   1891  C   GLU A 234       3.470  -2.987  -7.061  1.00 11.10           C  
ANISOU 1891  C   GLU A 234     1407   1359   1452    134    310    385       C  
ATOM   1892  O   GLU A 234       4.213  -2.010  -6.953  1.00 11.50           O  
ANISOU 1892  O   GLU A 234     1163   1695   1509     74    189    201       O  
ATOM   1893  CB  GLU A 234       1.106  -2.111  -7.366  1.00 11.65           C  
ANISOU 1893  CB  GLU A 234     1576   1652   1197    110    242    327       C  
ATOM   1894  CG  GLU A 234       0.871  -2.698  -8.735  1.00 13.90           C  
ANISOU 1894  CG  GLU A 234     1829   1944   1505   -275    269     92       C  
ATOM   1895  CD  GLU A 234       0.004  -1.799  -9.586  1.00 18.26           C  
ANISOU 1895  CD  GLU A 234     2337   2669   1930     85    -23    151       C  
ATOM   1896  OE1 GLU A 234      -0.344  -0.633  -9.144  1.00 18.19           O  
ANISOU 1896  OE1 GLU A 234     2471   2431   2008   -201     69    484       O  
ATOM   1897  OE2 GLU A 234      -0.222  -2.215 -10.728  1.00 20.27           O  
ANISOU 1897  OE2 GLU A 234     2719   2923   2060   -600   -401    167       O  
ATOM   1898  N   GLY A 235       3.810  -4.121  -7.674  1.00 12.94           N  
ANISOU 1898  N   GLY A 235     1824   1570   1520    270    273    268       N  
ATOM   1899  CA  GLY A 235       5.096  -4.329  -8.353  1.00 14.14           C  
ANISOU 1899  CA  GLY A 235     1820   1743   1809    537    257    -12       C  
ATOM   1900  C   GLY A 235       6.199  -4.710  -7.385  1.00 15.09           C  
ANISOU 1900  C   GLY A 235     1821   2426   1484    604    399    -15       C  
ATOM   1901  O   GLY A 235       7.338  -4.907  -7.823  1.00 19.38           O  
ANISOU 1901  O   GLY A 235     1987   3463   1910    641    669   -194       O  
ATOM   1902  N   GLU A 236       5.859  -4.852  -6.102  1.00 14.03           N  
ANISOU 1902  N   GLU A 236     1648   2180   1500    563    284    156       N  
ATOM   1903  CA  GLU A 236       6.802  -5.336  -5.074  1.00 13.60           C  
ANISOU 1903  CA  GLU A 236     1203   2239   1724    612    419    313       C  
ATOM   1904  C   GLU A 236       6.477  -6.792  -4.790  1.00 14.94           C  
ANISOU 1904  C   GLU A 236     1767   2291   1617    355    433    146       C  
ATOM   1905  O   GLU A 236       5.389  -7.282  -5.114  1.00 15.50           O  
ANISOU 1905  O   GLU A 236     1844   2218   1828    336    448    105       O  
ATOM   1906  CB  GLU A 236       6.711  -4.537  -3.781  1.00 14.07           C  
ANISOU 1906  CB  GLU A 236     1445   2044   1855    506    440    280       C  
ATOM   1907  CG  GLU A 236       7.074  -3.077  -3.914  1.00 15.23           C  
ANISOU 1907  CG  GLU A 236     1379   2220   2188    165    582    330       C  
ATOM   1908  CD  GLU A 236       6.952  -2.311  -2.611  1.00 21.15           C  
ANISOU 1908  CD  GLU A 236     2825   2588   2620     46    548     34       C  
ATOM   1909  OE1 GLU A 236       6.228  -2.800  -1.696  1.00 23.87           O  
ANISOU 1909  OE1 GLU A 236     2280   3091   3696    147    485    824       O  
ATOM   1910  OE2 GLU A 236       7.585  -1.236  -2.505  1.00 30.83           O  
ANISOU 1910  OE2 GLU A 236     4254   3063   4394   -505    899    -85       O  
ATOM   1911  N   PRO A 237       7.435  -7.534  -4.199  1.00 14.35           N  
ANISOU 1911  N   PRO A 237     1483   2102   1866    240    685    357       N  
ATOM   1912  CA  PRO A 237       7.205  -8.926  -3.831  1.00 14.58           C  
ANISOU 1912  CA  PRO A 237     1479   2057   2002    289    665    425       C  
ATOM   1913  C   PRO A 237       5.979  -9.058  -2.925  1.00 12.40           C  
ANISOU 1913  C   PRO A 237     1426   1595   1691    205    477    357       C  
ATOM   1914  O   PRO A 237       5.810  -8.279  -2.001  1.00 14.18           O  
ANISOU 1914  O   PRO A 237     1533   2178   1677    365    430    190       O  
ATOM   1915  CB  PRO A 237       8.501  -9.314  -3.117  1.00 16.20           C  
ANISOU 1915  CB  PRO A 237     1322   2418   2413    416    612    284       C  
ATOM   1916  CG  PRO A 237       9.538  -8.424  -3.765  1.00 17.56           C  
ANISOU 1916  CG  PRO A 237     1618   2472   2579    344    549    532       C  
ATOM   1917  CD  PRO A 237       8.814  -7.103  -3.916  1.00 15.32           C  
ANISOU 1917  CD  PRO A 237     1489   2389   1942    206    421    663       C  
ATOM   1918  N   GLU A 238       5.139 -10.035  -3.236  1.00 12.14           N  
ANISOU 1918  N   GLU A 238     1381   1472   1757    469    451   -177       N  
ATOM   1919  CA  GLU A 238       3.845 -10.185  -2.537  1.00 11.48           C  
ANISOU 1919  CA  GLU A 238     1514   1356   1491    368    495   -120       C  
ATOM   1920  C   GLU A 238       4.058 -10.747  -1.129  1.00 11.04           C  
ANISOU 1920  C   GLU A 238     1642    942   1610    151    371     22       C  
ATOM   1921  O   GLU A 238       4.598 -11.842  -0.960  1.00 12.13           O  
ANISOU 1921  O   GLU A 238     1707   1208   1691    481    375   -121       O  
ATOM   1922  CB  GLU A 238       2.907 -11.075  -3.329  1.00 14.24           C  
ANISOU 1922  CB  GLU A 238     1887   1759   1763    391    343   -579       C  
ATOM   1923  CG  GLU A 238       1.513 -11.096  -2.763  1.00 14.67           C  
ANISOU 1923  CG  GLU A 238     1767   1652   2154    200    237   -398       C  
ATOM   1924  CD  GLU A 238       0.468 -11.719  -3.665  1.00 15.00           C  
ANISOU 1924  CD  GLU A 238     1865   1707   2126    186    307   -649       C  
ATOM   1925  OE1 GLU A 238       0.852 -12.316  -4.729  1.00 20.27           O  
ANISOU 1925  OE1 GLU A 238     2833   2537   2332    -59    222  -1274       O  
ATOM   1926  OE2 GLU A 238      -0.718 -11.637  -3.318  1.00 13.54           O  
ANISOU 1926  OE2 GLU A 238     1754   1476   1915    113    197   -540       O  
ATOM   1927  N   GLU A 239       3.532 -10.033  -0.144  1.00 10.42           N  
ANISOU 1927  N   GLU A 239     1341   1213   1403     95    322     39       N  
ATOM   1928  CA  GLU A 239       3.510 -10.455   1.260  1.00 10.85           C  
ANISOU 1928  CA  GLU A 239     1306   1339   1477    268    318    166       C  
ATOM   1929  C   GLU A 239       2.055 -10.308   1.699  1.00  9.12           C  
ANISOU 1929  C   GLU A 239     1236    981   1247    278    230    197       C  
ATOM   1930  O   GLU A 239       1.548  -9.182   1.752  1.00 10.37           O  
ANISOU 1930  O   GLU A 239     1437    957   1543    264    389    180       O  
ATOM   1931  CB  GLU A 239       4.446  -9.615   2.125  1.00 14.56           C  
ANISOU 1931  CB  GLU A 239     1790   1848   1892   -191     72    130       C  
ATOM   1932  CG  GLU A 239       4.647 -10.229   3.511  1.00 16.23           C  
ANISOU 1932  CG  GLU A 239     2103   2022   2041    366     61    188       C  
ATOM   1933  CD  GLU A 239       5.257 -11.625   3.570  1.00 17.90           C  
ANISOU 1933  CD  GLU A 239     2489   2277   2034    774    343    -37       C  
ATOM   1934  OE1 GLU A 239       6.299 -11.810   2.954  1.00 24.60           O  
ANISOU 1934  OE1 GLU A 239     2881   3838   2627   1344    774    262       O  
ATOM   1935  OE2 GLU A 239       4.720 -12.512   4.261  1.00 20.42           O  
ANISOU 1935  OE2 GLU A 239     2293   2109   3356    663    642    -38       O  
ATOM   1936  N   LEU A 240       1.395 -11.424   2.000  1.00  8.32           N  
ANISOU 1936  N   LEU A 240     1281    926    953    242    239     59       N  
ATOM   1937  CA  LEU A 240      -0.028 -11.381   2.323  1.00  8.42           C  
ANISOU 1937  CA  LEU A 240     1200    980   1017     86    169     24       C  
ATOM   1938  C   LEU A 240      -0.195 -10.584   3.615  1.00  7.54           C  
ANISOU 1938  C   LEU A 240      904    908   1053      7    193      0       C  
ATOM   1939  O   LEU A 240       0.558 -10.742   4.601  1.00  8.75           O  
ANISOU 1939  O   LEU A 240     1021   1130   1172    163    192     32       O  
ATOM   1940  CB  LEU A 240      -0.564 -12.794   2.506  1.00  8.89           C  
ANISOU 1940  CB  LEU A 240     1032   1063   1280     33    209     57       C  
ATOM   1941  CG  LEU A 240      -0.582 -13.656   1.261  1.00 10.44           C  
ANISOU 1941  CG  LEU A 240     1454    869   1644     94     90   -139       C  
ATOM   1942  CD1 LEU A 240      -1.172 -14.997   1.632  1.00 11.15           C  
ANISOU 1942  CD1 LEU A 240     1388    823   2026    182     40     13       C  
ATOM   1943  CD2 LEU A 240      -1.363 -13.010   0.137  1.00 12.03           C  
ANISOU 1943  CD2 LEU A 240     1806   1043   1721    159    -39   -110       C  
ATOM   1944  N   MET A 241      -1.243  -9.779   3.625  1.00  7.39           N  
ANISOU 1944  N   MET A 241     1014    973    819    127    123     86       N  
ATOM   1945  CA  MET A 241      -1.624  -8.967   4.795  1.00  7.62           C  
ANISOU 1945  CA  MET A 241     1117    887    888     50    163      0       C  
ATOM   1946  C   MET A 241      -2.401  -9.894   5.733  1.00  7.37           C  
ANISOU 1946  C   MET A 241      933    988    877     42    144     -5       C  
ATOM   1947  O   MET A 241      -3.624 -10.043   5.621  1.00  7.91           O  
ANISOU 1947  O   MET A 241      993   1101    910    -30     95     46       O  
ATOM   1948  CB  MET A 241      -2.477  -7.772   4.369  1.00  8.20           C  
ANISOU 1948  CB  MET A 241     1176    947    993    170    127    -94       C  
ATOM   1949  CG  MET A 241      -2.831  -6.843   5.530  1.00  7.85           C  
ANISOU 1949  CG  MET A 241     1124    971    887     59    188    -72       C  
ATOM   1950  SD  MET A 241      -3.800  -5.403   5.046  1.00  8.39           S  
ANISOU 1950  SD  MET A 241     1101    910   1173     55    207    -37       S  
ATOM   1951  CE  MET A 241      -2.513  -4.355   4.383  1.00  8.61           C  
ANISOU 1951  CE  MET A 241     1460    792   1019    -92    277    -40       C  
ATOM   1952  N   VAL A 242      -1.650 -10.554   6.605  1.00  7.18           N  
ANISOU 1952  N   VAL A 242      971    946    808    -75     84      3       N  
ATOM   1953  CA  VAL A 242      -2.181 -11.455   7.645  1.00  6.73           C  
ANISOU 1953  CA  VAL A 242      921    846    786     29    192    -88       C  
ATOM   1954  C   VAL A 242      -1.384 -11.221   8.909  1.00  6.84           C  
ANISOU 1954  C   VAL A 242     1009    775    813    -13     84    114       C  
ATOM   1955  O   VAL A 242      -0.211 -10.826   8.843  1.00  7.43           O  
ANISOU 1955  O   VAL A 242      943    919    958      1    172     92       O  
ATOM   1956  CB  VAL A 242      -2.128 -12.944   7.253  1.00  7.56           C  
ANISOU 1956  CB  VAL A 242     1161    863    849     57    227   -103       C  
ATOM   1957  CG1 VAL A 242      -3.055 -13.218   6.077  1.00  7.58           C  
ANISOU 1957  CG1 VAL A 242     1157    794    928     94    202    -69       C  
ATOM   1958  CG2 VAL A 242      -0.715 -13.437   6.963  1.00  8.32           C  
ANISOU 1958  CG2 VAL A 242     1185   1033    943     96    157   -100       C  
ATOM   1959  N   ASP A 243      -1.958 -11.562  10.052  1.00  6.51           N  
ANISOU 1959  N   ASP A 243      885    835    750     45     41    111       N  
ATOM   1960  CA  ASP A 243      -1.280 -11.443  11.362  1.00  6.81           C  
ANISOU 1960  CA  ASP A 243     1027    823    735    207     16     44       C  
ATOM   1961  C   ASP A 243      -0.784 -10.010  11.548  1.00  7.17           C  
ANISOU 1961  C   ASP A 243      921    918    882     64     73      3       C  
ATOM   1962  O   ASP A 243       0.323  -9.773  12.024  1.00  8.13           O  
ANISOU 1962  O   ASP A 243     1033    829   1227    166    -97    -57       O  
ATOM   1963  CB  ASP A 243      -0.190 -12.501  11.510  1.00  7.03           C  
ANISOU 1963  CB  ASP A 243      924    865    879    156     16     44       C  
ATOM   1964  CG  ASP A 243      -0.790 -13.882  11.596  1.00  7.61           C  
ANISOU 1964  CG  ASP A 243      986    900   1003     77     86   -116       C  
ATOM   1965  OD1 ASP A 243      -1.823 -14.049  12.258  1.00  7.87           O  
ANISOU 1965  OD1 ASP A 243      996    667   1326    174    150    119       O  
ATOM   1966  OD2 ASP A 243      -0.197 -14.802  10.983  1.00  8.53           O  
ANISOU 1966  OD2 ASP A 243     1078    810   1351    139    213    -82       O  
ATOM   1967  N   ASN A 244      -1.700  -9.075  11.319  1.00  6.24           N  
ANISOU 1967  N   ASN A 244      821    756    791    -15     79   -121       N  
ATOM   1968  CA  ASN A 244      -1.442  -7.636  11.530  1.00  6.60           C  
ANISOU 1968  CA  ASN A 244      877    723    908    -28    105     -7       C  
ATOM   1969  C   ASN A 244      -1.969  -7.191  12.895  1.00  6.56           C  
ANISOU 1969  C   ASN A 244      720    851    918     49     61    -53       C  
ATOM   1970  O   ASN A 244      -2.596  -6.125  13.009  1.00  7.48           O  
ANISOU 1970  O   ASN A 244      878    947   1017    190    159     49       O  
ATOM   1971  CB  ASN A 244      -1.996  -6.798  10.380  1.00  6.84           C  
ANISOU 1971  CB  ASN A 244      823    748   1025      0     35     23       C  
ATOM   1972  CG  ASN A 244      -3.495  -6.910  10.226  1.00  6.96           C  
ANISOU 1972  CG  ASN A 244      841    778   1025    -24    -80     88       C  
ATOM   1973  OD1 ASN A 244      -4.115  -7.798  10.819  1.00  7.61           O  
ANISOU 1973  OD1 ASN A 244      761    781   1346    190    217    156       O  
ATOM   1974  ND2 ASN A 244      -4.062  -6.033   9.407  1.00  8.58           N  
ANISOU 1974  ND2 ASN A 244     1095   1156   1007    -66   -116    353       N  
ATOM   1975  N   TRP A 245      -1.734  -8.005  13.908  1.00  6.61           N  
ANISOU 1975  N   TRP A 245      799    743    969    115     40    -95       N  
ATOM   1976  CA  TRP A 245      -2.151  -7.748  15.300  1.00  6.44           C  
ANISOU 1976  CA  TRP A 245      857    668    922    109     36    -28       C  
ATOM   1977  C   TRP A 245      -0.933  -7.634  16.221  1.00  6.54           C  
ANISOU 1977  C   TRP A 245      863    792    829     43     72     60       C  
ATOM   1978  O   TRP A 245       0.075  -8.354  16.062  1.00  7.45           O  
ANISOU 1978  O   TRP A 245      874    998    956    110     -1   -162       O  
ATOM   1979  CB  TRP A 245      -3.113  -8.841  15.770  1.00  6.56           C  
ANISOU 1979  CB  TRP A 245      800    720    971     88    144   -177       C  
ATOM   1980  CG  TRP A 245      -2.669 -10.267  15.602  1.00  6.34           C  
ANISOU 1980  CG  TRP A 245      696    718    992    130    120     56       C  
ATOM   1981  CD1 TRP A 245      -2.762 -11.007  14.461  1.00  6.97           C  
ANISOU 1981  CD1 TRP A 245      944    812    890    120    302    125       C  
ATOM   1982  CD2 TRP A 245      -2.076 -11.124  16.585  1.00  7.08           C  
ANISOU 1982  CD2 TRP A 245      816    867   1007    112    116    146       C  
ATOM   1983  NE1 TRP A 245      -2.261 -12.267  14.655  1.00  6.78           N  
ANISOU 1983  NE1 TRP A 245     1017    756    801    119    167     -2       N  
ATOM   1984  CE2 TRP A 245      -1.840 -12.362  15.954  1.00  7.31           C  
ANISOU 1984  CE2 TRP A 245     1014    851    912    127     23    151       C  
ATOM   1985  CE3 TRP A 245      -1.792 -10.998  17.949  1.00  7.92           C  
ANISOU 1985  CE3 TRP A 245     1091    937    980     35    228     67       C  
ATOM   1986  CZ2 TRP A 245      -1.267 -13.439  16.620  1.00  7.22           C  
ANISOU 1986  CZ2 TRP A 245     1137    615    990    208    126    -16       C  
ATOM   1987  CZ3 TRP A 245      -1.228 -12.066  18.611  1.00  8.61           C  
ANISOU 1987  CZ3 TRP A 245     1321   1050    899     97     82     72       C  
ATOM   1988  CH2 TRP A 245      -0.987 -13.274  17.957  1.00  8.86           C  
ANISOU 1988  CH2 TRP A 245     1296   1116    953    291    147    109       C  
ATOM   1989  N   ARG A 246      -1.064  -6.774  17.199  1.00  6.31           N  
ANISOU 1989  N   ARG A 246      784    803    808    103     11     83       N  
ATOM   1990  CA  ARG A 246      -0.128  -6.659  18.319  1.00  6.55           C  
ANISOU 1990  CA  ARG A 246      679    913    897    189     -1    -10       C  
ATOM   1991  C   ARG A 246      -0.593  -7.583  19.435  1.00  6.75           C  
ANISOU 1991  C   ARG A 246      873    972    716    182    -53    -62       C  
ATOM   1992  O   ARG A 246      -1.782  -7.604  19.767  1.00  7.10           O  
ANISOU 1992  O   ARG A 246      859    845    990    192    -58    -71       O  
ATOM   1993  CB  ARG A 246      -0.050  -5.223  18.812  1.00  6.54           C  
ANISOU 1993  CB  ARG A 246      637    934    911     39     -6     22       C  
ATOM   1994  CG  ARG A 246       1.058  -5.014  19.834  1.00  6.58           C  
ANISOU 1994  CG  ARG A 246      599    870   1031     98    -70     50       C  
ATOM   1995  CD  ARG A 246       0.992  -3.672  20.495  1.00  6.84           C  
ANISOU 1995  CD  ARG A 246      479    984   1135     55   -112    -96       C  
ATOM   1996  NE  ARG A 246       2.235  -3.347  21.170  1.00  7.28           N  
ANISOU 1996  NE  ARG A 246      453   1148   1165    -73    -41   -182       N  
ATOM   1997  CZ  ARG A 246       2.434  -2.343  22.009  1.00  7.32           C  
ANISOU 1997  CZ  ARG A 246      531   1236   1014   -130     47   -171       C  
ATOM   1998  NH1 ARG A 246       1.447  -1.547  22.385  1.00  7.69           N  
ANISOU 1998  NH1 ARG A 246      628   1106   1185   -116     -3   -205       N  
ATOM   1999  NH2 ARG A 246       3.656  -2.124  22.463  1.00  8.42           N  
ANISOU 1999  NH2 ARG A 246      515   1383   1301   -153     12   -160       N  
ATOM   2000  N   PRO A 247       0.288  -8.393  20.059  1.00  7.20           N  
ANISOU 2000  N   PRO A 247      857    992    885    161     13    100       N  
ATOM   2001  CA  PRO A 247      -0.152  -9.229  21.165  1.00  8.08           C  
ANISOU 2001  CA  PRO A 247     1095   1205    770    212    135     83       C  
ATOM   2002  C   PRO A 247      -0.521  -8.401  22.404  1.00  6.87           C  
ANISOU 2002  C   PRO A 247      984    744    879    235     62    145       C  
ATOM   2003  O   PRO A 247      -0.180  -7.212  22.511  1.00  7.39           O  
ANISOU 2003  O   PRO A 247      949    833   1022    120     24    -43       O  
ATOM   2004  CB  PRO A 247       1.055 -10.114  21.476  1.00 11.06           C  
ANISOU 2004  CB  PRO A 247     1606   1324   1272    488    -92    202       C  
ATOM   2005  CG  PRO A 247       2.023  -9.931  20.372  1.00 14.17           C  
ANISOU 2005  CG  PRO A 247     1755   1653   1975    487    142    596       C  
ATOM   2006  CD  PRO A 247       1.703  -8.600  19.739  1.00  8.79           C  
ANISOU 2006  CD  PRO A 247      837   1348   1155    198    -11    241       C  
ATOM   2007  N   ALA A 248      -1.185  -9.060  23.343  1.00  7.93           N  
ANISOU 2007  N   ALA A 248     1140    874    997    122    102    202       N  
ATOM   2008  CA  ALA A 248      -1.551  -8.452  24.629  1.00  8.37           C  
ANISOU 2008  CA  ALA A 248     1083    902   1195    168    223     64       C  
ATOM   2009  C   ALA A 248      -0.302  -7.938  25.336  1.00  8.72           C  
ANISOU 2009  C   ALA A 248      993   1189   1130    343    124    107       C  
ATOM   2010  O   ALA A 248       0.725  -8.612  25.385  1.00  9.25           O  
ANISOU 2010  O   ALA A 248      968   1256   1289    330    -32     13       O  
ATOM   2011  CB  ALA A 248      -2.308  -9.461  25.470  1.00  8.90           C  
ANISOU 2011  CB  ALA A 248     1116   1061   1203    224    314    137       C  
ATOM   2012  N   GLN A 249      -0.447  -6.764  25.935  1.00  7.97           N  
ANISOU 2012  N   GLN A 249     1010   1066    949    115    -19    129       N  
ATOM   2013  CA  GLN A 249       0.613  -6.039  26.669  1.00  8.84           C  
ANISOU 2013  CA  GLN A 249      956   1321   1081    127    -71     -3       C  
ATOM   2014  C   GLN A 249       0.342  -6.084  28.163  1.00  8.90           C  
ANISOU 2014  C   GLN A 249     1073   1170   1136     25     17     54       C  
ATOM   2015  O   GLN A 249      -0.789  -6.298  28.601  1.00  8.90           O  
ANISOU 2015  O   GLN A 249     1045   1228   1108    116     25    102       O  
ATOM   2016  CB  GLN A 249       0.702  -4.602  26.171  1.00  8.43           C  
ANISOU 2016  CB  GLN A 249      801   1292   1108     14    -32    -39       C  
ATOM   2017  CG  GLN A 249       0.989  -4.530  24.683  1.00  8.98           C  
ANISOU 2017  CG  GLN A 249     1143   1186   1081     87    -73    110       C  
ATOM   2018  CD  GLN A 249       2.310  -5.193  24.341  1.00  9.07           C  
ANISOU 2018  CD  GLN A 249     1131   1218   1094     85    -88     48       C  
ATOM   2019  OE1 GLN A 249       3.358  -4.855  24.887  1.00 11.54           O  
ANISOU 2019  OE1 GLN A 249     1206   1816   1360   -268     73   -128       O  
ATOM   2020  NE2 GLN A 249       2.291  -6.127  23.397  1.00  9.21           N  
ANISOU 2020  NE2 GLN A 249     1178   1488    831     -1    -67     60       N  
ATOM   2021  N   PRO A 250       1.359  -5.863  29.010  1.00 11.41           N  
ANISOU 2021  N   PRO A 250     1107   2053   1175    394    -99    -54       N  
ATOM   2022  CA  PRO A 250       1.145  -5.894  30.455  1.00 11.67           C  
ANISOU 2022  CA  PRO A 250     1124   2095   1214    670    -74     61       C  
ATOM   2023  C   PRO A 250       0.076  -4.881  30.892  1.00 10.07           C  
ANISOU 2023  C   PRO A 250     1128   1499   1198    406   -111     31       C  
ATOM   2024  O   PRO A 250       0.096  -3.718  30.492  1.00 10.06           O  
ANISOU 2024  O   PRO A 250      959   1592   1268    346   -148     11       O  
ATOM   2025  CB  PRO A 250       2.538  -5.535  31.007  1.00 14.12           C  
ANISOU 2025  CB  PRO A 250     1198   2629   1537    938   -454      8       C  
ATOM   2026  CG  PRO A 250       3.497  -6.025  29.949  1.00 15.36           C  
ANISOU 2026  CG  PRO A 250     1542   2950   1344    546   -427   -313       C  
ATOM   2027  CD  PRO A 250       2.774  -5.681  28.662  1.00 12.38           C  
ANISOU 2027  CD  PRO A 250      993   2321   1390    614   -219   -150       C  
ATOM   2028  N   LEU A 251      -0.816  -5.334  31.765  1.00 10.18           N  
ANISOU 2028  N   LEU A 251     1273   1463   1129    352   -135    120       N  
ATOM   2029  CA  LEU A 251      -1.886  -4.447  32.287  1.00  9.58           C  
ANISOU 2029  CA  LEU A 251     1210   1187   1243    118    -62      2       C  
ATOM   2030  C   LEU A 251      -1.314  -3.334  33.178  1.00  8.58           C  
ANISOU 2030  C   LEU A 251      763   1397   1100    184    -27    -18       C  
ATOM   2031  O   LEU A 251      -1.883  -2.230  33.212  1.00  9.39           O  
ANISOU 2031  O   LEU A 251      886   1461   1217    285    -12     58       O  
ATOM   2032  CB  LEU A 251      -2.898  -5.332  33.016  1.00 10.56           C  
ANISOU 2032  CB  LEU A 251     1465   1423   1125     -2    -57    149       C  
ATOM   2033  CG  LEU A 251      -4.169  -4.622  33.472  1.00 10.88           C  
ANISOU 2033  CG  LEU A 251     1354   1529   1248   -222    128   -112       C  
ATOM   2034  CD1 LEU A 251      -4.930  -4.072  32.257  1.00 10.74           C  
ANISOU 2034  CD1 LEU A 251     1214   1542   1325   -200     67   -341       C  
ATOM   2035  CD2 LEU A 251      -5.050  -5.588  34.251  1.00 12.89           C  
ANISOU 2035  CD2 LEU A 251     1845   1608   1441   -411    220    -57       C  
ATOM   2036  N   LYS A 252      -0.266  -3.641  33.923  1.00  9.37           N  
ANISOU 2036  N   LYS A 252     1099   1483    977    545    -41     76       N  
ATOM   2037  CA  LYS A 252       0.388  -2.670  34.831  1.00 10.30           C  
ANISOU 2037  CA  LYS A 252     1300   1527   1086    481   -161     95       C  
ATOM   2038  C   LYS A 252      -0.671  -2.118  35.791  1.00  9.53           C  
ANISOU 2038  C   LYS A 252     1040   1450   1128    330   -194    121       C  
ATOM   2039  O   LYS A 252      -1.498  -2.907  36.270  1.00 13.00           O  
ANISOU 2039  O   LYS A 252     1712   1767   1459    -29    278   -132       O  
ATOM   2040  CB  LYS A 252       1.193  -1.665  34.020  1.00 11.89           C  
ANISOU 2040  CB  LYS A 252     1279   1810   1425    307   -106    114       C  
ATOM   2041  CG  LYS A 252       2.297  -2.325  33.212  1.00 13.30           C  
ANISOU 2041  CG  LYS A 252     1487   1917   1647    200    121     -9       C  
ATOM   2042  CD  LYS A 252       3.233  -1.355  32.603  1.00 15.39           C  
ANISOU 2042  CD  LYS A 252     1841   2068   1937     94    202    160       C  
ATOM   2043  CE  LYS A 252       4.393  -2.042  31.930  1.00 17.49           C  
ANISOU 2043  CE  LYS A 252     1682   2170   2793    267    163    138       C  
ATOM   2044  NZ  LYS A 252       5.281  -1.074  31.248  1.00 18.04           N  
ANISOU 2044  NZ  LYS A 252     1491   2627   2736     61     71    119       N  
ATOM   2045  N   ASN A 253      -0.653  -0.828  36.037  1.00 10.57           N  
ANISOU 2045  N   ASN A 253     1250   1542   1223     48   -219      2       N  
ATOM   2046  CA  ASN A 253      -1.483  -0.226  37.088  1.00 13.96           C  
ANISOU 2046  CA  ASN A 253     1528   2161   1615    310   -134   -229       C  
ATOM   2047  C   ASN A 253      -2.819   0.192  36.486  1.00 12.46           C  
ANISOU 2047  C   ASN A 253     1490   1670   1571    199    -51     55       C  
ATOM   2048  O   ASN A 253      -3.096   1.426  36.446  1.00 14.67           O  
ANISOU 2048  O   ASN A 253     1893   1700   1979    108   -263     85       O  
ATOM   2049  CB  ASN A 253      -0.748   0.936  37.736  1.00 14.87           C  
ANISOU 2049  CB  ASN A 253     1494   2291   1861    194   -150   -330       C  
ATOM   2050  CG  ASN A 253      -1.474   1.402  38.973  1.00 16.91           C  
ANISOU 2050  CG  ASN A 253     2517   2230   1678     86     24   -345       C  
ATOM   2051  OD1 ASN A 253      -2.000   0.590  39.723  1.00 23.31           O  
ANISOU 2051  OD1 ASN A 253     3464   2897   2494   -442    346    -88       O  
ATOM   2052  ND2 ASN A 253      -1.529   2.706  39.176  1.00 18.74           N  
ANISOU 2052  ND2 ASN A 253     2507   2133   2480   -254   -244   -305       N  
ATOM   2053  N   ARG A 254      -3.590  -0.795  35.973  1.00 11.31           N  
ANISOU 2053  N   ARG A 254     1111   1824   1361    262     18     92       N  
ATOM   2054  CA  ARG A 254      -4.909  -0.538  35.374  1.00  9.66           C  
ANISOU 2054  CA  ARG A 254     1006   1486   1176    287    156     47       C  
ATOM   2055  C   ARG A 254      -5.920  -1.563  35.846  1.00 10.39           C  
ANISOU 2055  C   ARG A 254     1444   1561    943    139    235     30       C  
ATOM   2056  O   ARG A 254      -5.531  -2.678  36.135  1.00 13.88           O  
ANISOU 2056  O   ARG A 254     1820   1574   1880    153    377    285       O  
ATOM   2057  CB  ARG A 254      -4.831  -0.509  33.851  1.00  8.81           C  
ANISOU 2057  CB  ARG A 254      946   1280   1120    192    -70    114       C  
ATOM   2058  CG  ARG A 254      -3.959   0.610  33.323  1.00  8.92           C  
ANISOU 2058  CG  ARG A 254     1052   1346    989     73    -91     91       C  
ATOM   2059  CD  ARG A 254      -3.919   0.615  31.813  1.00  8.54           C  
ANISOU 2059  CD  ARG A 254     1049   1252    943    252     63    204       C  
ATOM   2060  NE  ARG A 254      -3.056  -0.482  31.374  1.00  7.54           N  
ANISOU 2060  NE  ARG A 254      815   1227    820    142    -39    178       N  
ATOM   2061  CZ  ARG A 254      -2.809  -0.762  30.097  1.00  7.08           C  
ANISOU 2061  CZ  ARG A 254      744   1069    876    -54     33    126       C  
ATOM   2062  NH1 ARG A 254      -3.376  -0.078  29.119  1.00  6.92           N  
ANISOU 2062  NH1 ARG A 254      721    964    943     -5    -21     58       N  
ATOM   2063  NH2 ARG A 254      -1.976  -1.754  29.799  1.00  7.36           N  
ANISOU 2063  NH2 ARG A 254      777   1196    822    126    -48    218       N  
ATOM   2064  N   GLN A 255      -7.176  -1.149  35.887  1.00 11.13           N  
ANISOU 2064  N   GLN A 255     1230   2069    930   -106     30   -129       N  
ATOM   2065  CA  GLN A 255      -8.337  -2.014  36.156  1.00 13.72           C  
ANISOU 2065  CA  GLN A 255     1584   2427   1201   -473   -183   -101       C  
ATOM   2066  C   GLN A 255      -9.255  -1.916  34.949  1.00 12.44           C  
ANISOU 2066  C   GLN A 255     1332   2061   1333   -164   -186    -92       C  
ATOM   2067  O   GLN A 255      -9.406  -0.845  34.341  1.00 15.30           O  
ANISOU 2067  O   GLN A 255     1845   1940   2025   -153   -402   -217       O  
ATOM   2068  CB  GLN A 255      -9.009  -1.579  37.445  1.00 16.46           C  
ANISOU 2068  CB  GLN A 255     1682   3139   1431   -897    330    -37       C  
ATOM   2069  CG  GLN A 255      -8.094  -1.779  38.637  1.00 18.93           C  
ANISOU 2069  CG  GLN A 255     3149   2808   1235   -982    -74   -106       C  
ATOM   2070  CD  GLN A 255      -8.704  -1.428  39.966  1.00 22.37           C  
ANISOU 2070  CD  GLN A 255     4024   2993   1479   -684    383    -19       C  
ATOM   2071  OE1 GLN A 255      -8.983  -0.265  40.236  1.00 32.50           O  
ANISOU 2071  OE1 GLN A 255     5347   3509   3491   -337    941   -777       O  
ATOM   2072  NE2 GLN A 255      -8.894  -2.439  40.808  1.00 22.44           N  
ANISOU 2072  NE2 GLN A 255     3704   2833   1986   -586    474    112       N  
ATOM   2073  N   ILE A 256      -9.792  -3.050  34.585  1.00 11.07           N  
ANISOU 2073  N   ILE A 256     1380   1696   1127    191   -183   -135       N  
ATOM   2074  CA  ILE A 256     -10.789  -3.126  33.494  1.00  9.92           C  
ANISOU 2074  CA  ILE A 256     1236   1485   1047     67    -76    -57       C  
ATOM   2075  C   ILE A 256     -12.170  -3.134  34.138  1.00  9.00           C  
ANISOU 2075  C   ILE A 256     1156   1154   1109     43    -91    171       C  
ATOM   2076  O   ILE A 256     -12.394  -3.859  35.110  1.00 10.59           O  
ANISOU 2076  O   ILE A 256     1430   1376   1217    163    -36    391       O  
ATOM   2077  CB  ILE A 256     -10.548  -4.364  32.630  1.00 10.49           C  
ANISOU 2077  CB  ILE A 256     1242   1672   1071    339   -116   -148       C  
ATOM   2078  CG1 ILE A 256      -9.101  -4.361  32.107  1.00 11.96           C  
ANISOU 2078  CG1 ILE A 256     1203   1727   1612    498    -57    -33       C  
ATOM   2079  CG2 ILE A 256     -11.589  -4.451  31.527  1.00 10.85           C  
ANISOU 2079  CG2 ILE A 256     1420   1676   1027    294   -179    -34       C  
ATOM   2080  CD1 ILE A 256      -8.743  -5.512  31.213  1.00 12.89           C  
ANISOU 2080  CD1 ILE A 256     1681   2028   1186     -5    143   -172       C  
ATOM   2081  N   LYS A 257     -13.037  -2.255  33.693  1.00  7.94           N  
ANISOU 2081  N   LYS A 257      999   1243    774     31     21    218       N  
ATOM   2082  CA  LYS A 257     -14.396  -2.095  34.235  1.00  8.82           C  
ANISOU 2082  CA  LYS A 257      931   1455    965    107    -17    268       C  
ATOM   2083  C   LYS A 257     -15.371  -2.715  33.251  1.00  8.67           C  
ANISOU 2083  C   LYS A 257      896   1397    999    -77    172    129       C  
ATOM   2084  O   LYS A 257     -15.188  -2.591  32.047  1.00 10.11           O  
ANISOU 2084  O   LYS A 257     1082   1813    943   -234    184     53       O  
ATOM   2085  CB  LYS A 257     -14.710  -0.619  34.439  1.00 10.46           C  
ANISOU 2085  CB  LYS A 257     1221   1563   1189    198    158    118       C  
ATOM   2086  CG  LYS A 257     -13.840   0.097  35.473  1.00 15.27           C  
ANISOU 2086  CG  LYS A 257     1842   2181   1778   -117     84   -389       C  
ATOM   2087  CD  LYS A 257     -13.761  -0.504  36.873  1.00 21.60           C  
ANISOU 2087  CD  LYS A 257     2877   2912   2417    -30   -155    203       C  
ATOM   2088  CE  LYS A 257     -13.291   0.508  37.917  1.00 30.51           C  
ANISOU 2088  CE  LYS A 257     3875   4108   3609   -285    325  -1018       C  
ATOM   2089  NZ  LYS A 257     -13.288   0.015  39.325  1.00 30.04           N  
ANISOU 2089  NZ  LYS A 257     3649   3841   3922    100   2402  -1078       N  
ATOM   2090  N   ALA A 258     -16.385  -3.393  33.767  1.00  9.55           N  
ANISOU 2090  N   ALA A 258      955   1776    896   -236    278     43       N  
ATOM   2091  CA  ALA A 258     -17.501  -3.989  33.005  1.00  9.61           C  
ANISOU 2091  CA  ALA A 258      827   1733   1090    -93    174     31       C  
ATOM   2092  C   ALA A 258     -18.750  -3.126  33.161  1.00  9.37           C  
ANISOU 2092  C   ALA A 258      961   1639    960    -54    126    -26       C  
ATOM   2093  O   ALA A 258     -19.055  -2.641  34.267  1.00 10.97           O  
ANISOU 2093  O   ALA A 258      938   2216   1010   -128    248   -154       O  
ATOM   2094  CB  ALA A 258     -17.773  -5.413  33.425  1.00 11.10           C  
ANISOU 2094  CB  ALA A 258     1202   1629   1384    -64     -1    -37       C  
ATOM   2095  N   SER A 259     -19.485  -2.971  32.074  1.00  8.90           N  
ANISOU 2095  N   SER A 259     1008   1416    954    -20     64    -75       N  
ATOM   2096  CA  SER A 259     -20.762  -2.221  32.064  1.00 10.21           C  
ANISOU 2096  CA  SER A 259     1101   1507   1268     90    214    -50       C  
ATOM   2097  C   SER A 259     -21.920  -3.120  32.509  1.00 10.66           C  
ANISOU 2097  C   SER A 259      999   1908   1142    -79    155   -219       C  
ATOM   2098  O   SER A 259     -23.044  -2.596  32.623  1.00 14.59           O  
ANISOU 2098  O   SER A 259     1047   2801   1694    109    425    -63       O  
ATOM   2099  CB  SER A 259     -21.018  -1.682  30.701  1.00 10.34           C  
ANISOU 2099  CB  SER A 259     1065   1348   1513    115   -145     64       C  
ATOM   2100  OG  SER A 259     -21.459  -2.698  29.820  1.00 10.28           O  
ANISOU 2100  OG  SER A 259     1129   1533   1244    -49     85     -7       O  
ATOM   2101  N   PHE A 260     -21.652  -4.417  32.707  1.00 11.08           N  
ANISOU 2101  N   PHE A 260      740   1994   1476   -235    213   -111       N  
ATOM   2102  CA  PHE A 260     -22.687  -5.469  32.878  1.00 13.41           C  
ANISOU 2102  CA  PHE A 260     1097   2273   1724   -529    319    134       C  
ATOM   2103  C   PHE A 260     -22.247  -6.418  33.998  1.00 17.03           C  
ANISOU 2103  C   PHE A 260     2020   2714   1735   -668    339    422       C  
ATOM   2104  O   PHE A 260     -21.021  -6.523  34.275  1.00 18.89           O  
ANISOU 2104  O   PHE A 260     2511   2641   2022   -474   -359    795       O  
ATOM   2105  CB  PHE A 260     -22.870  -6.231  31.557  1.00 13.10           C  
ANISOU 2105  CB  PHE A 260     1232   2050   1695   -271    183    256       C  
ATOM   2106  CG  PHE A 260     -21.611  -6.957  31.139  1.00 12.81           C  
ANISOU 2106  CG  PHE A 260     1142   1724   1999   -334     65    281       C  
ATOM   2107  CD1 PHE A 260     -20.588  -6.286  30.497  1.00 11.02           C  
ANISOU 2107  CD1 PHE A 260     1288   1528   1368   -352     66    -21       C  
ATOM   2108  CD2 PHE A 260     -21.427  -8.289  31.482  1.00 16.29           C  
ANISOU 2108  CD2 PHE A 260     1782   2065   2340   -120    166    793       C  
ATOM   2109  CE1 PHE A 260     -19.423  -6.951  30.152  1.00 12.72           C  
ANISOU 2109  CE1 PHE A 260     1234   1844   1755   -345    114     29       C  
ATOM   2110  CE2 PHE A 260     -20.257  -8.944  31.148  1.00 17.04           C  
ANISOU 2110  CE2 PHE A 260     1936   2074   2463    -40    153    448       C  
ATOM   2111  CZ  PHE A 260     -19.258  -8.275  30.478  1.00 16.99           C  
ANISOU 2111  CZ  PHE A 260     1688   2051   2716   -101     74    283       C  
ATOM   2112  N   LYS A 261     -23.240  -7.107  34.573  1.00 20.74           N  
ANISOU 2112  N   LYS A 261     2473   2684   2723  -1158    234    678       N  
ATOM   2113  CA  LYS A 261     -23.157  -8.248  35.530  1.00 27.86           C  
ANISOU 2113  CA  LYS A 261     3705   3402   3478   -921    109   1325       C  
ATOM   2114  C   LYS A 261     -21.930  -8.119  36.439  1.00 33.45           C  
ANISOU 2114  C   LYS A 261     3649   4465   4595   -625    -71    970       C  
ATOM   2115  O   LYS A 261     -21.975  -8.582  37.578  1.00 49.57           O  
ANISOU 2115  O   LYS A 261     7663   6199   4971   -825    721   1202       O  
ATOM   2116  CB  LYS A 261     -23.170  -9.542  34.711  1.00 29.53           C  
ANISOU 2116  CB  LYS A 261     4415   2624   4180  -1452    437   1816       C  
ATOM   2117  CG  LYS A 261     -24.319  -9.629  33.712  1.00 39.08           C  
ANISOU 2117  CG  LYS A 261     5029   4251   5566  -1724   -260    848       C  
ATOM   2118  CD  LYS A 261     -24.344 -10.896  32.880  1.00 46.39           C  
ANISOU 2118  CD  LYS A 261     6019   5408   6198  -1117   -411   -105       C  
ATOM   2119  CE  LYS A 261     -25.537 -10.956  31.945  1.00 51.97           C  
ANISOU 2119  CE  LYS A 261     6294   6708   6744   -569   -800     74       C  
ATOM   2120  NZ  LYS A 261     -25.727 -12.307  31.364  1.00 51.37           N  
ANISOU 2120  NZ  LYS A 261     5893   6276   7348   -693   -331    346       N  
TER    2121      LYS A 261                                                      
HETATM 2122 ZN    ZN A 301      -6.697  -1.085  15.303  1.00  5.50          ZN  
ANISOU 2122 ZN    ZN A 301      601    674    813      1      9      4      ZN  
HETATM 2123  C1  L8N A 302      -5.335   2.879  16.032  1.00  6.65           C  
ANISOU 2123  C1  L8N A 302      773    705   1046     52    -29    -64       C  
HETATM 2124  N1  L8N A 302      -5.385   0.106  16.107  1.00  5.52           N  
ANISOU 2124  N1  L8N A 302      365    704   1028   -149    248     19       N  
HETATM 2125  O1  L8N A 302      -7.385   1.466  16.687  1.00  5.81           O  
ANISOU 2125  O1  L8N A 302      535    841    830     70    147   -130       O  
HETATM 2126  C2  L8N A 302      -6.249   3.868  15.724  1.00  7.32           C  
ANISOU 2126  C2  L8N A 302      836    748   1195    149      1    -51       C  
HETATM 2127  O2  L8N A 302      -5.441   1.444  18.176  1.00  6.30           O  
ANISOU 2127  O2  L8N A 302      653    937    802    -65    152    -81       O  
HETATM 2128  C3  L8N A 302      -5.821   5.013  15.102  1.00  8.92           C  
ANISOU 2128  C3  L8N A 302     1160    870   1359     60    152     -9       C  
HETATM 2129  O3  L8N A 302      -4.097   6.381  14.144  1.00 14.40           O  
ANISOU 2129  O3  L8N A 302     2568   1037   1866    -64    908    174       O  
HETATM 2130  C4  L8N A 302      -4.509   5.178  14.788  1.00 10.17           C  
ANISOU 2130  C4  L8N A 302     1426   1093   1344     68    552    177       C  
HETATM 2131  C5  L8N A 302      -3.564   4.214  15.080  1.00  9.81           C  
ANISOU 2131  C5  L8N A 302     1009   1200   1516   -183    477     81       C  
HETATM 2132  C6  L8N A 302      -3.973   3.029  15.719  1.00  8.70           C  
ANISOU 2132  C6  L8N A 302      897    981   1427     11    249    -30       C  
HETATM 2133  C7  L8N A 302      -2.301   8.057  13.167  1.00 16.40           C  
ANISOU 2133  C7  L8N A 302     2089   1925   2215   -555    548    192       C  
HETATM 2134  C8  L8N A 302      -2.168   9.004  12.156  1.00 21.59           C  
ANISOU 2134  C8  L8N A 302     3914   1461   2828   -334    310    462       C  
HETATM 2135  C9  L8N A 302      -1.483  10.183  12.355  1.00 26.79           C  
ANISOU 2135  C9  L8N A 302     4074   2483   3623  -1136    181    368       C  
HETATM 2136  C10 L8N A 302      -0.918  10.419  13.596  1.00 28.22           C  
ANISOU 2136  C10 L8N A 302     4414   3034   3272   -603    320    452       C  
HETATM 2137  C11 L8N A 302      -1.032   9.494  14.628  1.00 21.60           C  
ANISOU 2137  C11 L8N A 302     3148   2636   2422   -456    399   -109       C  
HETATM 2138  C12 L8N A 302      -1.726   8.310  14.412  1.00 16.04           C  
ANISOU 2138  C12 L8N A 302     2179   1850   2064    234    433    533       C  
HETATM 2139  S1  L8N A 302      -5.961   1.423  16.841  1.00  5.96           S  
ANISOU 2139  S1  L8N A 302      578    807    877      1     35    -83       S  
HETATM 2140  P1  L8N A 302      -3.207   6.537  12.850  1.00 12.62           P  
ANISOU 2140  P1  L8N A 302     1970   1063   1762     -9    588    219       P  
HETATM 2141  O5  L8N A 302      -4.190   6.815  11.737  1.00 20.48           O  
ANISOU 2141  O5  L8N A 302     1804   3868   2110   -333    474    218       O  
HETATM 2142  O4  L8N A 302      -2.226   5.414  12.608  1.00 19.40           O  
ANISOU 2142  O4  L8N A 302     3200   1453   2715    591   1430    191       O  
HETATM 2143  S   DMS A 303       1.374 -11.181  14.943  1.00 15.92           S  
ANISOU 2143  S   DMS A 303     2037   2075   1933    -54    -38   -273       S  
HETATM 2144  O   DMS A 303       2.114 -12.462  14.573  1.00 20.94           O  
ANISOU 2144  O   DMS A 303     2961   2216   2779    324    720    -37       O  
HETATM 2145  C1  DMS A 303       2.484  -9.928  14.499  1.00 14.36           C  
ANISOU 2145  C1  DMS A 303     1816   1701   1940    107    -88   -294       C  
HETATM 2146  C2  DMS A 303       1.591 -11.031  16.669  1.00 12.13           C  
ANISOU 2146  C2  DMS A 303     1277   1593   1737     14    235     38       C  
HETATM 2147  O   HOH A 401     -17.730  19.668   6.264  1.00  9.21           O  
ANISOU 2147  O   HOH A 401     1438    484   1578   -135   -167     -3       O  
HETATM 2148  O   HOH A 402     -12.522  13.003  29.341  1.00 21.68           O  
ANISOU 2148  O   HOH A 402     2439   3282   2514   -872    758   -890       O  
HETATM 2149  O   HOH A 403     -11.182 -14.733  33.998  1.00 22.87           O  
ANISOU 2149  O   HOH A 403     3132   2558   2999    273    408    424       O  
HETATM 2150  O   HOH A 404     -14.808  -7.661  -6.002  1.00 24.22           O  
ANISOU 2150  O   HOH A 404     2855   3895   2452    757   -481   -843       O  
HETATM 2151  O   HOH A 405      11.620   0.228  16.142  1.00 18.69           O  
ANISOU 2151  O   HOH A 405     2109   2416   2575   -130     79    333       O  
HETATM 2152  O   HOH A 406      -0.539   3.567  12.995  1.00 13.68           O  
ANISOU 2152  O   HOH A 406     1713   1521   1963   -290    243    153       O  
HETATM 2153  O   HOH A 407     -13.413 -21.828  11.432  1.00 23.02           O  
ANISOU 2153  O   HOH A 407     3092   2042   3609  -1069   -456    186       O  
HETATM 2154  O   HOH A 408     -14.448 -16.081  28.860  1.00 20.47           O  
ANISOU 2154  O   HOH A 408     2280   3349   2147   -699    465    631       O  
HETATM 2155  O   HOH A 409     -10.081 -12.008  40.095  1.00 19.88           O  
ANISOU 2155  O   HOH A 409     2601   3188   1762   -294    266    349       O  
HETATM 2156  O   HOH A 410      -8.792  -3.282   7.941  1.00  7.35           O  
ANISOU 2156  O   HOH A 410      874   1166    749     41    -50     13       O  
HETATM 2157  O   HOH A 411     -14.220  15.145  27.128  1.00 19.98           O  
ANISOU 2157  O   HOH A 411     2281   3327   1980   -275    516   -683       O  
HETATM 2158  O   HOH A 412      -5.093   1.084   9.791  1.00 11.60           O  
ANISOU 2158  O   HOH A 412     1345   1861   1200    276     -3    -12       O  
HETATM 2159  O   HOH A 413      -6.271  -3.910  -6.317  1.00 17.62           O  
ANISOU 2159  O   HOH A 413     3004   2352   1338    164   -218    298       O  
HETATM 2160  O   HOH A 414      -1.221  -3.605  15.771  1.00  7.42           O  
ANISOU 2160  O   HOH A 414      935   1008    874   -109     75   -101       O  
HETATM 2161  O   HOH A 415     -25.777  10.188  13.487  1.00 21.04           O  
ANISOU 2161  O   HOH A 415     3185   2125   2683   -168   -819     85       O  
HETATM 2162  O   HOH A 416     -23.574 -10.556  17.228  1.00 18.54           O  
ANISOU 2162  O   HOH A 416     1808   3012   2221   -269   -282     28       O  
HETATM 2163  O   HOH A 417      -9.152   6.413  29.048  1.00 16.30           O  
ANISOU 2163  O   HOH A 417     2210   1728   2254    402   -620   -122       O  
HETATM 2164  O   HOH A 418      -7.029   6.436   6.832  1.00 18.44           O  
ANISOU 2164  O   HOH A 418     1678   1420   3908   -267   -447    242       O  
HETATM 2165  O   HOH A 419       3.465   5.582  29.975  1.00 13.87           O  
ANISOU 2165  O   HOH A 419     1642   1938   1689    107   -718   -305       O  
HETATM 2166  O   HOH A 420     -20.734   8.960  30.129  1.00 22.08           O  
ANISOU 2166  O   HOH A 420     2647   3132   2608    552    709   -121       O  
HETATM 2167  O   HOH A 421      10.473 -10.287  16.075  1.00 15.53           O  
ANISOU 2167  O   HOH A 421     1366   2243   2291    312    109    170       O  
HETATM 2168  O   HOH A 422     -22.236 -17.839  13.641  1.00 19.79           O  
ANISOU 2168  O   HOH A 422     3072   2095   2351   -284    388   -230       O  
HETATM 2169  O   HOH A 423     -15.615   1.287  -4.774  1.00 18.96           O  
ANISOU 2169  O   HOH A 423     2349   2332   2522    451   -586   -925       O  
HETATM 2170  O   HOH A 424     -24.109   9.304  20.307  1.00 16.64           O  
ANISOU 2170  O   HOH A 424     1849   2161   2312    113   -301     70       O  
HETATM 2171  O   HOH A 425     -19.904 -16.349   3.050  1.00 15.85           O  
ANISOU 2171  O   HOH A 425     1886   2764   1369   -912   -471    184       O  
HETATM 2172  O   HOH A 426     -27.896   6.930  21.850  1.00 23.59           O  
ANISOU 2172  O   HOH A 426     1503   3079   4380   -191     81   -548       O  
HETATM 2173  O   HOH A 427     -17.242 -22.370   4.168  1.00 19.42           O  
ANISOU 2173  O   HOH A 427     2999   2183   2194   -343   -363    118       O  
HETATM 2174  O   HOH A 428       4.265  -1.924  28.917  1.00 22.22           O  
ANISOU 2174  O   HOH A 428     2775   2613   3052   -826    499   -786       O  
HETATM 2175  O   HOH A 429      -4.525 -15.446   1.302  1.00 25.09           O  
ANISOU 2175  O   HOH A 429     2191   2684   4658   -345     32    286       O  
HETATM 2176  O   HOH A 430      -1.304   9.647  28.130  1.00 19.65           O  
ANISOU 2176  O   HOH A 430     2522   2180   2765    228  -1032  -1017       O  
HETATM 2177  O   HOH A 431     -25.984   6.818  27.240  1.00 26.65           O  
ANISOU 2177  O   HOH A 431     2048   3484   4590    -14    -46    103       O  
HETATM 2178  O   HOH A 432     -18.004  11.149  11.454  1.00 14.04           O  
ANISOU 2178  O   HOH A 432     1780   1843   1711   -141   -396   -429       O  
HETATM 2179  O   HOH A 433     -21.309   8.431   2.007  1.00 13.27           O  
ANISOU 2179  O   HOH A 433     1570   1378   2094    220   -619     34       O  
HETATM 2180  O   HOH A 434      -4.724 -11.538  32.101  1.00 18.74           O  
ANISOU 2180  O   HOH A 434     2850   2081   2189   -131   -347    202       O  
HETATM 2181  O   HOH A 435      -8.008 -14.898  11.399  1.00  9.77           O  
ANISOU 2181  O   HOH A 435     1358    856   1496     35    376   -121       O  
HETATM 2182  O   HOH A 436     -13.972  11.066  27.915  1.00 15.15           O  
ANISOU 2182  O   HOH A 436     1563   2616   1573   -131    560   -324       O  
HETATM 2183  O   HOH A 437       0.062  -0.270  -4.603  1.00 10.57           O  
ANISOU 2183  O   HOH A 437     1456   1212   1345     -8    476    112       O  
HETATM 2184  O   HOH A 438     -23.506 -12.791  11.442  1.00 23.41           O  
ANISOU 2184  O   HOH A 438     3542   2988   2363   -221   -396    546       O  
HETATM 2185  O   HOH A 439      -0.406  14.516  16.095  1.00 21.96           O  
ANISOU 2185  O   HOH A 439     2310   2980   3051    -69   1048   -222       O  
HETATM 2186  O   HOH A 440       3.967  -2.867  26.628  1.00 16.82           O  
ANISOU 2186  O   HOH A 440     3000   1706   1682   -597    -36     44       O  
HETATM 2187  O   HOH A 441     -10.499 -17.676  17.048  1.00 16.10           O  
ANISOU 2187  O   HOH A 441     2434   1318   2363   -466    731     17       O  
HETATM 2188  O   HOH A 442     -10.708   9.276  25.591  1.00  9.14           O  
ANISOU 2188  O   HOH A 442     1137    983   1352   -213    247    -23       O  
HETATM 2189  O   HOH A 443      -6.611  -4.828  37.398  1.00 19.25           O  
ANISOU 2189  O   HOH A 443     1795   2816   2702    108    164    423       O  
HETATM 2190  O   HOH A 444      -2.581  -8.261  29.173  1.00 10.44           O  
ANISOU 2190  O   HOH A 444     1247   1423   1296    105   -215    241       O  
HETATM 2191  O   HOH A 445      -6.756  21.535  19.525  1.00 15.42           O  
ANISOU 2191  O   HOH A 445     2320   1685   1850    -97     93    157       O  
HETATM 2192  O   HOH A 446     -13.520  20.585  15.057  1.00 19.43           O  
ANISOU 2192  O   HOH A 446     3010   1550   2822    498   -762    -73       O  
HETATM 2193  O   HOH A 447       2.641  -3.717   7.821  1.00 15.86           O  
ANISOU 2193  O   HOH A 447     2207   2060   1757      5   -119    -48       O  
HETATM 2194  O   HOH A 448     -12.770 -21.862   8.319  1.00 26.63           O  
ANISOU 2194  O   HOH A 448     3906   3052   3160   -649  -1230    278       O  
HETATM 2195  O   HOH A 449     -18.957  18.110  18.975  1.00 22.85           O  
ANISOU 2195  O   HOH A 449     2565   2557   3557    124   -944   -201       O  
HETATM 2196  O   HOH A 450     -17.089  -7.891  20.487  1.00  7.34           O  
ANISOU 2196  O   HOH A 450      986    814    986    -86    227     -1       O  
HETATM 2197  O   HOH A 451     -16.190  16.489  23.619  1.00 16.54           O  
ANISOU 2197  O   HOH A 451     1703   1284   3297   -186    401   -578       O  
HETATM 2198  O   HOH A 452       1.913 -15.014   9.262  1.00 14.71           O  
ANISOU 2198  O   HOH A 452     1497   2288   1801    491    307     67       O  
HETATM 2199  O   HOH A 453     -24.936   5.107   8.675  1.00 24.05           O  
ANISOU 2199  O   HOH A 453     3623   2681   2831   -518   -500   -357       O  
HETATM 2200  O   HOH A 454      -6.843   7.423  11.995  1.00 18.02           O  
ANISOU 2200  O   HOH A 454     1519   2060   3267   -393   -109   -511       O  
HETATM 2201  O   HOH A 455      -4.555 -13.003  18.055  1.00  7.75           O  
ANISOU 2201  O   HOH A 455     1071    843   1029    216     40   -185       O  
HETATM 2202  O   HOH A 456     -14.722 -17.994  18.885  1.00 18.86           O  
ANISOU 2202  O   HOH A 456     2173   2228   2765   -403    -68    656       O  
HETATM 2203  O   HOH A 457     -18.463  -3.025  -2.428  1.00 21.81           O  
ANISOU 2203  O   HOH A 457     3410   2995   1881    187   -782    449       O  
HETATM 2204  O   HOH A 458       8.593  -3.303  21.109  1.00 11.87           O  
ANISOU 2204  O   HOH A 458     1108   1450   1950   -162    -93    117       O  
HETATM 2205  O   HOH A 459      -3.447 -12.370  -2.750  1.00 17.40           O  
ANISOU 2205  O   HOH A 459     2689   2102   1817    -67    470   -608       O  
HETATM 2206  O   HOH A 460     -20.267  11.366  26.680  1.00 16.46           O  
ANISOU 2206  O   HOH A 460     2062   1668   2523    208    231   -193       O  
HETATM 2207  O   HOH A 461      13.829   2.624  22.794  1.00 18.55           O  
ANISOU 2207  O   HOH A 461     1466   2874   2707     47    151    228       O  
HETATM 2208  O   HOH A 462      -8.833   1.259  -6.445  1.00 21.50           O  
ANISOU 2208  O   HOH A 462     4113   2150   1905    431    285    359       O  
HETATM 2209  O   HOH A 463      -0.071   1.581  34.655  1.00 20.50           O  
ANISOU 2209  O   HOH A 463     4495   1741   1550   -294    -32     -8       O  
HETATM 2210  O   HOH A 464      -4.319  -8.052  31.225  1.00 15.95           O  
ANISOU 2210  O   HOH A 464     1979   2585   1493    -44    -26   -264       O  
HETATM 2211  O   HOH A 465     -12.189  11.281   5.820  1.00 16.61           O  
ANISOU 2211  O   HOH A 465     1891   2178   2239   -226    504     -9       O  
HETATM 2212  O   HOH A 466      -3.746 -15.456  24.409  1.00 11.87           O  
ANISOU 2212  O   HOH A 466     1510   1295   1703    265     30     34       O  
HETATM 2213  O   HOH A 467     -15.220 -21.185  13.214  1.00 20.76           O  
ANISOU 2213  O   HOH A 467     2628   2219   3039    237   -698    352       O  
HETATM 2214  O   HOH A 468      -7.205 -14.395  31.527  1.00 16.18           O  
ANISOU 2214  O   HOH A 468     2450   1936   1762    110    396    596       O  
HETATM 2215  O   HOH A 469     -26.325   4.101  15.599  1.00 18.29           O  
ANISOU 2215  O   HOH A 469     1710   3303   1934   -712    -75   -333       O  
HETATM 2216  O   HOH A 470     -15.020  20.743  17.783  1.00 20.96           O  
ANISOU 2216  O   HOH A 470     2711   2978   2274   -794   -643    272       O  
HETATM 2217  O   HOH A 471     -19.422  10.594   9.072  1.00  9.99           O  
ANISOU 2217  O   HOH A 471     1026   1304   1464     13    -81    -16       O  
HETATM 2218  O   HOH A 472     -19.912  -3.484  41.467  1.00 24.99           O  
ANISOU 2218  O   HOH A 472     2739   5006   1748    251    366    353       O  
HETATM 2219  O   HOH A 473      -3.547 -10.666  20.904  1.00  8.70           O  
ANISOU 2219  O   HOH A 473      952   1311   1043    167    -23     46       O  
HETATM 2220  O   HOH A 474     -19.473  17.995   6.282  1.00 14.93           O  
ANISOU 2220  O   HOH A 474     1874   1620   2176    175   -210    166       O  
HETATM 2221  O   HOH A 475      -2.003  -3.956  -6.959  1.00 19.22           O  
ANISOU 2221  O   HOH A 475     2767   2726   1807   -968   -153   -403       O  
HETATM 2222  O   HOH A 476     -13.034 -16.341  26.599  1.00 16.99           O  
ANISOU 2222  O   HOH A 476     1892   2005   2555   -441    521    145       O  
HETATM 2223  O   HOH A 477     -24.960  -7.183   9.236  1.00 13.72           O  
ANISOU 2223  O   HOH A 477     1663   1630   1919    -47    166     52       O  
HETATM 2224  O   HOH A 478     -22.814  -5.349   2.890  1.00 15.68           O  
ANISOU 2224  O   HOH A 478     1546   1982   2430    168    374    704       O  
HETATM 2225  O   HOH A 479       5.355   7.641  20.337  1.00 14.63           O  
ANISOU 2225  O   HOH A 479     1131   1619   2808   -296   -535    227       O  
HETATM 2226  O   HOH A 480     -26.394   3.376  21.017  1.00 14.68           O  
ANISOU 2226  O   HOH A 480     1571   1956   2051   -684   -144    225       O  
HETATM 2227  O   HOH A 481     -17.406 -15.728  21.907  1.00 22.03           O  
ANISOU 2227  O   HOH A 481     2861   2852   2657   -360    507    428       O  
HETATM 2228  O   HOH A 482     -16.989 -13.520  37.587  1.00 20.86           O  
ANISOU 2228  O   HOH A 482     2349   3251   2325      4     51    485       O  
HETATM 2229  O   HOH A 483     -11.925   9.966   3.297  1.00 14.23           O  
ANISOU 2229  O   HOH A 483     1576   1465   2365   -197    161    209       O  
HETATM 2230  O   HOH A 484     -17.888 -20.080   8.189  1.00 11.76           O  
ANISOU 2230  O   HOH A 484     1805    993   1669   -260   -111   -164       O  
HETATM 2231  O   HOH A 485      -7.206  -7.825  -7.033  1.00 20.93           O  
ANISOU 2231  O   HOH A 485     2419   2896   2636    186    310   -317       O  
HETATM 2232  O   HOH A 486      11.091   1.818  26.001  1.00 18.25           O  
ANISOU 2232  O   HOH A 486     1198   3039   2696    234    -71    814       O  
HETATM 2233  O   HOH A 487     -23.247  -2.488   6.799  1.00 16.73           O  
ANISOU 2233  O   HOH A 487     2237   1422   2696   -198    153   -561       O  
HETATM 2234  O   HOH A 488     -16.191 -11.838  24.506  1.00 13.98           O  
ANISOU 2234  O   HOH A 488     1390   1848   2075    431   -437     15       O  
HETATM 2235  O   HOH A 489     -18.826  21.074  15.106  1.00 23.58           O  
ANISOU 2235  O   HOH A 489     2898   3519   2541   -332   -355   1191       O  
HETATM 2236  O   HOH A 490     -21.669  -6.542  23.561  1.00  9.94           O  
ANISOU 2236  O   HOH A 490      911   1418   1446   -127   -121   -428       O  
HETATM 2237  O   HOH A 491      -2.600  -2.965  11.419  1.00 10.46           O  
ANISOU 2237  O   HOH A 491     1135   1628   1209    317    -42   -144       O  
HETATM 2238  O   HOH A 492       6.184   1.372   8.292  1.00 24.98           O  
ANISOU 2238  O   HOH A 492     3833   2497   3162   -456   -528    393       O  
HETATM 2239  O   HOH A 493      -0.573  11.203  23.456  1.00 15.89           O  
ANISOU 2239  O   HOH A 493     2125   1886   2025     86   -422   -230       O  
HETATM 2240  O   HOH A 494      13.356   0.810  24.595  1.00 15.70           O  
ANISOU 2240  O   HOH A 494     1449   2383   2130     89   -182   -235       O  
HETATM 2241  O   HOH A 495      -7.460  -8.257  32.622  1.00 13.85           O  
ANISOU 2241  O   HOH A 495     1714   1829   1716    -23    121     19       O  
HETATM 2242  O   HOH A 496      -3.444 -12.796  25.162  1.00  9.94           O  
ANISOU 2242  O   HOH A 496     1247   1180   1348    199      2    257       O  
HETATM 2243  O   HOH A 497     -13.635  -0.293  -5.994  1.00 19.86           O  
ANISOU 2243  O   HOH A 497     2316   2581   2649    603    173    -86       O  
HETATM 2244  O   HOH A 498       1.054 -11.383  25.128  1.00 21.56           O  
ANISOU 2244  O   HOH A 498     3047   2166   2977   1096    -87     22       O  
HETATM 2245  O   HOH A 499       1.217   9.227  24.362  1.00 14.65           O  
ANISOU 2245  O   HOH A 499     1718   1793   2052   -820    -86   -218       O  
HETATM 2246  O   HOH A 500     -22.114   6.370   4.915  1.00 12.21           O  
ANISOU 2246  O   HOH A 500     1666   1592   1378   -219   -368     55       O  
HETATM 2247  O   HOH A 501     -26.818  -1.850  14.522  1.00 16.34           O  
ANISOU 2247  O   HOH A 501     2050   2377   1780    363    193    788       O  
HETATM 2248  O   HOH A 502     -22.999 -14.274  16.472  1.00 30.38           O  
ANISOU 2248  O   HOH A 502     3712   3825   4005    545    781   -137       O  
HETATM 2249  O   HOH A 503     -15.662   9.564  -1.985  1.00 18.71           O  
ANISOU 2249  O   HOH A 503     2170   2352   2584    251    216   1098       O  
HETATM 2250  O   HOH A 504      -1.579   5.325  -4.824  1.00 16.20           O  
ANISOU 2250  O   HOH A 504     2598   2008   1548      3    343    357       O  
HETATM 2251  O   HOH A 505     -18.512 -11.930  -3.598  1.00 20.60           O  
ANISOU 2251  O   HOH A 505     2511   3062   2254  -1026   -321   -303       O  
HETATM 2252  O   HOH A 506       4.871  -4.452  21.093  1.00 11.34           O  
ANISOU 2252  O   HOH A 506      823   1879   1605     83    102   -428       O  
HETATM 2253  O   HOH A 507      14.016   6.169  19.443  1.00 25.21           O  
ANISOU 2253  O   HOH A 507     2835   2657   4086   -398      3    504       O  
HETATM 2254  O   HOH A 508      -7.178 -16.355   1.840  1.00 18.53           O  
ANISOU 2254  O   HOH A 508     1794   2158   3087    273   -178   -222       O  
HETATM 2255  O   HOH A 509     -19.001  12.828  13.136  1.00 18.27           O  
ANISOU 2255  O   HOH A 509     2360   2274   2305     69   -690   -281       O  
HETATM 2256  O   HOH A 510      -8.584 -14.958  36.695  1.00 17.01           O  
ANISOU 2256  O   HOH A 510     2374   1814   2272   -269   -315    457       O  
HETATM 2257  O   HOH A 511     -23.658   0.254   1.337  1.00 22.62           O  
ANISOU 2257  O   HOH A 511     4304   2220   2068     47    156    135       O  
HETATM 2258  O   HOH A 512     -26.875  -3.378  25.264  1.00 18.00           O  
ANISOU 2258  O   HOH A 512     1691   2336   2812    612    655    389       O  
HETATM 2259  O   HOH A 513     -13.358 -17.883  14.855  1.00 17.37           O  
ANISOU 2259  O   HOH A 513     1836   2022   2739    117   -372    789       O  
HETATM 2260  O   HOH A 514       8.207  -8.675  16.398  1.00 15.42           O  
ANISOU 2260  O   HOH A 514     1903   1902   2052    327   -487   -338       O  
HETATM 2261  O   HOH A 515     -21.145 -19.203   6.856  1.00 18.93           O  
ANISOU 2261  O   HOH A 515     2360   2409   2421    -77    -17   -110       O  
HETATM 2262  O   HOH A 516     -16.406  -9.472  32.995  1.00 15.98           O  
ANISOU 2262  O   HOH A 516     1941   1838   2289   -231    282    916       O  
HETATM 2263  O   HOH A 517      -0.448   1.768 -10.720  1.00 19.46           O  
ANISOU 2263  O   HOH A 517     2674   1858   2859   -545   -487    245       O  
HETATM 2264  O   HOH A 518     -25.330  -9.232  15.386  1.00 21.49           O  
ANISOU 2264  O   HOH A 518     3202   2639   2324   -305   -239   -368       O  
HETATM 2265  O   HOH A 519       1.171  -0.910  29.573  1.00 12.91           O  
ANISOU 2265  O   HOH A 519      868   2622   1415    -74   -241    534       O  
HETATM 2266  O   HOH A 520      -8.685 -19.580  26.980  1.00 25.42           O  
ANISOU 2266  O   HOH A 520     3080   2749   3826    473   -515  -1386       O  
HETATM 2267  O   HOH A 521     -11.330 -18.568   7.039  1.00 18.94           O  
ANISOU 2267  O   HOH A 521     2163   2381   2653   -509     74   -307       O  
HETATM 2268  O   HOH A 522     -12.932   4.155  -6.703  1.00 18.17           O  
ANISOU 2268  O   HOH A 522     2394   3025   1483    695   -362    -53       O  
HETATM 2269  O   HOH A 523       7.031  -3.096  30.136  1.00 26.37           O  
ANISOU 2269  O   HOH A 523     2461   3875   3684    654    335   -302       O  
HETATM 2270  O   HOH A 524     -10.095   6.803  -4.067  1.00 23.18           O  
ANISOU 2270  O   HOH A 524     2623   2682   3504    105   -171    388       O  
HETATM 2271  O   HOH A 525     -11.879   3.320  30.892  1.00 15.82           O  
ANISOU 2271  O   HOH A 525     2179   1545   2284    241   -625   -381       O  
HETATM 2272  O   HOH A 526      -3.941   0.725  13.669  1.00 14.11           O  
ANISOU 2272  O   HOH A 526     1660   1772   1928    104    318    -54       O  
HETATM 2273  O   HOH A 527       9.439   2.831  12.077  1.00 18.18           O  
ANISOU 2273  O   HOH A 527     1961   2460   2485    100     64    -19       O  
HETATM 2274  O   HOH A 528     -10.005  15.372  12.183  1.00 19.36           O  
ANISOU 2274  O   HOH A 528     2903   2695   1758    662   -438   -128       O  
HETATM 2275  O   HOH A 529     -23.105 -11.184  14.081  1.00 17.41           O  
ANISOU 2275  O   HOH A 529     1478   2715   2421    140   -438    537       O  
HETATM 2276  O   HOH A 530     -24.002  -0.332   4.092  1.00 14.96           O  
ANISOU 2276  O   HOH A 530     2248   1809   1626   -540   -119   -207       O  
HETATM 2277  O   HOH A 531     -11.175  18.160  12.355  1.00 18.03           O  
ANISOU 2277  O   HOH A 531     2435   1910   2505     70     48    141       O  
HETATM 2278  O   HOH A 532     -13.644 -15.114  -0.414  1.00 23.33           O  
ANISOU 2278  O   HOH A 532     2729   3036   3100    -23   -242   -639       O  
HETATM 2279  O   HOH A 533     -27.494 -10.127  22.516  1.00 25.12           O  
ANISOU 2279  O   HOH A 533     3070   2966   3507   -471   -263    455       O  
HETATM 2280  O   HOH A 534      -9.171  -5.484  36.101  1.00 16.50           O  
ANISOU 2280  O   HOH A 534     2524   1794   1949    261   -420    382       O  
HETATM 2281  O   HOH A 535     -23.236 -17.766   6.232  1.00 20.23           O  
ANISOU 2281  O   HOH A 535     2538   2281   2867   -347   -670   -581       O  
HETATM 2282  O   HOH A 536     -10.540   9.138   7.817  1.00 21.75           O  
ANISOU 2282  O   HOH A 536     2920   2913   2429   -646    275   -707       O  
HETATM 2283  O   HOH A 537       4.812  -7.029  22.193  1.00 18.56           O  
ANISOU 2283  O   HOH A 537     1839   2566   2644    114    776    123       O  
HETATM 2284  O   HOH A 538      -2.913   6.809  -1.505  1.00 26.13           O  
ANISOU 2284  O   HOH A 538     2711   2798   4417    899    -32    239       O  
HETATM 2285  O   HOH A 539     -27.755   5.037  24.110  1.00 23.61           O  
ANISOU 2285  O   HOH A 539     1785   2868   4316   -303      3    136       O  
HETATM 2286  O   HOH A 540     -24.014  -0.081  26.676  1.00 16.34           O  
ANISOU 2286  O   HOH A 540     1555   2169   2483     23   -118   -472       O  
HETATM 2287  O   HOH A 541      -0.644  -8.119  32.756  1.00 20.93           O  
ANISOU 2287  O   HOH A 541     3742   2126   2081    544    -52    533       O  
HETATM 2288  O   HOH A 542       2.629 -10.739   9.706  1.00 18.99           O  
ANISOU 2288  O   HOH A 542     1653   2137   3424     91    184   -638       O  
HETATM 2289  O   HOH A 543     -12.358 -18.053  32.135  1.00 21.68           O  
ANISOU 2289  O   HOH A 543     1869   2790   3575   -267    -85    805       O  
HETATM 2290  O   HOH A 544      -5.594 -19.278  24.222  1.00 24.12           O  
ANISOU 2290  O   HOH A 544     3815   1878   3470    590     32   -600       O  
HETATM 2291  O   HOH A 545      -2.124 -11.848  22.885  1.00  8.90           O  
ANISOU 2291  O   HOH A 545     1175    986   1219    147    -43    115       O  
HETATM 2292  O   HOH A 546      -5.645   3.987  -5.721  1.00 22.41           O  
ANISOU 2292  O   HOH A 546     2587   3571   2358    798    218    783       O  
HETATM 2293  O   HOH A 547      -8.257 -18.902  21.687  1.00 14.59           O  
ANISOU 2293  O   HOH A 547     2460    904   2177    430    191     52       O  
HETATM 2294  O   HOH A 548       1.937  -3.707 -12.190  1.00 22.23           O  
ANISOU 2294  O   HOH A 548     3283   2553   2608     86    440   -252       O  
HETATM 2295  O   HOH A 549      -9.643  -7.518  34.239  1.00 16.41           O  
ANISOU 2295  O   HOH A 549     2511   1887   1837    322    304    -33       O  
HETATM 2296  O   HOH A 550      -5.836   8.888   5.372  1.00 19.93           O  
ANISOU 2296  O   HOH A 550     3047   2457   2069  -1140    217    643       O  
HETATM 2297  O   HOH A 551       7.510   6.646  21.817  1.00 13.49           O  
ANISOU 2297  O   HOH A 551     1137   1899   2089   -167    201     -3       O  
HETATM 2298  O   HOH A 552     -31.844   5.522  12.688  1.00 23.14           O  
ANISOU 2298  O   HOH A 552     2005   3552   3234    473     51    799       O  
HETATM 2299  O   HOH A 553      10.184  -1.942  13.808  1.00 23.70           O  
ANISOU 2299  O   HOH A 553     2434   2290   4278    196   -152   -101       O  
HETATM 2300  O   HOH A 554       8.301  -4.027  23.804  1.00 24.31           O  
ANISOU 2300  O   HOH A 554     2420   4169   2647    129   -442  -1411       O  
HETATM 2301  O   HOH A 555     -13.064   8.752  30.129  1.00 14.49           O  
ANISOU 2301  O   HOH A 555     1582   1874   2050   -235   -128     95       O  
HETATM 2302  O   HOH A 556      -0.319 -13.808  22.178  1.00 18.92           O  
ANISOU 2302  O   HOH A 556     1841   1679   3665    659    250    337       O  
HETATM 2303  O   HOH A 557      -5.158   3.073  11.223  1.00 28.23           O  
ANISOU 2303  O   HOH A 557     1314   4603   4806    679   -419  -1106       O  
HETATM 2304  O   HOH A 558     -24.741  -8.991   2.081  1.00 18.70           O  
ANISOU 2304  O   HOH A 558     1977   2998   2130   -283    -88   -378       O  
HETATM 2305  O   HOH A 559      -4.119   5.340   7.011  1.00 19.70           O  
ANISOU 2305  O   HOH A 559     3266   1836   2380   -171    266   -341       O  
HETATM 2306  O   HOH A 560      -1.537  11.768  26.041  1.00 21.33           O  
ANISOU 2306  O   HOH A 560     2500   2669   2936    731    434    -17       O  
HETATM 2307  O   HOH A 561       9.110   5.079  27.619  1.00 19.76           O  
ANISOU 2307  O   HOH A 561     1545   2824   3137   -259    -95   -639       O  
HETATM 2308  O   HOH A 562     -17.627  20.411  17.665  1.00 21.94           O  
ANISOU 2308  O   HOH A 562     3191   2509   2637    237   -459    596       O  
HETATM 2309  O   HOH A 563       0.384   1.342  -6.511  1.00 22.41           O  
ANISOU 2309  O   HOH A 563     3629   2265   2620    409    912    220       O  
HETATM 2310  O   HOH A 564     -12.910 -16.707  17.023  1.00 15.45           O  
ANISOU 2310  O   HOH A 564     1990   1316   2562    149     62    102       O  
HETATM 2311  O   HOH A 565     -23.832  -2.981   3.879  1.00 27.37           O  
ANISOU 2311  O   HOH A 565     3393   2133   4874    -62    639    171       O  
HETATM 2312  O   HOH A 566       2.809 -12.749   8.144  1.00 19.13           O  
ANISOU 2312  O   HOH A 566     2200   3387   1680   -939    -88    171       O  
HETATM 2313  O   HOH A 567      -1.488 -12.576  27.085  1.00 19.40           O  
ANISOU 2313  O   HOH A 567     2771   1696   2902    498  -1208   -208       O  
HETATM 2314  O   HOH A 568     -30.649  -6.654  22.421  1.00 21.11           O  
ANISOU 2314  O   HOH A 568     3059   2930   2030   1006     93    377       O  
HETATM 2315  O   HOH A 569      -1.969 -16.965  25.569  1.00 21.48           O  
ANISOU 2315  O   HOH A 569     2929   2529   2703    935   -375    239       O  
HETATM 2316  O   HOH A 570     -10.594   5.568  30.936  1.00 20.03           O  
ANISOU 2316  O   HOH A 570     2590   2758   2262   -518   -851   -199       O  
HETATM 2317  O   HOH A 571      -6.970  17.633  10.704  1.00 21.07           O  
ANISOU 2317  O   HOH A 571     2939   3173   1892    160    261    443       O  
HETATM 2318  O   HOH A 572     -17.038 -13.391  26.338  1.00 25.00           O  
ANISOU 2318  O   HOH A 572     2892   2943   3663   -125     58    716       O  
HETATM 2319  O   HOH A 573     -16.065  17.472  26.517  1.00 25.15           O  
ANISOU 2319  O   HOH A 573     2509   3443   3601    302    188   -762       O  
HETATM 2320  O   HOH A 574     -29.114  -5.256  24.566  1.00 20.64           O  
ANISOU 2320  O   HOH A 574     1853   2989   2998    353    162    501       O  
HETATM 2321  O   HOH A 575     -19.300  20.965   5.206  1.00 15.29           O  
ANISOU 2321  O   HOH A 575     2476   1421   1913     28     16    118       O  
HETATM 2322  O   HOH A 576     -11.754  11.248   0.794  1.00 17.84           O  
ANISOU 2322  O   HOH A 576     2211   2338   2226   -227   -106    329       O  
HETATM 2323  O   HOH A 577      -3.180  -0.242  11.198  1.00 15.50           O  
ANISOU 2323  O   HOH A 577     2648   1956   1282    334   -335   -337       O  
HETATM 2324  O   HOH A 578      -6.230 -20.386  26.432  1.00 24.74           O  
ANISOU 2324  O   HOH A 578     3586   2963   2848   -306   -110   -732       O  
HETATM 2325  O   HOH A 579      -7.983   8.100   8.872  1.00 24.44           O  
ANISOU 2325  O   HOH A 579     3051   3040   3195   -233    992    233       O  
HETATM 2326  O   HOH A 580      -8.324  15.541  10.279  1.00 20.43           O  
ANISOU 2326  O   HOH A 580     2583   2347   2829   -314    372   -189       O  
HETATM 2327  O   HOH A 581      -1.262 -10.661  29.036  1.00 16.41           O  
ANISOU 2327  O   HOH A 581     2154   1900   2178    880   -344   -101       O  
HETATM 2328  O   HOH A 582     -12.399  14.022   5.000  1.00 21.99           O  
ANISOU 2328  O   HOH A 582     2656   2091   3606     21    795   -180       O  
HETATM 2329  O   HOH A 583      -4.366  -4.844  -7.946  1.00 24.19           O  
ANISOU 2329  O   HOH A 583     2753   4341   2096     12    263   -401       O  
HETATM 2330  O   HOH A 584     -17.959 -11.569  31.601  1.00 23.92           O  
ANISOU 2330  O   HOH A 584     2348   2996   3742    -38    407    537       O  
HETATM 2331  O   HOH A 585      -1.517   3.771  -7.247  1.00 20.21           O  
ANISOU 2331  O   HOH A 585     2956   2100   2623     11    279    460       O  
HETATM 2332  O   HOH A 586     -29.352  -3.131  13.459  1.00 19.81           O  
ANISOU 2332  O   HOH A 586     1736   2492   3296   -142    127   -228       O  
HETATM 2333  O   HOH A 587     -27.694   0.578  15.115  1.00 25.32           O  
ANISOU 2333  O   HOH A 587     4653   3080   1887   1050    933    577       O  
HETATM 2334  O   HOH A 588      -2.357   7.997  -5.351  1.00 12.16           O  
ANISOU 2334  O   HOH A 588     1461   1300   1856   -300    251     17       O  
HETATM 2335  O   HOH A 589     -26.978  -0.617  26.114  1.00 21.92           O  
ANISOU 2335  O   HOH A 589     3168   2282   2876    263   -132    -60       O  
HETATM 2336  O   HOH A 590       1.826 -13.723  20.433  1.00 25.60           O  
ANISOU 2336  O   HOH A 590     3361   2869   3495    474   -427    383       O  
END                                                                             
