# Supplementary material for: Phenyl(thio)phosphon(amid)ate Benzenesulfonamides as Potent and Selective Inhibitors of Human Carbonic Anhydrases II and VII Counteract Allodynia in a Mouse Model of Oxaliplatin-Induced Neuropathy
Source: J Med Chem. 2020 May 4;63(10):5185–200. doi: 10.1021/acs.jmedchem.9b02135 (PMC8007106; doi:10.1021/acs.jmedchem.9b02135)
Supplement: Supplementary file 4 — jm9b02135_si_004.pdb [file jm9b02135_si_004.pdb]

CRYST1   66.280   89.360   44.165  90.00  90.00  90.00 P 21 21 2     4          
ORIGX1      1.000000  0.000000  0.000000        0.00000                         
ORIGX2      0.000000  1.000000  0.000000        0.00000                         
ORIGX3      0.000000  0.000000  1.000000        0.00000                         
SCALE1      0.015088  0.000000  0.000000        0.00000                         
SCALE2      0.000000  0.011191  0.000000        0.00000                         
SCALE3      0.000000  0.000000  0.022642        0.00000                         
ATOM      1  N   GLY A   4      22.711  11.798   8.051  1.00 34.05           N  
ATOM      2  CA  GLY A   4      23.382  11.525   9.350  1.00 30.44           C  
ATOM      3  C   GLY A   4      22.844  12.403  10.482  1.00 26.37           C  
ATOM      4  O   GLY A   4      23.405  12.391  11.568  1.00 28.62           O  
ATOM      5  N   TRP A   5      21.776  13.189  10.255  1.00 26.11           N  
ATOM      6  CA  TRP A   5      21.289  14.074  11.313  1.00 22.29           C  
ATOM      7  C   TRP A   5      19.770  13.950  11.408  1.00 20.85           C  
ATOM      8  O   TRP A   5      19.123  13.568  10.443  1.00 23.53           O  
ATOM      9  CB  TRP A   5      21.719  15.546  11.084  1.00 19.33           C  
ATOM     10  CG  TRP A   5      21.077  16.193   9.888  1.00 18.05           C  
ATOM     11  CD1 TRP A   5      21.587  16.275   8.625  1.00 17.05           C  
ATOM     12  CD2 TRP A   5      19.838  16.930   9.869  1.00 17.45           C  
ATOM     13  NE1 TRP A   5      20.721  16.944   7.815  1.00 17.78           N  
ATOM     14  CE2 TRP A   5      19.642  17.370   8.544  1.00 17.76           C  
ATOM     15  CE3 TRP A   5      18.846  17.205  10.825  1.00 17.00           C  
ATOM     16  CZ2 TRP A   5      18.510  18.100   8.164  1.00 17.83           C  
ATOM     17  CZ3 TRP A   5      17.742  17.956  10.459  1.00 17.73           C  
ATOM     18  CH2 TRP A   5      17.563  18.358   9.137  1.00 15.63           C  
ATOM     19  N   GLY A   6      19.218  14.255  12.585  1.00 17.51           N  
ATOM     20  CA  GLY A   6      17.780  14.237  12.782  1.00 18.06           C  
ATOM     21  C   GLY A   6      17.434  14.907  14.100  1.00 18.00           C  
ATOM     22  O   GLY A   6      18.150  15.808  14.536  1.00 17.21           O  
ATOM     23  N   TYR A   7      16.363  14.427  14.723  1.00 18.08           N  
ATOM     24  CA  TYR A   7      15.936  14.940  16.012  1.00 20.01           C  
ATOM     25  C   TYR A   7      15.779  13.807  17.027  1.00 21.59           C  
ATOM     26  O   TYR A   7      15.131  14.040  18.040  1.00 19.80           O  
ATOM     27  CB  TYR A   7      14.636  15.733  15.857  1.00 19.17           C  
ATOM     28  CG  TYR A   7      14.764  16.917  14.920  1.00 15.98           C  
ATOM     29  CD1 TYR A   7      15.164  18.162  15.400  1.00 16.79           C  
ATOM     30  CD2 TYR A   7      14.435  16.813  13.577  1.00 16.27           C  
ATOM     31  CE1 TYR A   7      15.273  19.272  14.557  1.00 13.50           C  
ATOM     32  CE2 TYR A   7      14.552  17.906  12.708  1.00 14.62           C  
ATOM     33  CZ  TYR A   7      14.966  19.141  13.211  1.00 15.48           C  
ATOM     34  OH  TYR A   7      15.058  20.257  12.375  1.00 13.51           O  
ATOM     35  N   GLY A   8      16.414  12.639  16.777  1.00 24.02           N  
ATOM     36  CA  GLY A   8      16.367  11.510  17.704  1.00 26.35           C  
ATOM     37  C   GLY A   8      17.353  11.649  18.872  1.00 32.91           C  
ATOM     38  O   GLY A   8      18.067  12.651  18.975  1.00 27.57           O  
ATOM     39  N   GLN A   9      17.415  10.635  19.759  1.00 31.69           N  
ATOM     40  CA  GLN A   9      18.345  10.682  20.884  1.00 34.65           C  
ATOM     41  C   GLN A   9      19.804  10.596  20.418  1.00 31.89           C  
ATOM     42  O   GLN A   9      20.699  11.133  21.071  1.00 36.97           O  
ATOM     43  CB  GLN A   9      17.976   9.697  22.008  1.00 38.21           C  
ATOM     44  CG  GLN A   9      17.225  10.323  23.187  1.00 47.55           C  
ATOM     45  CD  GLN A   9      18.022  11.274  24.058  1.00 56.42           C  
ATOM     46  OE1 GLN A   9      18.598  10.895  25.078  1.00 61.93           O  
ATOM     47  NE2 GLN A   9      18.066  12.539  23.670  1.00 64.71           N  
ATOM     48  N   ASP A  10      20.067   9.944  19.285  1.00 27.48           N  
ATOM     49  CA  ASP A  10      21.447   9.761  18.867  1.00 29.09           C  
ATOM     50  C   ASP A  10      21.897  10.789  17.832  1.00 26.24           C  
ATOM     51  O   ASP A  10      23.087  11.035  17.722  1.00 23.81           O  
ATOM     52  CB  ASP A  10      21.714   8.352  18.337  1.00 34.28           C  
ATOM     53  CG  ASP A  10      21.447   7.242  19.362  1.00 44.37           C  
ATOM     54  OD1 ASP A  10      20.952   7.539  20.501  1.00 46.33           O  
ATOM     55  OD2 ASP A  10      21.706   6.084  19.016  1.00 39.85           O  
ATOM     56  N   ASP A  11      20.969  11.426  17.102  1.00 22.52           N  
ATOM     57  CA  ASP A  11      21.417  12.250  15.992  1.00 19.99           C  
ATOM     58  C   ASP A  11      20.826  13.666  16.055  1.00 19.36           C  
ATOM     59  O   ASP A  11      20.929  14.406  15.065  1.00 19.00           O  
ATOM     60  CB  ASP A  11      21.025  11.606  14.662  1.00 21.15           C  
ATOM     61  CG  ASP A  11      19.524  11.457  14.508  1.00 23.53           C  
ATOM     62  OD1 ASP A  11      18.766  11.849  15.447  1.00 24.36           O  
ATOM     63  OD2 ASP A  11      19.118  10.942  13.471  1.00 25.96           O  
ATOM     64  N   GLY A  12      20.292  14.024  17.228  1.00 15.73           N  
ATOM     65  CA  GLY A  12      19.621  15.293  17.496  1.00 18.12           C  
ATOM     66  C   GLY A  12      20.540  16.520  17.560  1.00 15.65           C  
ATOM     67  O   GLY A  12      21.764  16.414  17.471  1.00 14.72           O  
ATOM     68  N   PRO A  13      19.944  17.728  17.732  1.00 14.72           N  
ATOM     69  CA  PRO A  13      20.690  18.986  17.802  1.00 14.63           C  
ATOM     70  C   PRO A  13      21.950  19.080  18.701  1.00 14.84           C  
ATOM     71  O   PRO A  13      22.937  19.725  18.317  1.00 13.17           O  
ATOM     72  CB  PRO A  13      19.584  19.982  18.247  1.00 14.43           C  
ATOM     73  CG  PRO A  13      18.323  19.437  17.670  1.00 14.88           C  
ATOM     74  CD  PRO A  13      18.490  17.927  17.874  1.00 13.86           C  
ATOM     75  N   SER A  14      21.965  18.372  19.842  1.00 13.17           N  
ATOM     76  CA  SER A  14      23.109  18.398  20.732  1.00 15.17           C  
ATOM     77  C   SER A  14      24.341  17.774  20.080  1.00 14.73           C  
ATOM     78  O   SER A  14      25.440  18.038  20.563  1.00 15.67           O  
ATOM     79  CB  SER A  14      22.798  17.699  22.043  1.00 15.47           C  
ATOM     80  OG  SER A  14      21.809  18.462  22.706  1.00 16.82           O  
ATOM     81  N   HIS A  15      24.141  16.968  19.010  1.00 13.91           N  
ATOM     82  CA  HIS A  15      25.215  16.208  18.396  1.00 15.76           C  
ATOM     83  C   HIS A  15      25.589  16.752  17.013  1.00 14.64           C  
ATOM     84  O   HIS A  15      26.595  16.325  16.456  1.00 16.36           O  
ATOM     85  CB  HIS A  15      24.847  14.718  18.359  1.00 16.17           C  
ATOM     86  CG  HIS A  15      24.363  14.241  19.692  1.00 18.58           C  
ATOM     87  ND1 HIS A  15      25.212  14.100  20.779  1.00 20.97           N  
ATOM     88  CD2 HIS A  15      23.118  13.924  20.139  1.00 21.30           C  
ATOM     89  CE1 HIS A  15      24.509  13.745  21.846  1.00 21.03           C  
ATOM     90  NE2 HIS A  15      23.218  13.606  21.480  1.00 22.72           N  
ATOM     91  N   TRP A  16      24.804  17.708  16.481  1.00 12.98           N  
ATOM     92  CA  TRP A  16      25.028  18.165  15.115  1.00 13.40           C  
ATOM     93  C   TRP A  16      26.461  18.685  14.939  1.00 13.90           C  
ATOM     94  O   TRP A  16      27.053  18.500  13.877  1.00 15.01           O  
ATOM     95  CB  TRP A  16      23.985  19.228  14.716  1.00 11.56           C  
ATOM     96  CG  TRP A  16      22.584  18.719  14.580  1.00 12.31           C  
ATOM     97  CD1 TRP A  16      22.137  17.427  14.583  1.00 13.68           C  
ATOM     98  CD2 TRP A  16      21.424  19.535  14.366  1.00 14.05           C  
ATOM     99  NE1 TRP A  16      20.784  17.385  14.431  1.00 13.04           N  
ATOM    100  CE2 TRP A  16      20.328  18.664  14.241  1.00 12.81           C  
ATOM    101  CE3 TRP A  16      21.235  20.929  14.248  1.00 13.29           C  
ATOM    102  CZ2 TRP A  16      19.023  19.138  14.062  1.00 13.03           C  
ATOM    103  CZ3 TRP A  16      19.945  21.389  14.036  1.00 14.89           C  
ATOM    104  CH2 TRP A  16      18.858  20.505  13.954  1.00 13.06           C  
ATOM    105  N   HIS A  17      27.008  19.370  15.958  1.00 14.46           N  
ATOM    106  CA  HIS A  17      28.336  19.981  15.854  1.00 18.55           C  
ATOM    107  C   HIS A  17      29.392  18.944  15.457  1.00 21.97           C  
ATOM    108  O   HIS A  17      30.412  19.291  14.874  1.00 21.09           O  
ATOM    109  CB  HIS A  17      28.755  20.703  17.150  1.00 20.63           C  
ATOM    110  CG  HIS A  17      28.976  19.763  18.291  1.00 25.69           C  
ATOM    111  ND1 HIS A  17      27.933  19.363  19.149  1.00 23.59           N  
ATOM    112  CD2 HIS A  17      30.094  19.084  18.686  1.00 26.81           C  
ATOM    113  CE1 HIS A  17      28.418  18.507  20.044  1.00 25.63           C  
ATOM    114  NE2 HIS A  17      29.737  18.317  19.776  1.00 27.46           N  
ATOM    115  N   LYS A  18      29.120  17.671  15.723  1.00 21.07           N  
ATOM    116  CA  LYS A  18      30.110  16.644  15.457  1.00 24.90           C  
ATOM    117  C   LYS A  18      30.275  16.474  13.960  1.00 24.37           C  
ATOM    118  O   LYS A  18      31.312  15.994  13.535  1.00 22.95           O  
ATOM    119  CB  LYS A  18      29.715  15.300  16.085  1.00 26.84           C  
ATOM    120  CG  LYS A  18      29.829  15.255  17.599  1.00 30.23           C  
ATOM    121  CD  LYS A  18      29.474  13.880  18.190  1.00 38.39           C  
ATOM    122  CE  LYS A  18      29.981  13.714  19.610  1.00 44.09           C  
ATOM    123  NZ  LYS A  18      29.486  12.481  20.283  1.00 48.95           N  
ATOM    124  N   LEU A  19      29.252  16.881  13.186  1.00 22.30           N  
ATOM    125  CA  LEU A  19      29.250  16.779  11.732  1.00 19.67           C  
ATOM    126  C   LEU A  19      29.422  18.154  11.069  1.00 20.42           C  
ATOM    127  O   LEU A  19      30.090  18.238  10.052  1.00 18.14           O  
ATOM    128  CB  LEU A  19      27.933  16.132  11.290  1.00 22.64           C  
ATOM    129  CG  LEU A  19      27.724  14.729  11.855  1.00 24.16           C  
ATOM    130  CD1 LEU A  19      26.508  14.082  11.237  1.00 26.15           C  
ATOM    131  CD2 LEU A  19      28.976  13.884  11.621  1.00 26.65           C  
ATOM    132  N   TYR A  20      28.778  19.203  11.632  1.00 17.36           N  
ATOM    133  CA  TYR A  20      28.814  20.570  11.137  1.00 18.89           C  
ATOM    134  C   TYR A  20      29.346  21.476  12.235  1.00 16.93           C  
ATOM    135  O   TYR A  20      28.586  21.984  13.093  1.00 16.07           O  
ATOM    136  CB  TYR A  20      27.412  21.017  10.728  1.00 18.56           C  
ATOM    137  CG  TYR A  20      26.883  20.145   9.635  1.00 19.27           C  
ATOM    138  CD1 TYR A  20      26.215  18.961   9.933  1.00 19.88           C  
ATOM    139  CD2 TYR A  20      27.069  20.501   8.309  1.00 17.26           C  
ATOM    140  CE1 TYR A  20      25.770  18.127   8.922  1.00 21.85           C  
ATOM    141  CE2 TYR A  20      26.616  19.688   7.295  1.00 19.96           C  
ATOM    142  CZ  TYR A  20      25.976  18.499   7.602  1.00 22.55           C  
ATOM    143  OH  TYR A  20      25.521  17.713   6.576  1.00 28.36           O  
ATOM    144  N   PRO A  21      30.680  21.683  12.239  1.00 17.82           N  
ATOM    145  CA  PRO A  21      31.324  22.526  13.245  1.00 17.63           C  
ATOM    146  C   PRO A  21      30.743  23.936  13.393  1.00 17.23           C  
ATOM    147  O   PRO A  21      30.787  24.500  14.485  1.00 16.58           O  
ATOM    148  CB  PRO A  21      32.818  22.586  12.861  1.00 18.56           C  
ATOM    149  CG  PRO A  21      32.994  21.659  11.640  1.00 18.89           C  
ATOM    150  CD  PRO A  21      31.644  21.045  11.322  1.00 15.96           C  
ATOM    151  N   ILE A  22      30.176  24.494  12.314  1.00 15.80           N  
ATOM    152  CA  ILE A  22      29.580  25.833  12.372  1.00 13.88           C  
ATOM    153  C   ILE A  22      28.422  25.830  13.390  1.00 12.01           C  
ATOM    154  O   ILE A  22      27.966  26.908  13.826  1.00 11.14           O  
ATOM    155  CB  ILE A  22      29.149  26.312  10.956  1.00 14.38           C  
ATOM    156  CG1 ILE A  22      29.023  27.835  10.771  1.00 16.98           C  
ATOM    157  CG2 ILE A  22      27.838  25.641  10.555  1.00 14.31           C  
ATOM    158  CD1 ILE A  22      30.093  28.708  11.409  1.00 19.86           C  
ATOM    159  N   ALA A  23      27.938  24.646  13.783  1.00 11.87           N  
ATOM    160  CA  ALA A  23      26.908  24.546  14.828  1.00 13.61           C  
ATOM    161  C   ALA A  23      27.287  25.364  16.066  1.00 15.35           C  
ATOM    162  O   ALA A  23      26.413  25.763  16.840  1.00 15.21           O  
ATOM    163  CB  ALA A  23      26.649  23.107  15.242  1.00 11.90           C  
ATOM    164  N   GLN A  24      28.597  25.549  16.289  1.00 17.09           N  
ATOM    165  CA  GLN A  24      29.117  26.243  17.464  1.00 20.69           C  
ATOM    166  C   GLN A  24      29.623  27.632  17.115  1.00 20.33           C  
ATOM    167  O   GLN A  24      30.363  28.219  17.902  1.00 19.13           O  
ATOM    168  CB  GLN A  24      30.274  25.436  18.098  1.00 27.37           C  
ATOM    169  CG  GLN A  24      29.852  24.033  18.540  1.00 32.23           C  
ATOM    170  CD  GLN A  24      28.614  23.978  19.419  1.00 45.37           C  
ATOM    171  OE1 GLN A  24      28.502  24.708  20.408  1.00 56.96           O  
ATOM    172  NE2 GLN A  24      27.671  23.099  19.091  1.00 51.91           N  
ATOM    173  N   GLY A  25      29.125  28.205  16.011  1.00 17.14           N  
ATOM    174  CA  GLY A  25      29.595  29.491  15.490  1.00 17.44           C  
ATOM    175  C   GLY A  25      29.029  30.715  16.222  1.00 16.63           C  
ATOM    176  O   GLY A  25      28.320  30.599  17.230  1.00 13.30           O  
ATOM    177  N   ASP A  26      29.364  31.892  15.696  1.00 17.60           N  
ATOM    178  CA  ASP A  26      29.011  33.158  16.321  1.00 20.37           C  
ATOM    179  C   ASP A  26      27.662  33.717  15.861  1.00 19.30           C  
ATOM    180  O   ASP A  26      27.168  34.688  16.466  1.00 18.68           O  
ATOM    181  CB  ASP A  26      30.113  34.186  16.095  1.00 24.41           C  
ATOM    182  CG  ASP A  26      31.380  33.723  16.816  1.00 30.80           C  
ATOM    183  OD1 ASP A  26      31.262  32.940  17.788  1.00 26.54           O  
ATOM    184  OD2 ASP A  26      32.446  34.121  16.376  1.00 32.38           O  
ATOM    185  N   ARG A  27      27.054  33.123  14.811  1.00 17.53           N  
ATOM    186  CA  ARG A  27      25.727  33.604  14.439  1.00 17.21           C  
ATOM    187  C   ARG A  27      24.724  32.458  14.271  1.00 14.80           C  
ATOM    188  O   ARG A  27      24.056  32.383  13.248  1.00 14.07           O  
ATOM    189  CB  ARG A  27      25.775  34.466  13.165  1.00 20.42           C  
ATOM    190  CG  ARG A  27      26.807  35.571  13.192  1.00 26.19           C  
ATOM    191  CD  ARG A  27      26.652  36.517  12.030  1.00 26.72           C  
ATOM    192  NE  ARG A  27      26.693  35.986  10.666  1.00 28.07           N  
ATOM    193  CZ  ARG A  27      27.797  35.713   9.946  1.00 26.83           C  
ATOM    194  NH1 ARG A  27      29.004  35.809  10.502  1.00 29.05           N  
ATOM    195  NH2 ARG A  27      27.686  35.312   8.675  1.00 19.95           N  
ATOM    196  N   GLN A  28      24.532  31.623  15.295  1.00 13.52           N  
ATOM    197  CA  GLN A  28      23.680  30.450  15.127  1.00 14.46           C  
ATOM    198  C   GLN A  28      22.256  30.818  15.540  1.00 14.29           C  
ATOM    199  O   GLN A  28      22.041  31.737  16.347  1.00 16.29           O  
ATOM    200  CB  GLN A  28      24.240  29.240  15.908  1.00 13.69           C  
ATOM    201  CG  GLN A  28      25.522  28.695  15.270  1.00 12.54           C  
ATOM    202  CD  GLN A  28      25.173  28.030  13.960  1.00 10.55           C  
ATOM    203  OE1 GLN A  28      24.527  27.008  13.930  1.00 11.66           O  
ATOM    204  NE2 GLN A  28      25.609  28.591  12.858  1.00 11.24           N  
ATOM    205  N   SER A  29      21.297  30.082  14.982  1.00 13.60           N  
ATOM    206  CA  SER A  29      19.890  30.307  15.246  1.00 11.80           C  
ATOM    207  C   SER A  29      19.330  28.978  15.683  1.00 11.10           C  
ATOM    208  O   SER A  29      19.834  27.943  15.245  1.00 13.28           O  
ATOM    209  CB  SER A  29      19.160  30.779  14.004  1.00 10.09           C  
ATOM    210  OG  SER A  29      19.515  32.128  13.808  1.00 10.76           O  
ATOM    211  N   PRO A  30      18.192  28.915  16.413  1.00 10.89           N  
ATOM    212  CA  PRO A  30      17.423  30.085  16.838  1.00 10.87           C  
ATOM    213  C   PRO A  30      18.062  30.683  18.097  1.00 12.24           C  
ATOM    214  O   PRO A  30      19.121  30.219  18.548  1.00 10.82           O  
ATOM    215  CB  PRO A  30      16.058  29.454  17.203  1.00  9.68           C  
ATOM    216  CG  PRO A  30      16.440  28.067  17.735  1.00 11.65           C  
ATOM    217  CD  PRO A  30      17.612  27.643  16.875  1.00  9.34           C  
ATOM    218  N   ILE A  31      17.383  31.676  18.670  1.00 11.47           N  
ATOM    219  CA  ILE A  31      17.794  32.358  19.893  1.00 12.12           C  
ATOM    220  C   ILE A  31      16.572  32.521  20.802  1.00 15.02           C  
ATOM    221  O   ILE A  31      15.416  32.389  20.367  1.00 14.30           O  
ATOM    222  CB  ILE A  31      18.430  33.745  19.625  1.00 11.72           C  
ATOM    223  CG1 ILE A  31      17.463  34.720  18.944  1.00 11.60           C  
ATOM    224  CG2 ILE A  31      19.775  33.634  18.875  1.00 11.96           C  
ATOM    225  CD1 ILE A  31      17.877  36.186  19.042  1.00 10.46           C  
ATOM    226  N   ASN A  32      16.874  32.841  22.072  1.00 14.79           N  
ATOM    227  CA  ASN A  32      15.915  33.350  23.038  1.00 15.06           C  
ATOM    228  C   ASN A  32      15.892  34.862  22.881  1.00 15.41           C  
ATOM    229  O   ASN A  32      16.919  35.508  23.049  1.00 14.53           O  
ATOM    230  CB  ASN A  32      16.352  33.010  24.464  1.00 16.18           C  
ATOM    231  CG  ASN A  32      15.320  33.447  25.482  1.00 17.46           C  
ATOM    232  OD1 ASN A  32      14.092  33.393  25.259  1.00 15.78           O  
ATOM    233  ND2 ASN A  32      15.832  33.845  26.630  1.00 18.76           N  
ATOM    234  N   ILE A  33      14.723  35.416  22.519  1.00 14.92           N  
ATOM    235  CA  ILE A  33      14.539  36.847  22.345  1.00 15.47           C  
ATOM    236  C   ILE A  33      14.131  37.406  23.707  1.00 16.77           C  
ATOM    237  O   ILE A  33      13.099  37.016  24.222  1.00 16.49           O  
ATOM    238  CB  ILE A  33      13.474  37.133  21.257  1.00 16.77           C  
ATOM    239  CG1 ILE A  33      13.912  36.539  19.908  1.00 18.03           C  
ATOM    240  CG2 ILE A  33      13.262  38.637  21.122  1.00 16.35           C  
ATOM    241  CD1 ILE A  33      12.888  36.586  18.815  1.00 17.36           C  
ATOM    242  N   ILE A  34      14.968  38.273  24.282  1.00 18.31           N  
ATOM    243  CA  ILE A  34      14.682  38.903  25.575  1.00 21.92           C  
ATOM    244  C   ILE A  34      14.137  40.277  25.219  1.00 19.04           C  
ATOM    245  O   ILE A  34      14.865  41.092  24.697  1.00 19.71           O  
ATOM    246  CB  ILE A  34      15.960  38.941  26.455  1.00 23.75           C  
ATOM    247  CG1 ILE A  34      16.428  37.502  26.712  1.00 20.41           C  
ATOM    248  CG2 ILE A  34      15.716  39.693  27.767  1.00 23.22           C  
ATOM    249  CD1 ILE A  34      17.901  37.344  27.013  1.00 26.23           C  
ATOM    250  N   SER A  35      12.820  40.420  25.324  1.00 21.64           N  
ATOM    251  CA  SER A  35      12.124  41.529  24.678  1.00 23.74           C  
ATOM    252  C   SER A  35      12.628  42.891  25.153  1.00 24.48           C  
ATOM    253  O   SER A  35      12.842  43.771  24.323  1.00 24.69           O  
ATOM    254  CB  SER A  35      10.626  41.378  24.759  1.00 26.07           C  
ATOM    255  OG  SER A  35      10.232  41.103  26.087  1.00 31.31           O  
ATOM    256  N   SER A  36      12.931  42.999  26.456  1.00 29.26           N  
ATOM    257  CA  SER A  36      13.435  44.194  27.129  1.00 26.46           C  
ATOM    258  C   SER A  36      14.834  44.511  26.658  1.00 31.17           C  
ATOM    259  O   SER A  36      15.288  45.642  26.801  1.00 28.94           O  
ATOM    260  CB  SER A  36      13.428  44.051  28.629  1.00 32.32           C  
ATOM    261  OG  SER A  36      14.273  42.989  29.061  1.00 31.03           O  
ATOM    262  N   GLN A  37      15.515  43.514  26.082  1.00 25.78           N  
ATOM    263  CA  GLN A  37      16.859  43.801  25.633  1.00 26.35           C  
ATOM    264  C   GLN A  37      16.911  44.074  24.136  1.00 25.23           C  
ATOM    265  O   GLN A  37      17.980  44.332  23.607  1.00 22.00           O  
ATOM    266  CB  GLN A  37      17.804  42.678  26.056  1.00 29.85           C  
ATOM    267  CG  GLN A  37      18.185  42.825  27.518  1.00 32.04           C  
ATOM    268  CD  GLN A  37      18.733  41.531  28.052  1.00 34.30           C  
ATOM    269  OE1 GLN A  37      19.465  40.835  27.371  1.00 32.16           O  
ATOM    270  NE2 GLN A  37      18.369  41.197  29.277  1.00 39.09           N  
ATOM    271  N   ALA A  38      15.771  43.960  23.442  1.00 25.58           N  
ATOM    272  CA  ALA A  38      15.766  44.246  22.009  1.00 24.18           C  
ATOM    273  C   ALA A  38      15.879  45.750  21.793  1.00 24.02           C  
ATOM    274  O   ALA A  38      15.413  46.507  22.634  1.00 24.73           O  
ATOM    275  CB  ALA A  38      14.528  43.658  21.362  1.00 23.64           C  
ATOM    276  N   VAL A  39      16.527  46.189  20.704  1.00 22.75           N  
ATOM    277  CA  VAL A  39      16.736  47.619  20.489  1.00 25.60           C  
ATOM    278  C   VAL A  39      15.684  48.151  19.500  1.00 25.46           C  
ATOM    279  O   VAL A  39      15.704  47.790  18.315  1.00 22.03           O  
ATOM    280  CB  VAL A  39      18.177  47.905  20.012  1.00 25.69           C  
ATOM    281  CG1 VAL A  39      18.401  49.366  19.623  1.00 29.29           C  
ATOM    282  CG2 VAL A  39      19.208  47.477  21.052  1.00 26.88           C  
ATOM    283  N   TYR A  40      14.756  49.017  19.973  1.00 23.77           N  
ATOM    284  CA  TYR A  40      13.823  49.681  19.064  1.00 21.26           C  
ATOM    285  C   TYR A  40      14.609  50.405  17.964  1.00 23.75           C  
ATOM    286  O   TYR A  40      15.487  51.213  18.254  1.00 21.60           O  
ATOM    287  CB  TYR A  40      12.882  50.628  19.828  1.00 22.83           C  
ATOM    288  CG  TYR A  40      12.001  51.442  18.914  1.00 22.26           C  
ATOM    289  CD1 TYR A  40      11.083  50.808  18.086  1.00 20.13           C  
ATOM    290  CD2 TYR A  40      12.086  52.827  18.859  1.00 23.41           C  
ATOM    291  CE1 TYR A  40      10.270  51.522  17.226  1.00 24.41           C  
ATOM    292  CE2 TYR A  40      11.273  53.561  18.006  1.00 24.25           C  
ATOM    293  CZ  TYR A  40      10.368  52.902  17.183  1.00 26.12           C  
ATOM    294  OH  TYR A  40       9.566  53.601  16.324  1.00 27.07           O  
ATOM    295  N   SER A  41      14.372  50.065  16.685  1.00 21.75           N  
ATOM    296  CA  SER A  41      15.121  50.658  15.579  1.00 26.03           C  
ATOM    297  C   SER A  41      14.145  51.312  14.600  1.00 26.56           C  
ATOM    298  O   SER A  41      13.697  50.679  13.660  1.00 24.37           O  
ATOM    299  CB  SER A  41      16.017  49.641  14.876  1.00 29.41           C  
ATOM    300  OG  SER A  41      16.779  48.910  15.832  1.00 30.06           O  
ATOM    301  N   PRO A  42      13.745  52.585  14.839  1.00 30.78           N  
ATOM    302  CA  PRO A  42      12.747  53.260  14.018  1.00 34.06           C  
ATOM    303  C   PRO A  42      13.161  53.604  12.597  1.00 36.67           C  
ATOM    304  O   PRO A  42      12.292  53.990  11.826  1.00 44.99           O  
ATOM    305  CB  PRO A  42      12.433  54.561  14.782  1.00 37.73           C  
ATOM    306  CG  PRO A  42      13.672  54.813  15.624  1.00 35.44           C  
ATOM    307  CD  PRO A  42      14.168  53.416  15.984  1.00 35.64           C  
ATOM    308  N   SER A  43      14.452  53.470  12.249  1.00 43.54           N  
ATOM    309  CA  SER A  43      14.861  53.761  10.878  1.00 43.55           C  
ATOM    310  C   SER A  43      14.543  52.598   9.940  1.00 48.42           C  
ATOM    311  O   SER A  43      14.487  52.792   8.726  1.00 56.90           O  
ATOM    312  CB  SER A  43      16.295  54.212  10.756  1.00 46.40           C  
ATOM    313  OG  SER A  43      17.200  53.213  11.198  1.00 50.86           O  
ATOM    314  N   LEU A  44      14.269  51.409  10.495  1.00 43.49           N  
ATOM    315  CA  LEU A  44      13.969  50.277   9.626  1.00 43.13           C  
ATOM    316  C   LEU A  44      12.761  50.612   8.751  1.00 39.35           C  
ATOM    317  O   LEU A  44      11.871  51.319   9.185  1.00 37.50           O  
ATOM    318  CB  LEU A  44      13.738  49.009  10.462  1.00 40.12           C  
ATOM    319  CG  LEU A  44      14.988  48.389  11.109  1.00 39.99           C  
ATOM    320  CD1 LEU A  44      14.643  47.159  11.935  1.00 30.00           C  
ATOM    321  CD2 LEU A  44      16.073  48.050  10.084  1.00 40.91           C  
ATOM    322  N   GLN A  45      12.752  50.105   7.510  1.00 43.64           N  
ATOM    323  CA  GLN A  45      11.635  50.277   6.585  1.00 42.09           C  
ATOM    324  C   GLN A  45      10.466  49.384   7.008  1.00 34.67           C  
ATOM    325  O   GLN A  45      10.656  48.542   7.893  1.00 30.52           O  
ATOM    326  CB  GLN A  45      12.071  50.055   5.133  1.00 43.87           C  
ATOM    327  CG  GLN A  45      12.928  51.205   4.623  1.00 46.88           C  
ATOM    328  CD  GLN A  45      12.301  52.533   4.979  1.00 52.75           C  
ATOM    329  OE1 GLN A  45      11.114  52.760   4.747  1.00 58.91           O  
ATOM    330  NE2 GLN A  45      13.083  53.422   5.576  1.00 49.38           N  
ATOM    331  N   PRO A  46       9.212  49.640   6.528  1.00 32.26           N  
ATOM    332  CA  PRO A  46       8.079  48.782   6.861  1.00 30.42           C  
ATOM    333  C   PRO A  46       8.296  47.439   6.168  1.00 24.85           C  
ATOM    334  O   PRO A  46       8.777  47.363   5.045  1.00 24.78           O  
ATOM    335  CB  PRO A  46       6.863  49.552   6.335  1.00 30.96           C  
ATOM    336  CG  PRO A  46       7.360  50.998   6.367  1.00 32.43           C  
ATOM    337  CD  PRO A  46       8.760  50.849   5.808  1.00 34.22           C  
ATOM    338  N   LEU A  47       7.964  46.385   6.889  1.00 22.29           N  
ATOM    339  CA  LEU A  47       8.147  45.053   6.360  1.00 20.05           C  
ATOM    340  C   LEU A  47       6.943  44.761   5.469  1.00 19.59           C  
ATOM    341  O   LEU A  47       5.804  44.889   5.914  1.00 21.13           O  
ATOM    342  CB  LEU A  47       8.126  44.108   7.565  1.00 17.47           C  
ATOM    343  CG  LEU A  47       8.297  42.658   7.136  1.00 18.41           C  
ATOM    344  CD1 LEU A  47       9.705  42.466   6.572  1.00 17.88           C  
ATOM    345  CD2 LEU A  47       7.966  41.695   8.245  1.00 17.29           C  
ATOM    346  N   GLU A  48       7.180  44.344   4.232  1.00 18.39           N  
ATOM    347  CA  GLU A  48       6.058  43.964   3.400  1.00 20.29           C  
ATOM    348  C   GLU A  48       6.243  42.535   2.900  1.00 20.64           C  
ATOM    349  O   GLU A  48       7.315  42.160   2.414  1.00 18.91           O  
ATOM    350  CB  GLU A  48       5.989  44.934   2.223  1.00 26.45           C  
ATOM    351  CG  GLU A  48       5.699  46.332   2.726  1.00 32.91           C  
ATOM    352  CD  GLU A  48       5.165  47.211   1.618  1.00 41.82           C  
ATOM    353  OE1 GLU A  48       5.929  47.475   0.649  1.00 39.47           O  
ATOM    354  OE2 GLU A  48       3.970  47.568   1.705  1.00 46.25           O  
ATOM    355  N   LEU A  49       5.194  41.735   3.064  1.00 21.18           N  
ATOM    356  CA  LEU A  49       5.142  40.417   2.480  1.00 22.50           C  
ATOM    357  C   LEU A  49       4.163  40.503   1.312  1.00 25.74           C  
ATOM    358  O   LEU A  49       2.968  40.641   1.546  1.00 26.77           O  
ATOM    359  CB  LEU A  49       4.695  39.485   3.608  1.00 23.86           C  
ATOM    360  CG  LEU A  49       5.717  39.414   4.744  1.00 26.65           C  
ATOM    361  CD1 LEU A  49       5.142  38.768   5.991  1.00 32.11           C  
ATOM    362  CD2 LEU A  49       6.941  38.661   4.277  1.00 30.16           C  
ATOM    363  N   SER A  50       4.689  40.557   0.079  1.00 22.46           N  
ATOM    364  CA  SER A  50       3.889  40.662  -1.133  1.00 23.35           C  
ATOM    365  C   SER A  50       3.805  39.294  -1.787  1.00 21.99           C  
ATOM    366  O   SER A  50       4.671  38.957  -2.592  1.00 22.23           O  
ATOM    367  CB  SER A  50       4.481  41.619  -2.126  1.00 23.39           C  
ATOM    368  OG  SER A  50       4.588  42.880  -1.505  1.00 32.79           O  
ATOM    369  N   TYR A  51       2.720  38.588  -1.452  1.00 18.00           N  
ATOM    370  CA  TYR A  51       2.536  37.201  -1.792  1.00 19.71           C  
ATOM    371  C   TYR A  51       1.335  37.053  -2.729  1.00 22.41           C  
ATOM    372  O   TYR A  51       0.246  37.511  -2.391  1.00 20.44           O  
ATOM    373  CB  TYR A  51       2.256  36.456  -0.477  1.00 18.79           C  
ATOM    374  CG  TYR A  51       3.451  36.252   0.431  1.00 17.44           C  
ATOM    375  CD1 TYR A  51       4.762  36.378  -0.036  1.00 16.76           C  
ATOM    376  CD2 TYR A  51       3.265  35.807   1.728  1.00 16.05           C  
ATOM    377  CE1 TYR A  51       5.862  36.120   0.789  1.00 15.60           C  
ATOM    378  CE2 TYR A  51       4.346  35.552   2.550  1.00 15.22           C  
ATOM    379  CZ  TYR A  51       5.646  35.696   2.092  1.00 13.80           C  
ATOM    380  OH  TYR A  51       6.642  35.366   2.967  1.00 13.38           O  
ATOM    381  N   GLU A  52       1.525  36.323  -3.830  1.00 24.94           N  
ATOM    382  CA  GLU A  52       0.443  36.023  -4.766  1.00 27.37           C  
ATOM    383  C   GLU A  52      -0.256  34.720  -4.363  1.00 30.25           C  
ATOM    384  O   GLU A  52       0.259  33.975  -3.514  1.00 27.18           O  
ATOM    385  CB  GLU A  52       0.992  36.059  -6.187  1.00 31.46           C  
ATOM    386  CG  GLU A  52       1.254  37.492  -6.626  1.00 39.22           C  
ATOM    387  CD  GLU A  52       0.714  37.855  -7.996  1.00 43.92           C  
ATOM    388  OE1 GLU A  52       0.766  36.985  -8.889  1.00 54.96           O  
ATOM    389  OE2 GLU A  52       0.197  38.982  -8.162  1.00 51.84           O  
ATOM    390  N   ALA A  53      -1.454  34.477  -4.944  1.00 25.59           N  
ATOM    391  CA  ALA A  53      -2.330  33.423  -4.459  1.00 25.84           C  
ATOM    392  C   ALA A  53      -1.971  32.045  -5.025  1.00 24.34           C  
ATOM    393  O   ALA A  53      -2.245  31.048  -4.373  1.00 25.68           O  
ATOM    394  CB  ALA A  53      -3.791  33.785  -4.656  1.00 25.05           C  
ATOM    395  N   CYS A  54      -1.344  31.988  -6.209  1.00 18.70           N  
ATOM    396  CA  CYS A  54      -1.195  30.707  -6.883  1.00 20.00           C  
ATOM    397  C   CYS A  54       0.244  30.542  -7.356  1.00 20.60           C  
ATOM    398  O   CYS A  54       0.482  30.402  -8.552  1.00 22.05           O  
ATOM    399  CB  CYS A  54      -2.154  30.607  -8.072  1.00 23.47           C  
ATOM    400  SG  CYS A  54      -3.908  30.549  -7.590  1.00 25.69           S  
ATOM    401  N   MET A  55       1.199  30.546  -6.409  1.00 18.34           N  
ATOM    402  CA  MET A  55       2.606  30.341  -6.701  1.00 17.75           C  
ATOM    403  C   MET A  55       3.091  29.043  -6.051  1.00 16.76           C  
ATOM    404  O   MET A  55       4.238  28.655  -6.262  1.00 13.68           O  
ATOM    405  CB  MET A  55       3.410  31.524  -6.146  1.00 22.43           C  
ATOM    406  CG  MET A  55       3.122  32.819  -6.928  1.00 29.71           C  
ATOM    407  SD  MET A  55       4.003  32.754  -8.511  1.00 38.69           S  
ATOM    408  CE  MET A  55       5.643  33.226  -7.944  1.00 40.44           C  
ATOM    409  N   SER A  56       2.220  28.374  -5.261  1.00 15.72           N  
ATOM    410  CA  SER A  56       2.607  27.133  -4.582  1.00 15.49           C  
ATOM    411  C   SER A  56       2.651  25.983  -5.584  1.00 17.14           C  
ATOM    412  O   SER A  56       1.827  25.926  -6.504  1.00 17.22           O  
ATOM    413  CB  SER A  56       1.639  26.806  -3.466  1.00 13.52           C  
ATOM    414  OG  SER A  56       0.282  26.814  -3.961  1.00 14.98           O  
ATOM    415  N   LEU A  57       3.551  25.016  -5.354  1.00 15.54           N  
ATOM    416  CA  LEU A  57       3.707  23.896  -6.272  1.00 16.32           C  
ATOM    417  C   LEU A  57       3.270  22.593  -5.597  1.00 16.45           C  
ATOM    418  O   LEU A  57       2.376  21.942  -6.083  1.00 16.19           O  
ATOM    419  CB  LEU A  57       5.180  23.794  -6.697  1.00 16.84           C  
ATOM    420  CG  LEU A  57       5.703  24.999  -7.496  1.00 18.88           C  
ATOM    421  CD1 LEU A  57       7.234  24.947  -7.613  1.00 19.43           C  
ATOM    422  CD2 LEU A  57       5.085  25.006  -8.902  1.00 20.25           C  
ATOM    423  N   SER A  58       3.833  22.265  -4.427  1.00 16.67           N  
ATOM    424  CA  SER A  58       3.664  20.945  -3.843  1.00 17.73           C  
ATOM    425  C   SER A  58       3.907  21.001  -2.336  1.00 16.96           C  
ATOM    426  O   SER A  58       4.415  21.992  -1.777  1.00 14.59           O  
ATOM    427  CB  SER A  58       4.697  20.044  -4.472  1.00 23.34           C  
ATOM    428  OG  SER A  58       5.963  20.652  -4.201  1.00 29.93           O  
ATOM    429  N   ILE A  59       3.548  19.897  -1.691  1.00 15.04           N  
ATOM    430  CA  ILE A  59       3.739  19.716  -0.274  1.00 14.97           C  
ATOM    431  C   ILE A  59       4.495  18.409  -0.111  1.00 16.64           C  
ATOM    432  O   ILE A  59       4.136  17.420  -0.755  1.00 17.47           O  
ATOM    433  CB  ILE A  59       2.421  19.846   0.512  1.00 15.84           C  
ATOM    434  CG1 ILE A  59       2.632  19.802   2.038  1.00 13.71           C  
ATOM    435  CG2 ILE A  59       1.370  18.814   0.046  1.00 15.66           C  
ATOM    436  CD1 ILE A  59       1.376  20.163   2.843  1.00 15.75           C  
ATOM    437  N   THR A  60       5.558  18.421   0.707  1.00 14.57           N  
ATOM    438  CA  THR A  60       6.474  17.282   0.739  1.00 14.78           C  
ATOM    439  C   THR A  60       6.846  16.967   2.186  1.00 16.58           C  
ATOM    440  O   THR A  60       7.125  17.898   2.959  1.00 16.41           O  
ATOM    441  CB  THR A  60       7.757  17.603  -0.054  1.00 16.44           C  
ATOM    442  OG1 THR A  60       7.395  17.851  -1.406  1.00 17.04           O  
ATOM    443  CG2 THR A  60       8.715  16.435  -0.100  1.00 15.31           C  
ATOM    444  N   ASN A  61       6.831  15.679   2.570  1.00 15.71           N  
ATOM    445  CA  ASN A  61       7.416  15.242   3.833  1.00 16.57           C  
ATOM    446  C   ASN A  61       8.858  14.842   3.503  1.00 19.39           C  
ATOM    447  O   ASN A  61       9.061  13.836   2.841  1.00 19.95           O  
ATOM    448  CB  ASN A  61       6.601  14.088   4.433  1.00 16.55           C  
ATOM    449  CG  ASN A  61       7.202  13.496   5.693  1.00 17.38           C  
ATOM    450  OD1 ASN A  61       8.415  13.647   5.941  1.00 18.85           O  
ATOM    451  ND2 ASN A  61       6.382  12.809   6.481  1.00 15.48           N  
ATOM    452  N   ASN A  62       9.838  15.659   3.889  1.00 18.32           N  
ATOM    453  CA  ASN A  62      11.238  15.432   3.526  1.00 18.89           C  
ATOM    454  C   ASN A  62      11.997  14.705   4.646  1.00 18.19           C  
ATOM    455  O   ASN A  62      13.226  14.739   4.675  1.00 19.62           O  
ATOM    456  CB  ASN A  62      11.941  16.773   3.245  1.00 16.57           C  
ATOM    457  CG  ASN A  62      11.832  17.748   4.413  1.00 16.79           C  
ATOM    458  OD1 ASN A  62      11.803  17.337   5.562  1.00 15.15           O  
ATOM    459  ND2 ASN A  62      11.773  19.042   4.146  1.00 15.49           N  
ATOM    460  N   GLY A  63      11.307  14.153   5.658  1.00 16.63           N  
ATOM    461  CA  GLY A  63      12.024  13.460   6.732  1.00 15.97           C  
ATOM    462  C   GLY A  63      12.302  14.384   7.927  1.00 18.28           C  
ATOM    463  O   GLY A  63      12.541  13.899   9.033  1.00 16.69           O  
ATOM    464  N   HIS A  64      12.307  15.715   7.711  1.00 15.86           N  
ATOM    465  CA  HIS A  64      12.595  16.589   8.847  1.00 17.45           C  
ATOM    466  C   HIS A  64      11.454  17.568   9.096  1.00 15.97           C  
ATOM    467  O   HIS A  64      11.366  18.105  10.188  1.00 15.77           O  
ATOM    468  CB  HIS A  64      13.928  17.361   8.754  1.00 20.77           C  
ATOM    469  CG  HIS A  64      14.300  17.996   7.449  1.00 27.15           C  
ATOM    470  ND1 HIS A  64      14.917  17.271   6.407  1.00 36.71           N  
ATOM    471  CD2 HIS A  64      14.276  19.299   7.035  1.00 29.88           C  
ATOM    472  CE1 HIS A  64      15.180  18.101   5.395  1.00 36.28           C  
ATOM    473  NE2 HIS A  64      14.829  19.364   5.787  1.00 30.01           N  
ATOM    474  N   SER A  65      10.624  17.839   8.086  1.00 13.74           N  
ATOM    475  CA  SER A  65       9.450  18.676   8.321  1.00 13.92           C  
ATOM    476  C   SER A  65       8.468  18.365   7.194  1.00 13.54           C  
ATOM    477  O   SER A  65       8.798  17.531   6.353  1.00 12.45           O  
ATOM    478  CB  SER A  65       9.881  20.158   8.254  1.00 13.16           C  
ATOM    479  OG  SER A  65       8.794  20.999   8.607  1.00 12.51           O  
ATOM    480  N   VAL A  66       7.308  19.054   7.159  1.00 14.09           N  
ATOM    481  CA  VAL A  66       6.528  19.159   5.930  1.00 12.67           C  
ATOM    482  C   VAL A  66       6.823  20.536   5.290  1.00 12.20           C  
ATOM    483  O   VAL A  66       6.777  21.562   5.972  1.00 10.81           O  
ATOM    484  CB  VAL A  66       5.027  18.934   6.199  1.00 12.90           C  
ATOM    485  CG1 VAL A  66       4.450  19.778   7.354  1.00 13.00           C  
ATOM    486  CG2 VAL A  66       4.200  19.062   4.929  1.00 12.43           C  
ATOM    487  N   GLN A  67       7.083  20.577   3.981  1.00 12.38           N  
ATOM    488  CA  GLN A  67       7.509  21.790   3.293  1.00 12.34           C  
ATOM    489  C   GLN A  67       6.660  22.012   2.036  1.00 13.44           C  
ATOM    490  O   GLN A  67       6.369  21.062   1.303  1.00 15.21           O  
ATOM    491  CB  GLN A  67       8.983  21.637   2.919  1.00 12.40           C  
ATOM    492  CG  GLN A  67       9.583  22.793   2.135  1.00 13.23           C  
ATOM    493  CD  GLN A  67      11.067  22.565   1.963  1.00 15.52           C  
ATOM    494  OE1 GLN A  67      11.786  22.139   2.858  1.00 15.65           O  
ATOM    495  NE2 GLN A  67      11.556  22.836   0.785  1.00 13.75           N  
ATOM    496  N   VAL A  68       6.263  23.271   1.828  1.00 12.07           N  
ATOM    497  CA  VAL A  68       5.469  23.696   0.686  1.00 13.08           C  
ATOM    498  C   VAL A  68       6.428  24.506  -0.182  1.00 13.22           C  
ATOM    499  O   VAL A  68       7.041  25.470   0.310  1.00 12.68           O  
ATOM    500  CB  VAL A  68       4.211  24.507   1.079  1.00 13.04           C  
ATOM    501  CG1 VAL A  68       3.482  25.090  -0.155  1.00 12.03           C  
ATOM    502  CG2 VAL A  68       3.237  23.673   1.898  1.00 12.32           C  
ATOM    503  N   ASP A  69       6.646  24.058  -1.418  1.00 13.71           N  
ATOM    504  CA  ASP A  69       7.600  24.756  -2.276  1.00 14.70           C  
ATOM    505  C   ASP A  69       6.865  25.693  -3.231  1.00 15.74           C  
ATOM    506  O   ASP A  69       5.716  25.428  -3.584  1.00 16.40           O  
ATOM    507  CB  ASP A  69       8.536  23.799  -3.027  1.00 19.66           C  
ATOM    508  CG  ASP A  69       9.456  23.021  -2.079  1.00 28.76           C  
ATOM    509  OD1 ASP A  69      10.407  23.631  -1.537  1.00 33.32           O  
ATOM    510  OD2 ASP A  69       9.183  21.822  -1.807  1.00 30.81           O  
ATOM    511  N   PHE A  70       7.573  26.744  -3.700  1.00 14.22           N  
ATOM    512  CA  PHE A  70       6.987  27.805  -4.504  1.00 14.39           C  
ATOM    513  C   PHE A  70       7.774  27.958  -5.798  1.00 15.81           C  
ATOM    514  O   PHE A  70       8.983  27.757  -5.847  1.00 16.21           O  
ATOM    515  CB  PHE A  70       6.972  29.150  -3.732  1.00 14.15           C  
ATOM    516  CG  PHE A  70       5.927  29.168  -2.636  1.00 13.19           C  
ATOM    517  CD1 PHE A  70       6.135  28.517  -1.427  1.00 14.62           C  
ATOM    518  CD2 PHE A  70       4.679  29.738  -2.866  1.00 14.93           C  
ATOM    519  CE1 PHE A  70       5.145  28.478  -0.447  1.00 14.13           C  
ATOM    520  CE2 PHE A  70       3.671  29.670  -1.907  1.00 14.45           C  
ATOM    521  CZ  PHE A  70       3.913  29.042  -0.690  1.00 14.38           C  
ATOM    522  N   ASN A  71       7.067  28.358  -6.845  1.00 18.18           N  
ATOM    523  CA  ASN A  71       7.690  28.848  -8.059  1.00 20.29           C  
ATOM    524  C   ASN A  71       8.396  30.156  -7.674  1.00 22.14           C  
ATOM    525  O   ASN A  71       7.758  31.103  -7.190  1.00 22.84           O  
ATOM    526  CB  ASN A  71       6.585  29.028  -9.096  1.00 25.07           C  
ATOM    527  CG  ASN A  71       7.009  29.763 -10.350  1.00 31.56           C  
ATOM    528  OD1 ASN A  71       8.175  30.107 -10.517  1.00 31.07           O  
ATOM    529  ND2 ASN A  71       6.065  29.968 -11.263  1.00 34.85           N  
ATOM    530  N   ASP A  72       9.730  30.175  -7.782  1.00 20.50           N  
ATOM    531  CA  ASP A  72      10.503  31.355  -7.409  1.00 22.68           C  
ATOM    532  C   ASP A  72      11.265  31.873  -8.643  1.00 29.42           C  
ATOM    533  O   ASP A  72      12.386  32.370  -8.530  1.00 24.36           O  
ATOM    534  CB  ASP A  72      11.491  31.078  -6.264  1.00 21.94           C  
ATOM    535  CG  ASP A  72      12.550  30.019  -6.574  1.00 26.00           C  
ATOM    536  OD1 ASP A  72      12.516  29.488  -7.702  1.00 26.20           O  
ATOM    537  OD2 ASP A  72      13.375  29.677  -5.668  1.00 22.65           O  
ATOM    538  N   SER A  73      10.694  31.714  -9.843  1.00 28.82           N  
ATOM    539  CA  SER A  73      11.479  32.156 -10.988  1.00 35.10           C  
ATOM    540  C   SER A  73      11.194  33.613 -11.359  1.00 34.87           C  
ATOM    541  O   SER A  73      11.792  34.150 -12.287  1.00 37.93           O  
ATOM    542  CB  SER A  73      11.387  31.202 -12.158  1.00 34.42           C  
ATOM    543  OG  SER A  73      10.102  31.347 -12.721  1.00 35.50           O  
ATOM    544  N   ASP A  74      10.315  34.296 -10.629  1.00 39.98           N  
ATOM    545  CA  ASP A  74      10.215  35.738 -10.823  1.00 42.45           C  
ATOM    546  C   ASP A  74      10.092  36.393  -9.447  1.00 42.51           C  
ATOM    547  O   ASP A  74      10.144  35.690  -8.440  1.00 35.68           O  
ATOM    548  CB  ASP A  74       9.058  36.111 -11.755  1.00 48.42           C  
ATOM    549  CG  ASP A  74       7.704  35.765 -11.150  1.00 55.46           C  
ATOM    550  OD1 ASP A  74       7.583  35.800  -9.915  1.00 57.43           O  
ATOM    551  OD2 ASP A  74       6.776  35.450 -11.912  1.00 64.76           O  
ATOM    552  N   ASP A  75       9.834  37.713  -9.409  1.00 47.17           N  
ATOM    553  CA  ASP A  75       9.766  38.459  -8.156  1.00 46.38           C  
ATOM    554  C   ASP A  75       8.328  38.777  -7.730  1.00 42.68           C  
ATOM    555  O   ASP A  75       8.074  39.860  -7.220  1.00 52.76           O  
ATOM    556  CB  ASP A  75      10.615  39.735  -8.206  1.00 52.23           C  
ATOM    557  CG  ASP A  75      12.096  39.562  -7.898  1.00 60.84           C  
ATOM    558  OD1 ASP A  75      12.466  38.564  -7.267  1.00 67.70           O  
ATOM    559  OD2 ASP A  75      12.873  40.445  -8.284  1.00 73.57           O  
ATOM    560  N   ARG A  76       7.412  37.805  -7.820  1.00 40.38           N  
ATOM    561  CA  ARG A  76       5.996  37.996  -7.523  1.00 40.34           C  
ATOM    562  C   ARG A  76       5.608  37.545  -6.114  1.00 36.93           C  
ATOM    563  O   ARG A  76       4.492  37.827  -5.681  1.00 40.02           O  
ATOM    564  CB  ARG A  76       5.118  37.177  -8.481  1.00 49.32           C  
ATOM    565  CG  ARG A  76       5.001  37.769  -9.878  1.00 56.00           C  
ATOM    566  CD  ARG A  76       4.140  36.927 -10.802  1.00 57.99           C  
ATOM    567  NE  ARG A  76       3.876  37.831 -11.917  1.00 72.30           N  
ATOM    568  CZ  ARG A  76       3.123  37.550 -12.971  1.00 79.21           C  
ATOM    569  NH1 ARG A  76       2.541  36.365 -13.065  1.00 85.96           N  
ATOM    570  NH2 ARG A  76       2.945  38.461 -13.917  1.00 86.07           N  
ATOM    571  N   THR A  77       6.470  36.784  -5.422  1.00 28.27           N  
ATOM    572  CA  THR A  77       6.177  36.400  -4.050  1.00 25.69           C  
ATOM    573  C   THR A  77       7.392  36.726  -3.181  1.00 22.79           C  
ATOM    574  O   THR A  77       8.299  35.915  -3.091  1.00 16.68           O  
ATOM    575  CB  THR A  77       5.792  34.922  -3.990  1.00 27.82           C  
ATOM    576  OG1 THR A  77       4.740  34.860  -4.956  1.00 39.10           O  
ATOM    577  CG2 THR A  77       5.317  34.505  -2.616  1.00 30.82           C  
ATOM    578  N   VAL A  78       7.403  37.923  -2.564  1.00 18.45           N  
ATOM    579  CA  VAL A  78       8.667  38.429  -2.047  1.00 17.37           C  
ATOM    580  C   VAL A  78       8.440  39.023  -0.670  1.00 17.03           C  
ATOM    581  O   VAL A  78       7.348  39.520  -0.336  1.00 16.79           O  
ATOM    582  CB  VAL A  78       9.310  39.506  -2.950  1.00 16.79           C  
ATOM    583  CG1 VAL A  78       9.795  39.051  -4.341  1.00 18.23           C  
ATOM    584  CG2 VAL A  78       8.455  40.744  -3.065  1.00 17.71           C  
ATOM    585  N   VAL A  79       9.527  39.049   0.097  1.00 14.79           N  
ATOM    586  CA  VAL A  79       9.527  39.883   1.290  1.00 14.11           C  
ATOM    587  C   VAL A  79      10.435  41.062   0.965  1.00 15.89           C  
ATOM    588  O   VAL A  79      11.474  40.883   0.338  1.00 17.45           O  
ATOM    589  CB  VAL A  79      10.038  39.131   2.546  1.00 12.86           C  
ATOM    590  CG1 VAL A  79      11.448  38.573   2.359  1.00 12.29           C  
ATOM    591  CG2 VAL A  79       9.952  39.995   3.792  1.00 13.65           C  
ATOM    592  N   THR A  80      10.065  42.241   1.475  1.00 17.60           N  
ATOM    593  CA  THR A  80      10.898  43.416   1.312  1.00 20.13           C  
ATOM    594  C   THR A  80      10.726  44.330   2.524  1.00 19.14           C  
ATOM    595  O   THR A  80       9.812  44.120   3.341  1.00 17.02           O  
ATOM    596  CB  THR A  80      10.463  44.094   0.016  1.00 23.72           C  
ATOM    597  OG1 THR A  80      11.665  44.783  -0.309  1.00 32.55           O  
ATOM    598  CG2 THR A  80       9.229  44.940   0.224  1.00 18.96           C  
ATOM    599  N   GLY A  81      11.635  45.318   2.641  1.00 19.46           N  
ATOM    600  CA  GLY A  81      11.611  46.278   3.737  1.00 18.48           C  
ATOM    601  C   GLY A  81      12.140  45.693   5.049  1.00 18.09           C  
ATOM    602  O   GLY A  81      12.925  44.726   5.079  1.00 15.91           O  
ATOM    603  N   GLY A  82      11.728  46.320   6.164  1.00 20.80           N  
ATOM    604  CA  GLY A  82      12.315  45.984   7.461  1.00 19.00           C  
ATOM    605  C   GLY A  82      13.835  46.120   7.407  1.00 18.18           C  
ATOM    606  O   GLY A  82      14.316  47.166   7.019  1.00 20.74           O  
ATOM    607  N   PRO A  83      14.635  45.083   7.748  1.00 17.96           N  
ATOM    608  CA  PRO A  83      16.094  45.166   7.636  1.00 17.05           C  
ATOM    609  C   PRO A  83      16.674  44.848   6.265  1.00 17.18           C  
ATOM    610  O   PRO A  83      17.889  44.850   6.108  1.00 19.13           O  
ATOM    611  CB  PRO A  83      16.515  44.038   8.582  1.00 19.43           C  
ATOM    612  CG  PRO A  83      15.462  42.980   8.279  1.00 16.92           C  
ATOM    613  CD  PRO A  83      14.173  43.780   8.284  1.00 17.11           C  
ATOM    614  N   LEU A  84      15.839  44.520   5.283  1.00 16.62           N  
ATOM    615  CA  LEU A  84      16.353  43.987   4.026  1.00 19.51           C  
ATOM    616  C   LEU A  84      16.626  45.125   3.059  1.00 23.12           C  
ATOM    617  O   LEU A  84      15.829  46.059   2.984  1.00 23.77           O  
ATOM    618  CB  LEU A  84      15.322  43.058   3.399  1.00 16.90           C  
ATOM    619  CG  LEU A  84      14.857  41.932   4.303  1.00 15.46           C  
ATOM    620  CD1 LEU A  84      13.875  41.074   3.537  1.00 16.29           C  
ATOM    621  CD2 LEU A  84      16.049  41.081   4.758  1.00 15.76           C  
ATOM    622  N   GLU A  85      17.677  44.951   2.257  1.00 27.35           N  
ATOM    623  CA  GLU A  85      18.088  46.016   1.358  1.00 31.98           C  
ATOM    624  C   GLU A  85      17.361  45.945   0.018  1.00 36.06           C  
ATOM    625  O   GLU A  85      17.418  46.895  -0.767  1.00 38.63           O  
ATOM    626  CB  GLU A  85      19.607  46.073   1.249  1.00 40.06           C  
ATOM    627  CG  GLU A  85      20.240  47.001   2.273  1.00 42.19           C  
ATOM    628  CD  GLU A  85      21.726  46.704   2.404  1.00 54.72           C  
ATOM    629  OE1 GLU A  85      22.372  46.452   1.362  1.00 48.72           O  
ATOM    630  OE2 GLU A  85      22.229  46.655   3.556  1.00 63.40           O  
ATOM    631  N   GLY A  86      16.655  44.844  -0.233  1.00 26.99           N  
ATOM    632  CA  GLY A  86      15.925  44.679  -1.480  1.00 24.21           C  
ATOM    633  C   GLY A  86      15.066  43.424  -1.361  1.00 19.60           C  
ATOM    634  O   GLY A  86      15.037  42.856  -0.283  1.00 20.30           O  
ATOM    635  N   PRO A  87      14.322  42.995  -2.401  1.00 20.15           N  
ATOM    636  CA  PRO A  87      13.389  41.873  -2.261  1.00 19.37           C  
ATOM    637  C   PRO A  87      14.070  40.506  -2.257  1.00 17.83           C  
ATOM    638  O   PRO A  87      15.046  40.300  -2.969  1.00 19.30           O  
ATOM    639  CB  PRO A  87      12.541  41.925  -3.531  1.00 19.25           C  
ATOM    640  CG  PRO A  87      13.499  42.535  -4.556  1.00 22.81           C  
ATOM    641  CD  PRO A  87      14.309  43.564  -3.765  1.00 20.56           C  
ATOM    642  N   TYR A  88      13.485  39.579  -1.481  1.00 13.09           N  
ATOM    643  CA  TYR A  88      13.930  38.200  -1.351  1.00 13.54           C  
ATOM    644  C   TYR A  88      12.721  37.332  -1.750  1.00 13.14           C  
ATOM    645  O   TYR A  88      11.621  37.573  -1.257  1.00 13.28           O  
ATOM    646  CB  TYR A  88      14.372  37.961   0.111  1.00 12.76           C  
ATOM    647  CG  TYR A  88      15.730  38.513   0.503  1.00 14.07           C  
ATOM    648  CD1 TYR A  88      15.964  39.884   0.683  1.00 14.30           C  
ATOM    649  CD2 TYR A  88      16.763  37.641   0.843  1.00 14.38           C  
ATOM    650  CE1 TYR A  88      17.221  40.370   1.077  1.00 13.81           C  
ATOM    651  CE2 TYR A  88      18.008  38.106   1.263  1.00 15.07           C  
ATOM    652  CZ  TYR A  88      18.241  39.471   1.355  1.00 15.56           C  
ATOM    653  OH  TYR A  88      19.478  39.872   1.766  1.00 14.54           O  
ATOM    654  N   ARG A  89      12.890  36.388  -2.702  1.00 12.54           N  
ATOM    655  CA  ARG A  89      11.806  35.587  -3.247  1.00 13.10           C  
ATOM    656  C   ARG A  89      11.529  34.370  -2.358  1.00 11.99           C  
ATOM    657  O   ARG A  89      12.452  33.713  -1.892  1.00 10.28           O  
ATOM    658  CB  ARG A  89      12.213  34.993  -4.607  1.00 14.88           C  
ATOM    659  CG  ARG A  89      12.606  36.028  -5.647  1.00 17.51           C  
ATOM    660  CD  ARG A  89      12.918  35.248  -6.939  1.00 22.72           C  
ATOM    661  NE  ARG A  89      13.265  36.280  -7.896  1.00 24.89           N  
ATOM    662  CZ  ARG A  89      13.713  36.063  -9.115  1.00 26.87           C  
ATOM    663  NH1 ARG A  89      13.905  34.831  -9.551  1.00 26.15           N  
ATOM    664  NH2 ARG A  89      14.001  37.105  -9.871  1.00 28.27           N  
ATOM    665  N   LEU A  90      10.252  34.047  -2.154  1.00 10.96           N  
ATOM    666  CA  LEU A  90       9.884  32.912  -1.317  1.00 11.45           C  
ATOM    667  C   LEU A  90      10.214  31.622  -2.078  1.00 12.18           C  
ATOM    668  O   LEU A  90       9.719  31.406  -3.175  1.00 11.11           O  
ATOM    669  CB  LEU A  90       8.372  32.927  -1.057  1.00 12.92           C  
ATOM    670  CG  LEU A  90       7.891  31.843  -0.090  1.00 11.98           C  
ATOM    671  CD1 LEU A  90       8.448  32.076   1.311  1.00 10.87           C  
ATOM    672  CD2 LEU A  90       6.354  31.849  -0.042  1.00 13.16           C  
ATOM    673  N   LYS A  91      10.984  30.733  -1.447  1.00 12.68           N  
ATOM    674  CA  LYS A  91      11.299  29.441  -2.049  1.00 14.06           C  
ATOM    675  C   LYS A  91      10.401  28.355  -1.461  1.00 12.75           C  
ATOM    676  O   LYS A  91       9.944  27.447  -2.181  1.00 13.21           O  
ATOM    677  CB  LYS A  91      12.742  29.051  -1.700  1.00 14.24           C  
ATOM    678  CG  LYS A  91      13.146  27.654  -2.149  1.00 17.28           C  
ATOM    679  CD  LYS A  91      13.122  27.617  -3.682  1.00 22.75           C  
ATOM    680  CE  LYS A  91      14.082  26.648  -4.354  1.00 27.99           C  
ATOM    681  NZ  LYS A  91      14.564  25.599  -3.427  1.00 28.70           N  
ATOM    682  N   GLN A  92      10.145  28.465  -0.151  1.00 10.47           N  
ATOM    683  CA  GLN A  92       9.435  27.388   0.531  1.00  9.75           C  
ATOM    684  C   GLN A  92       9.054  27.840   1.931  1.00  9.57           C  
ATOM    685  O   GLN A  92       9.658  28.766   2.498  1.00  8.86           O  
ATOM    686  CB  GLN A  92      10.320  26.105   0.580  1.00  9.55           C  
ATOM    687  CG  GLN A  92      11.735  26.265   1.189  1.00  9.88           C  
ATOM    688  CD  GLN A  92      11.880  25.786   2.621  1.00 10.10           C  
ATOM    689  OE1 GLN A  92      10.921  25.744   3.389  1.00  9.82           O  
ATOM    690  NE2 GLN A  92      13.093  25.425   3.035  1.00  9.56           N  
ATOM    691  N   PHE A  93       8.047  27.178   2.489  1.00  9.52           N  
ATOM    692  CA  PHE A  93       7.811  27.326   3.924  1.00  8.92           C  
ATOM    693  C   PHE A  93       7.704  25.925   4.538  1.00  8.10           C  
ATOM    694  O   PHE A  93       7.301  24.984   3.853  1.00  9.12           O  
ATOM    695  CB  PHE A  93       6.586  28.198   4.225  1.00  9.33           C  
ATOM    696  CG  PHE A  93       5.181  27.698   3.889  1.00  9.75           C  
ATOM    697  CD1 PHE A  93       4.563  26.724   4.671  1.00  9.87           C  
ATOM    698  CD2 PHE A  93       4.400  28.338   2.920  1.00  9.34           C  
ATOM    699  CE1 PHE A  93       3.258  26.318   4.386  1.00 10.76           C  
ATOM    700  CE2 PHE A  93       3.082  27.930   2.649  1.00  9.80           C  
ATOM    701  CZ  PHE A  93       2.521  26.893   3.358  1.00 10.07           C  
ATOM    702  N   HIS A  94       7.917  25.827   5.836  1.00  7.64           N  
ATOM    703  CA  HIS A  94       7.828  24.580   6.581  1.00  8.21           C  
ATOM    704  C   HIS A  94       7.620  24.932   8.061  1.00  9.16           C  
ATOM    705  O   HIS A  94       7.552  26.132   8.396  1.00  8.49           O  
ATOM    706  CB  HIS A  94       9.113  23.741   6.353  1.00  8.25           C  
ATOM    707  CG  HIS A  94      10.335  24.491   6.901  1.00  9.01           C  
ATOM    708  ND1 HIS A  94      11.158  25.326   6.160  1.00  8.90           N  
ATOM    709  CD2 HIS A  94      10.762  24.573   8.213  1.00  9.14           C  
ATOM    710  CE1 HIS A  94      12.108  25.877   7.031  1.00  9.20           C  
ATOM    711  NE2 HIS A  94      11.853  25.411   8.267  1.00  8.54           N  
ATOM    712  N   PHE A  95       7.539  23.883   8.917  1.00  8.67           N  
ATOM    713  CA  PHE A  95       7.184  24.105  10.311  1.00 10.23           C  
ATOM    714  C   PHE A  95       8.079  23.302  11.248  1.00 10.83           C  
ATOM    715  O   PHE A  95       8.694  22.313  10.850  1.00 10.05           O  
ATOM    716  CB  PHE A  95       5.738  23.711  10.632  1.00  9.39           C  
ATOM    717  CG  PHE A  95       4.662  24.359   9.779  1.00 10.63           C  
ATOM    718  CD1 PHE A  95       4.423  23.947   8.463  1.00 10.19           C  
ATOM    719  CD2 PHE A  95       3.865  25.380  10.296  1.00 10.79           C  
ATOM    720  CE1 PHE A  95       3.415  24.554   7.698  1.00 12.13           C  
ATOM    721  CE2 PHE A  95       2.858  25.977   9.539  1.00 11.44           C  
ATOM    722  CZ  PHE A  95       2.613  25.543   8.247  1.00 10.68           C  
ATOM    723  N   HIS A  96       8.117  23.738  12.519  1.00 10.81           N  
ATOM    724  CA  HIS A  96       8.762  22.943  13.565  1.00 11.50           C  
ATOM    725  C   HIS A  96       7.734  22.851  14.669  1.00 12.29           C  
ATOM    726  O   HIS A  96       7.073  23.856  14.919  1.00 14.18           O  
ATOM    727  CB  HIS A  96       9.998  23.705  14.080  1.00 10.92           C  
ATOM    728  CG  HIS A  96      10.986  24.002  12.942  1.00 10.34           C  
ATOM    729  ND1 HIS A  96      11.918  23.064  12.590  1.00  9.95           N  
ATOM    730  CD2 HIS A  96      11.188  25.094  12.143  1.00 10.06           C  
ATOM    731  CE1 HIS A  96      12.673  23.552  11.565  1.00 11.43           C  
ATOM    732  NE2 HIS A  96      12.242  24.821  11.295  1.00 10.30           N  
ATOM    733  N   TRP A  97       7.603  21.692  15.313  1.00 12.61           N  
ATOM    734  CA  TRP A  97       6.563  21.619  16.324  1.00 13.89           C  
ATOM    735  C   TRP A  97       6.953  20.582  17.383  1.00 14.52           C  
ATOM    736  O   TRP A  97       7.931  19.868  17.225  1.00 13.95           O  
ATOM    737  CB  TRP A  97       5.218  21.254  15.674  1.00 12.31           C  
ATOM    738  CG  TRP A  97       5.220  19.943  14.950  1.00 12.29           C  
ATOM    739  CD1 TRP A  97       4.915  18.704  15.462  1.00 12.68           C  
ATOM    740  CD2 TRP A  97       5.511  19.747  13.550  1.00 12.12           C  
ATOM    741  NE1 TRP A  97       5.017  17.736  14.490  1.00 12.29           N  
ATOM    742  CE2 TRP A  97       5.341  18.369  13.290  1.00 12.77           C  
ATOM    743  CE3 TRP A  97       5.907  20.607  12.510  1.00 11.30           C  
ATOM    744  CZ2 TRP A  97       5.555  17.828  12.025  1.00 10.86           C  
ATOM    745  CZ3 TRP A  97       6.065  20.088  11.242  1.00 11.25           C  
ATOM    746  CH2 TRP A  97       5.886  18.710  11.000  1.00 13.09           C  
ATOM    747  N   GLY A  98       6.168  20.506  18.454  1.00 17.47           N  
ATOM    748  CA  GLY A  98       6.503  19.636  19.566  1.00 20.45           C  
ATOM    749  C   GLY A  98       5.614  18.397  19.648  1.00 27.43           C  
ATOM    750  O   GLY A  98       4.671  18.232  18.874  1.00 24.25           O  
ATOM    751  N   LYS A  99       5.979  17.518  20.593  1.00 34.29           N  
ATOM    752  CA  LYS A  99       5.245  16.310  20.954  1.00 43.81           C  
ATOM    753  C   LYS A  99       4.111  16.728  21.879  1.00 45.06           C  
ATOM    754  O   LYS A  99       2.971  16.318  21.686  1.00 51.11           O  
ATOM    755  CB  LYS A  99       6.152  15.285  21.658  1.00 45.36           C  
ATOM    756  CG  LYS A  99       5.606  13.864  21.779  1.00 47.10           C  
ATOM    757  CD  LYS A  99       6.615  12.898  22.395  1.00 52.88           C  
ATOM    758  CE  LYS A  99       6.267  11.437  22.169  1.00 61.97           C  
ATOM    759  NZ  LYS A  99       7.304  10.543  22.736  1.00 56.92           N  
ATOM    760  N   LYS A 100       4.445  17.551  22.877  1.00 47.51           N  
ATOM    761  CA  LYS A 100       3.442  18.081  23.781  1.00 49.86           C  
ATOM    762  C   LYS A 100       3.170  19.539  23.438  1.00 46.87           C  
ATOM    763  O   LYS A 100       3.954  20.179  22.736  1.00 43.56           O  
ATOM    764  CB  LYS A 100       3.840  17.869  25.243  1.00 57.67           C  
ATOM    765  CG  LYS A 100       3.834  16.414  25.690  1.00 67.72           C  
ATOM    766  CD  LYS A 100       4.311  16.216  27.114  1.00 74.06           C  
ATOM    767  CE  LYS A 100       4.539  14.757  27.454  1.00 71.67           C  
ATOM    768  NZ  LYS A 100       4.965  14.593  28.863  1.00 66.53           N  
ATOM    769  N   HIS A 101       2.064  20.030  23.998  1.00 48.55           N  
ATOM    770  CA  HIS A 101       1.389  21.286  23.709  1.00 55.62           C  
ATOM    771  C   HIS A 101       2.245  22.537  23.954  1.00 48.35           C  
ATOM    772  O   HIS A 101       1.950  23.594  23.403  1.00 60.21           O  
ATOM    773  CB  HIS A 101       0.045  21.323  24.481  1.00 64.72           C  
ATOM    774  CG  HIS A 101       0.171  21.581  25.950  1.00 81.56           C  
ATOM    775  ND1 HIS A 101       0.207  20.560  26.890  1.00 88.10           N  
ATOM    776  CD2 HIS A 101       0.278  22.738  26.648  1.00 85.99           C  
ATOM    777  CE1 HIS A 101       0.335  21.078  28.098  1.00 88.51           C  
ATOM    778  NE2 HIS A 101       0.385  22.415  27.975  1.00 86.31           N  
ATOM    779  N   ASP A 102       3.303  22.448  24.764  1.00 45.15           N  
ATOM    780  CA  ASP A 102       3.969  23.657  25.243  1.00 38.53           C  
ATOM    781  C   ASP A 102       5.413  23.788  24.739  1.00 34.88           C  
ATOM    782  O   ASP A 102       6.204  24.590  25.242  1.00 31.32           O  
ATOM    783  CB  ASP A 102       4.040  23.652  26.770  1.00 42.07           C  
ATOM    784  CG  ASP A 102       4.838  22.477  27.313  1.00 42.89           C  
ATOM    785  OD1 ASP A 102       4.436  21.319  27.072  1.00 38.75           O  
ATOM    786  OD2 ASP A 102       5.891  22.731  27.927  1.00 51.94           O  
ATOM    787  N   VAL A 103       5.796  22.962  23.769  1.00 29.86           N  
ATOM    788  CA  VAL A 103       7.108  23.159  23.182  1.00 23.33           C  
ATOM    789  C   VAL A 103       6.947  22.986  21.674  1.00 20.67           C  
ATOM    790  O   VAL A 103       5.968  22.419  21.192  1.00 20.22           O  
ATOM    791  CB  VAL A 103       8.137  22.154  23.758  1.00 26.47           C  
ATOM    792  CG1 VAL A 103       8.152  22.144  25.291  1.00 27.89           C  
ATOM    793  CG2 VAL A 103       7.843  20.747  23.282  1.00 26.79           C  
ATOM    794  N   GLY A 104       8.009  23.310  20.936  1.00 15.84           N  
ATOM    795  CA  GLY A 104       7.975  22.958  19.526  1.00 13.67           C  
ATOM    796  C   GLY A 104       8.514  24.114  18.703  1.00 12.43           C  
ATOM    797  O   GLY A 104       9.035  23.867  17.624  1.00 12.92           O  
ATOM    798  N   SER A 105       8.366  25.359  19.207  1.00 11.87           N  
ATOM    799  CA  SER A 105       8.980  26.480  18.499  1.00 12.99           C  
ATOM    800  C   SER A 105      10.502  26.406  18.672  1.00 11.67           C  
ATOM    801  O   SER A 105      10.992  25.784  19.614  1.00 12.42           O  
ATOM    802  CB  SER A 105       8.435  27.842  18.873  1.00 12.97           C  
ATOM    803  OG  SER A 105       8.859  28.249  20.208  1.00 15.70           O  
ATOM    804  N   GLU A 106      11.221  27.069  17.769  1.00 11.46           N  
ATOM    805  CA  GLU A 106      12.669  27.162  17.774  1.00 10.64           C  
ATOM    806  C   GLU A 106      13.032  28.456  18.500  1.00 10.94           C  
ATOM    807  O   GLU A 106      13.733  28.436  19.514  1.00 10.01           O  
ATOM    808  CB  GLU A 106      13.214  27.173  16.337  1.00 10.99           C  
ATOM    809  CG  GLU A 106      12.772  25.955  15.530  1.00 11.76           C  
ATOM    810  CD  GLU A 106      13.791  25.497  14.501  1.00 11.74           C  
ATOM    811  OE1 GLU A 106      14.030  26.234  13.539  1.00 11.84           O  
ATOM    812  OE2 GLU A 106      14.302  24.350  14.635  1.00 13.62           O  
ATOM    813  N   HIS A 107      12.530  29.590  17.999  1.00 10.33           N  
ATOM    814  CA  HIS A 107      12.751  30.801  18.768  1.00 10.63           C  
ATOM    815  C   HIS A 107      11.887  30.708  20.031  1.00 11.46           C  
ATOM    816  O   HIS A 107      10.873  30.011  20.037  1.00 10.52           O  
ATOM    817  CB  HIS A 107      12.453  32.069  17.972  1.00  9.83           C  
ATOM    818  CG  HIS A 107      13.425  32.244  16.842  1.00  9.86           C  
ATOM    819  ND1 HIS A 107      13.261  31.625  15.608  1.00  9.66           N  
ATOM    820  CD2 HIS A 107      14.587  32.907  16.769  1.00  9.21           C  
ATOM    821  CE1 HIS A 107      14.267  31.991  14.809  1.00  9.68           C  
ATOM    822  NE2 HIS A 107      15.075  32.793  15.505  1.00  9.13           N  
ATOM    823  N   THR A 108      12.355  31.369  21.089  1.00 11.12           N  
ATOM    824  CA  THR A 108      11.561  31.565  22.298  1.00 13.40           C  
ATOM    825  C   THR A 108      11.562  33.054  22.601  1.00 13.72           C  
ATOM    826  O   THR A 108      12.418  33.798  22.137  1.00 15.12           O  
ATOM    827  CB  THR A 108      12.058  30.749  23.500  1.00 13.19           C  
ATOM    828  OG1 THR A 108      13.377  31.236  23.733  1.00 13.10           O  
ATOM    829  CG2 THR A 108      12.170  29.289  23.138  1.00 14.56           C  
ATOM    830  N   VAL A 109      10.562  33.496  23.369  1.00 16.03           N  
ATOM    831  CA  VAL A 109      10.507  34.903  23.751  1.00 17.72           C  
ATOM    832  C   VAL A 109      10.477  34.971  25.270  1.00 16.86           C  
ATOM    833  O   VAL A 109       9.573  34.433  25.870  1.00 16.87           O  
ATOM    834  CB  VAL A 109       9.296  35.647  23.131  1.00 17.77           C  
ATOM    835  CG1 VAL A 109       9.273  37.126  23.538  1.00 19.91           C  
ATOM    836  CG2 VAL A 109       9.283  35.545  21.605  1.00 19.03           C  
ATOM    837  N   ASP A 110      11.462  35.651  25.862  1.00 19.39           N  
ATOM    838  CA  ASP A 110      11.541  35.760  27.312  1.00 22.49           C  
ATOM    839  C   ASP A 110      11.443  34.366  27.919  1.00 21.79           C  
ATOM    840  O   ASP A 110      10.825  34.180  28.971  1.00 22.35           O  
ATOM    841  CB  ASP A 110      10.512  36.778  27.854  1.00 22.04           C  
ATOM    842  CG  ASP A 110      10.805  38.164  27.337  1.00 22.63           C  
ATOM    843  OD1 ASP A 110      11.971  38.567  27.417  1.00 24.04           O  
ATOM    844  OD2 ASP A 110       9.870  38.814  26.811  1.00 23.41           O  
ATOM    845  N   GLY A 111      12.034  33.375  27.224  1.00 18.48           N  
ATOM    846  CA  GLY A 111      12.046  31.998  27.685  1.00 18.38           C  
ATOM    847  C   GLY A 111      10.796  31.189  27.322  1.00 19.86           C  
ATOM    848  O   GLY A 111      10.739  30.012  27.619  1.00 19.52           O  
ATOM    849  N   LYS A 112       9.786  31.800  26.702  1.00 19.12           N  
ATOM    850  CA  LYS A 112       8.547  31.093  26.390  1.00 19.82           C  
ATOM    851  C   LYS A 112       8.606  30.504  24.980  1.00 17.34           C  
ATOM    852  O   LYS A 112       8.894  31.237  24.027  1.00 15.34           O  
ATOM    853  CB  LYS A 112       7.353  32.059  26.322  1.00 23.53           C  
ATOM    854  CG  LYS A 112       6.021  31.401  25.966  1.00 27.30           C  
ATOM    855  CD  LYS A 112       4.860  32.356  25.774  1.00 30.62           C  
ATOM    856  CE  LYS A 112       3.552  31.625  25.560  1.00 33.75           C  
ATOM    857  NZ  LYS A 112       2.525  32.572  25.068  1.00 37.78           N  
ATOM    858  N   SER A 113       8.207  29.224  24.886  1.00 17.65           N  
ATOM    859  CA  SER A 113       8.045  28.473  23.646  1.00 19.04           C  
ATOM    860  C   SER A 113       6.577  28.468  23.248  1.00 19.29           C  
ATOM    861  O   SER A 113       5.719  28.696  24.102  1.00 17.96           O  
ATOM    862  CB  SER A 113       8.475  27.036  23.818  1.00 19.94           C  
ATOM    863  OG  SER A 113       9.879  26.968  23.744  1.00 24.48           O  
ATOM    864  N   PHE A 114       6.343  28.235  21.946  1.00 18.53           N  
ATOM    865  CA  PHE A 114       5.035  28.047  21.331  1.00 18.77           C  
ATOM    866  C   PHE A 114       4.954  26.620  20.837  1.00 15.72           C  
ATOM    867  O   PHE A 114       5.991  25.984  20.679  1.00 17.99           O  
ATOM    868  CB  PHE A 114       4.825  29.059  20.202  1.00 19.28           C  
ATOM    869  CG  PHE A 114       4.723  30.472  20.721  1.00 19.97           C  
ATOM    870  CD1 PHE A 114       5.861  31.213  21.018  1.00 20.09           C  
ATOM    871  CD2 PHE A 114       3.476  31.035  20.978  1.00 21.96           C  
ATOM    872  CE1 PHE A 114       5.762  32.509  21.509  1.00 24.67           C  
ATOM    873  CE2 PHE A 114       3.379  32.332  21.459  1.00 20.94           C  
ATOM    874  CZ  PHE A 114       4.518  33.066  21.726  1.00 24.52           C  
ATOM    875  N   PRO A 115       3.747  26.052  20.625  1.00 15.16           N  
ATOM    876  CA  PRO A 115       3.618  24.691  20.096  1.00 15.04           C  
ATOM    877  C   PRO A 115       4.228  24.420  18.727  1.00 14.63           C  
ATOM    878  O   PRO A 115       4.578  23.269  18.427  1.00 14.45           O  
ATOM    879  CB  PRO A 115       2.114  24.389  19.983  1.00 15.82           C  
ATOM    880  CG  PRO A 115       1.418  25.687  20.382  1.00 15.38           C  
ATOM    881  CD  PRO A 115       2.446  26.648  20.954  1.00 15.24           C  
ATOM    882  N   SER A 116       4.292  25.482  17.905  1.00 13.94           N  
ATOM    883  CA  SER A 116       4.869  25.378  16.573  1.00 12.93           C  
ATOM    884  C   SER A 116       5.393  26.740  16.075  1.00 12.16           C  
ATOM    885  O   SER A 116       5.065  27.807  16.606  1.00 12.08           O  
ATOM    886  CB  SER A 116       3.812  24.776  15.672  1.00 12.95           C  
ATOM    887  OG  SER A 116       4.263  24.769  14.321  1.00 12.55           O  
ATOM    888  N   GLU A 117       6.284  26.698  15.067  1.00 12.30           N  
ATOM    889  CA  GLU A 117       6.846  27.882  14.455  1.00 11.82           C  
ATOM    890  C   GLU A 117       6.883  27.612  12.951  1.00 11.71           C  
ATOM    891  O   GLU A 117       7.361  26.549  12.512  1.00 10.21           O  
ATOM    892  CB  GLU A 117       8.250  28.174  15.012  1.00 13.52           C  
ATOM    893  CG  GLU A 117       8.878  29.449  14.444  1.00 13.32           C  
ATOM    894  CD  GLU A 117      10.164  29.835  15.145  1.00 13.69           C  
ATOM    895  OE1 GLU A 117      10.306  29.455  16.333  1.00 13.48           O  
ATOM    896  OE2 GLU A 117      10.990  30.531  14.522  1.00 11.24           O  
ATOM    897  N   LEU A 118       6.360  28.580  12.186  1.00 10.11           N  
ATOM    898  CA  LEU A 118       6.373  28.494  10.736  1.00  9.81           C  
ATOM    899  C   LEU A 118       7.575  29.286  10.239  1.00  9.92           C  
ATOM    900  O   LEU A 118       7.824  30.393  10.742  1.00 10.26           O  
ATOM    901  CB  LEU A 118       5.062  29.122  10.251  1.00 10.36           C  
ATOM    902  CG  LEU A 118       5.026  29.670   8.823  1.00 11.08           C  
ATOM    903  CD1 LEU A 118       5.116  28.514   7.830  1.00 10.42           C  
ATOM    904  CD2 LEU A 118       3.723  30.465   8.602  1.00 10.98           C  
ATOM    905  N   HIS A 119       8.268  28.748   9.207  1.00  9.00           N  
ATOM    906  CA  HIS A 119       9.362  29.456   8.566  1.00  8.81           C  
ATOM    907  C   HIS A 119       9.071  29.649   7.082  1.00  8.54           C  
ATOM    908  O   HIS A 119       8.929  28.685   6.339  1.00  8.20           O  
ATOM    909  CB  HIS A 119      10.710  28.704   8.694  1.00  8.26           C  
ATOM    910  CG  HIS A 119      11.208  28.728  10.138  1.00  8.98           C  
ATOM    911  ND1 HIS A 119      12.134  27.817  10.662  1.00  9.54           N  
ATOM    912  CD2 HIS A 119      10.894  29.595  11.138  1.00  8.64           C  
ATOM    913  CE1 HIS A 119      12.360  28.120  11.935  1.00  9.21           C  
ATOM    914  NE2 HIS A 119      11.583  29.204  12.251  1.00  8.72           N  
ATOM    915  N   LEU A 120       9.038  30.911   6.683  1.00  8.65           N  
ATOM    916  CA  LEU A 120       8.873  31.274   5.283  1.00  8.20           C  
ATOM    917  C   LEU A 120      10.259  31.729   4.842  1.00  7.96           C  
ATOM    918  O   LEU A 120      10.789  32.730   5.339  1.00  6.96           O  
ATOM    919  CB  LEU A 120       7.896  32.449   5.217  1.00  8.04           C  
ATOM    920  CG  LEU A 120       6.446  32.119   5.594  1.00  8.65           C  
ATOM    921  CD1 LEU A 120       5.941  33.206   6.561  1.00  8.69           C  
ATOM    922  CD2 LEU A 120       5.582  32.048   4.340  1.00  8.13           C  
ATOM    923  N   VAL A 121      10.794  30.967   3.882  1.00  8.26           N  
ATOM    924  CA  VAL A 121      12.209  30.972   3.566  1.00  8.64           C  
ATOM    925  C   VAL A 121      12.390  31.672   2.227  1.00  9.31           C  
ATOM    926  O   VAL A 121      11.842  31.191   1.237  1.00 10.07           O  
ATOM    927  CB  VAL A 121      12.737  29.523   3.463  1.00  8.39           C  
ATOM    928  CG1 VAL A 121      14.225  29.533   3.127  1.00  7.56           C  
ATOM    929  CG2 VAL A 121      12.451  28.681   4.731  1.00  8.96           C  
ATOM    930  N   HIS A 122      13.165  32.765   2.229  1.00  9.11           N  
ATOM    931  CA  HIS A 122      13.310  33.631   1.058  1.00 10.46           C  
ATOM    932  C   HIS A 122      14.800  33.777   0.747  1.00 10.48           C  
ATOM    933  O   HIS A 122      15.639  33.629   1.645  1.00 10.31           O  
ATOM    934  CB  HIS A 122      12.742  35.032   1.281  1.00  8.93           C  
ATOM    935  CG  HIS A 122      11.383  35.102   1.881  1.00  8.54           C  
ATOM    936  ND1 HIS A 122      11.156  34.935   3.246  1.00  9.25           N  
ATOM    937  CD2 HIS A 122      10.173  35.332   1.322  1.00  8.16           C  
ATOM    938  CE1 HIS A 122       9.866  35.122   3.495  1.00  8.39           C  
ATOM    939  NE2 HIS A 122       9.232  35.373   2.342  1.00  8.72           N  
ATOM    940  N   TRP A 123      15.114  33.972  -0.544  1.00 10.94           N  
ATOM    941  CA  TRP A 123      16.499  34.083  -0.956  1.00 11.08           C  
ATOM    942  C   TRP A 123      16.675  35.322  -1.825  1.00 12.53           C  
ATOM    943  O   TRP A 123      15.733  35.758  -2.500  1.00 11.02           O  
ATOM    944  CB  TRP A 123      17.042  32.828  -1.653  1.00 11.84           C  
ATOM    945  CG  TRP A 123      16.386  32.387  -2.937  1.00 12.28           C  
ATOM    946  CD1 TRP A 123      15.127  31.881  -3.125  1.00 13.59           C  
ATOM    947  CD2 TRP A 123      17.018  32.326  -4.225  1.00 12.93           C  
ATOM    948  NE1 TRP A 123      14.908  31.584  -4.455  1.00 13.26           N  
ATOM    949  CE2 TRP A 123      16.047  31.869  -5.152  1.00 13.66           C  
ATOM    950  CE3 TRP A 123      18.285  32.705  -4.700  1.00 14.75           C  
ATOM    951  CZ2 TRP A 123      16.350  31.661  -6.503  1.00 14.28           C  
ATOM    952  CZ3 TRP A 123      18.570  32.531  -6.046  1.00 14.56           C  
ATOM    953  CH2 TRP A 123      17.618  32.015  -6.926  1.00 15.07           C  
ATOM    954  N   ASN A 124      17.938  35.753  -1.895  1.00 12.77           N  
ATOM    955  CA  ASN A 124      18.338  36.949  -2.617  1.00 16.10           C  
ATOM    956  C   ASN A 124      18.668  36.596  -4.074  1.00 16.09           C  
ATOM    957  O   ASN A 124      19.831  36.423  -4.419  1.00 16.68           O  
ATOM    958  CB  ASN A 124      19.518  37.596  -1.906  1.00 17.11           C  
ATOM    959  CG  ASN A 124      19.800  38.991  -2.419  1.00 18.80           C  
ATOM    960  OD1 ASN A 124      19.248  39.425  -3.430  1.00 19.22           O  
ATOM    961  ND2 ASN A 124      20.661  39.681  -1.704  1.00 20.67           N  
ATOM    962  N   ALA A 125      17.632  36.370  -4.887  1.00 17.27           N  
ATOM    963  CA  ALA A 125      17.791  35.927  -6.266  1.00 20.18           C  
ATOM    964  C   ALA A 125      18.281  37.047  -7.171  1.00 24.23           C  
ATOM    965  O   ALA A 125      18.623  36.800  -8.338  1.00 25.26           O  
ATOM    966  CB  ALA A 125      16.485  35.379  -6.801  1.00 21.54           C  
ATOM    967  N   LYS A 126      18.297  38.275  -6.661  1.00 25.90           N  
ATOM    968  CA  LYS A 126      18.755  39.367  -7.507  1.00 28.52           C  
ATOM    969  C   LYS A 126      20.277  39.354  -7.493  1.00 30.03           C  
ATOM    970  O   LYS A 126      20.914  39.860  -8.406  1.00 28.65           O  
ATOM    971  CB  LYS A 126      18.139  40.704  -7.063  1.00 36.74           C  
ATOM    972  CG  LYS A 126      18.944  41.483  -6.029  1.00 43.42           C  
ATOM    973  CD  LYS A 126      18.234  42.684  -5.387  1.00 49.59           C  
ATOM    974  CE  LYS A 126      17.157  42.332  -4.368  1.00 46.10           C  
ATOM    975  NZ  LYS A 126      17.623  41.632  -3.137  1.00 28.84           N  
ATOM    976  N   LYS A 127      20.862  38.703  -6.478  1.00 27.43           N  
ATOM    977  CA  LYS A 127      22.296  38.703  -6.305  1.00 26.26           C  
ATOM    978  C   LYS A 127      22.911  37.335  -6.617  1.00 26.81           C  
ATOM    979  O   LYS A 127      23.998  37.264  -7.191  1.00 23.63           O  
ATOM    980  CB  LYS A 127      22.605  39.224  -4.907  1.00 27.02           C  
ATOM    981  CG  LYS A 127      24.080  39.436  -4.675  1.00 28.65           C  
ATOM    982  CD  LYS A 127      24.342  40.159  -3.394  1.00 26.81           C  
ATOM    983  CE  LYS A 127      25.826  40.184  -3.127  1.00 25.57           C  
ATOM    984  NZ  LYS A 127      26.089  40.694  -1.766  1.00 30.89           N  
ATOM    985  N   TYR A 128      22.200  36.248  -6.275  1.00 21.98           N  
ATOM    986  CA  TYR A 128      22.728  34.900  -6.396  1.00 19.71           C  
ATOM    987  C   TYR A 128      21.942  34.144  -7.444  1.00 20.77           C  
ATOM    988  O   TYR A 128      20.766  34.433  -7.685  1.00 20.15           O  
ATOM    989  CB  TYR A 128      22.716  34.229  -5.009  1.00 17.66           C  
ATOM    990  CG  TYR A 128      23.532  35.023  -4.024  1.00 16.63           C  
ATOM    991  CD1 TYR A 128      24.911  35.033  -4.130  1.00 16.31           C  
ATOM    992  CD2 TYR A 128      22.935  35.792  -3.035  1.00 14.68           C  
ATOM    993  CE1 TYR A 128      25.691  35.756  -3.244  1.00 18.80           C  
ATOM    994  CE2 TYR A 128      23.696  36.501  -2.121  1.00 16.65           C  
ATOM    995  CZ  TYR A 128      25.079  36.494  -2.248  1.00 19.23           C  
ATOM    996  OH  TYR A 128      25.866  37.247  -1.457  1.00 19.12           O  
ATOM    997  N   SER A 129      22.608  33.175  -8.081  1.00 19.41           N  
ATOM    998  CA  SER A 129      21.921  32.524  -9.171  1.00 23.02           C  
ATOM    999  C   SER A 129      21.085  31.332  -8.690  1.00 21.79           C  
ATOM   1000  O   SER A 129      20.226  30.851  -9.428  1.00 19.69           O  
ATOM   1001  CB  SER A 129      22.890  32.139 -10.248  1.00 25.43           C  
ATOM   1002  OG  SER A 129      23.592  30.994  -9.821  1.00 28.37           O  
ATOM   1003  N   THR A 130      21.354  30.806  -7.484  1.00 19.83           N  
ATOM   1004  CA  THR A 130      20.590  29.657  -7.000  1.00 19.31           C  
ATOM   1005  C   THR A 130      20.314  29.809  -5.500  1.00 19.11           C  
ATOM   1006  O   THR A 130      21.072  30.458  -4.778  1.00 17.71           O  
ATOM   1007  CB  THR A 130      21.306  28.309  -7.212  1.00 19.91           C  
ATOM   1008  OG1 THR A 130      22.456  28.410  -6.375  1.00 22.33           O  
ATOM   1009  CG2 THR A 130      21.774  28.026  -8.636  1.00 20.53           C  
ATOM   1010  N   PHE A 131      19.246  29.162  -5.028  1.00 18.10           N  
ATOM   1011  CA  PHE A 131      19.002  29.123  -3.583  1.00 17.44           C  
ATOM   1012  C   PHE A 131      20.256  28.634  -2.853  1.00 15.12           C  
ATOM   1013  O   PHE A 131      20.702  29.290  -1.925  1.00 15.74           O  
ATOM   1014  CB  PHE A 131      17.732  28.311  -3.266  1.00 17.39           C  
ATOM   1015  CG  PHE A 131      17.510  28.178  -1.789  1.00 18.69           C  
ATOM   1016  CD1 PHE A 131      16.793  29.148  -1.095  1.00 17.20           C  
ATOM   1017  CD2 PHE A 131      18.116  27.153  -1.072  1.00 18.38           C  
ATOM   1018  CE1 PHE A 131      16.675  29.075   0.281  1.00 17.84           C  
ATOM   1019  CE2 PHE A 131      17.991  27.085   0.308  1.00 19.15           C  
ATOM   1020  CZ  PHE A 131      17.250  28.030   0.979  1.00 19.86           C  
ATOM   1021  N   GLY A 132      20.862  27.515  -3.296  1.00 14.95           N  
ATOM   1022  CA  GLY A 132      22.070  26.974  -2.668  1.00 14.31           C  
ATOM   1023  C   GLY A 132      23.217  27.973  -2.612  1.00 13.37           C  
ATOM   1024  O   GLY A 132      23.942  28.078  -1.610  1.00 14.05           O  
ATOM   1025  N   GLU A 133      23.407  28.717  -3.703  1.00 13.47           N  
ATOM   1026  CA  GLU A 133      24.436  29.742  -3.657  1.00 13.55           C  
ATOM   1027  C   GLU A 133      24.086  30.794  -2.607  1.00 14.07           C  
ATOM   1028  O   GLU A 133      24.904  31.116  -1.744  1.00 16.22           O  
ATOM   1029  CB  GLU A 133      24.516  30.384  -5.042  1.00 16.05           C  
ATOM   1030  CG  GLU A 133      25.787  31.154  -5.272  1.00 16.56           C  
ATOM   1031  CD  GLU A 133      25.827  31.615  -6.727  1.00 17.86           C  
ATOM   1032  OE1 GLU A 133      25.206  32.673  -6.994  1.00 18.30           O  
ATOM   1033  OE2 GLU A 133      26.416  30.898  -7.576  1.00 15.36           O  
ATOM   1034  N   ALA A 134      22.858  31.344  -2.645  1.00 12.34           N  
ATOM   1035  CA  ALA A 134      22.479  32.317  -1.611  1.00 13.92           C  
ATOM   1036  C   ALA A 134      22.642  31.752  -0.191  1.00 12.75           C  
ATOM   1037  O   ALA A 134      23.011  32.467   0.749  1.00 12.83           O  
ATOM   1038  CB  ALA A 134      21.029  32.754  -1.856  1.00 13.27           C  
ATOM   1039  N   ALA A 135      22.323  30.463   0.012  1.00 14.07           N  
ATOM   1040  CA  ALA A 135      22.360  29.886   1.362  1.00 16.98           C  
ATOM   1041  C   ALA A 135      23.788  29.801   1.926  1.00 17.82           C  
ATOM   1042  O   ALA A 135      23.973  29.547   3.108  1.00 21.87           O  
ATOM   1043  CB  ALA A 135      21.660  28.526   1.342  1.00 15.12           C  
ATOM   1044  N   SER A 136      24.806  30.164   1.141  1.00 18.92           N  
ATOM   1045  CA  SER A 136      26.171  30.177   1.640  1.00 20.51           C  
ATOM   1046  C   SER A 136      26.656  31.579   2.031  1.00 22.02           C  
ATOM   1047  O   SER A 136      27.791  31.713   2.471  1.00 20.63           O  
ATOM   1048  CB  SER A 136      27.113  29.579   0.607  1.00 20.66           C  
ATOM   1049  OG  SER A 136      27.237  30.416  -0.574  1.00 24.05           O  
ATOM   1050  N   ALA A 137      25.864  32.632   1.788  1.00 18.30           N  
ATOM   1051  CA  ALA A 137      26.371  34.003   1.876  1.00 18.05           C  
ATOM   1052  C   ALA A 137      25.664  34.750   3.008  1.00 17.84           C  
ATOM   1053  O   ALA A 137      24.470  34.550   3.206  1.00 14.96           O  
ATOM   1054  CB  ALA A 137      26.092  34.721   0.555  1.00 19.48           C  
ATOM   1055  N   PRO A 138      26.333  35.671   3.750  1.00 16.51           N  
ATOM   1056  CA  PRO A 138      25.711  36.322   4.917  1.00 19.11           C  
ATOM   1057  C   PRO A 138      24.408  37.047   4.574  1.00 18.24           C  
ATOM   1058  O   PRO A 138      23.492  37.135   5.408  1.00 17.98           O  
ATOM   1059  CB  PRO A 138      26.796  37.310   5.443  1.00 19.50           C  
ATOM   1060  CG  PRO A 138      28.086  36.638   4.962  1.00 20.44           C  
ATOM   1061  CD  PRO A 138      27.735  36.097   3.572  1.00 19.81           C  
ATOM   1062  N   ASP A 139      24.339  37.561   3.342  1.00 16.81           N  
ATOM   1063  CA  ASP A 139      23.190  38.364   2.959  1.00 16.81           C  
ATOM   1064  C   ASP A 139      22.290  37.537   2.036  1.00 15.11           C  
ATOM   1065  O   ASP A 139      21.450  38.108   1.344  1.00 15.40           O  
ATOM   1066  CB  ASP A 139      23.646  39.645   2.242  1.00 18.10           C  
ATOM   1067  CG  ASP A 139      24.354  39.331   0.932  1.00 21.66           C  
ATOM   1068  OD1 ASP A 139      24.757  38.134   0.733  1.00 19.79           O  
ATOM   1069  OD2 ASP A 139      24.417  40.241   0.062  1.00 24.94           O  
ATOM   1070  N   GLY A 140      22.423  36.202   2.060  1.00 12.19           N  
ATOM   1071  CA  GLY A 140      21.772  35.350   1.076  1.00 11.21           C  
ATOM   1072  C   GLY A 140      20.280  35.077   1.308  1.00 10.34           C  
ATOM   1073  O   GLY A 140      19.513  34.964   0.331  1.00 10.63           O  
ATOM   1074  N   LEU A 141      19.885  34.929   2.577  1.00 10.09           N  
ATOM   1075  CA  LEU A 141      18.542  34.464   2.902  1.00 10.07           C  
ATOM   1076  C   LEU A 141      17.847  35.407   3.877  1.00  9.59           C  
ATOM   1077  O   LEU A 141      18.490  36.067   4.677  1.00  9.69           O  
ATOM   1078  CB  LEU A 141      18.566  33.039   3.473  1.00 10.29           C  
ATOM   1079  CG  LEU A 141      19.386  31.979   2.727  1.00 11.37           C  
ATOM   1080  CD1 LEU A 141      19.301  30.648   3.500  1.00 11.39           C  
ATOM   1081  CD2 LEU A 141      18.839  31.774   1.311  1.00  9.82           C  
ATOM   1082  N   ALA A 142      16.506  35.369   3.848  1.00  9.40           N  
ATOM   1083  CA  ALA A 142      15.658  36.085   4.781  1.00  9.20           C  
ATOM   1084  C   ALA A 142      14.584  35.082   5.173  1.00 10.08           C  
ATOM   1085  O   ALA A 142      13.849  34.608   4.308  1.00 11.25           O  
ATOM   1086  CB  ALA A 142      15.080  37.336   4.105  1.00  9.56           C  
ATOM   1087  N   VAL A 143      14.558  34.686   6.454  1.00  9.22           N  
ATOM   1088  CA  VAL A 143      13.537  33.764   6.953  1.00  8.90           C  
ATOM   1089  C   VAL A 143      12.597  34.534   7.882  1.00  9.39           C  
ATOM   1090  O   VAL A 143      13.026  35.230   8.805  1.00  8.23           O  
ATOM   1091  CB  VAL A 143      14.070  32.488   7.636  1.00  8.65           C  
ATOM   1092  CG1 VAL A 143      12.899  31.535   7.983  1.00  8.24           C  
ATOM   1093  CG2 VAL A 143      15.066  31.747   6.745  1.00  8.67           C  
ATOM   1094  N   VAL A 144      11.293  34.482   7.529  1.00  8.91           N  
ATOM   1095  CA  VAL A 144      10.280  35.082   8.375  1.00  9.61           C  
ATOM   1096  C   VAL A 144       9.719  33.975   9.236  1.00  9.01           C  
ATOM   1097  O   VAL A 144       9.197  32.985   8.726  1.00 10.31           O  
ATOM   1098  CB  VAL A 144       9.165  35.742   7.543  1.00  9.16           C  
ATOM   1099  CG1 VAL A 144       7.971  36.202   8.383  1.00 10.63           C  
ATOM   1100  CG2 VAL A 144       9.766  36.897   6.702  1.00 10.63           C  
ATOM   1101  N   GLY A 145       9.765  34.212  10.528  1.00 10.05           N  
ATOM   1102  CA  GLY A 145       9.307  33.262  11.521  1.00  9.62           C  
ATOM   1103  C   GLY A 145       7.961  33.713  12.070  1.00 10.14           C  
ATOM   1104  O   GLY A 145       7.828  34.869  12.434  1.00  9.09           O  
ATOM   1105  N   VAL A 146       6.987  32.796  12.083  1.00 11.30           N  
ATOM   1106  CA  VAL A 146       5.672  33.067  12.660  1.00 10.34           C  
ATOM   1107  C   VAL A 146       5.398  32.037  13.754  1.00 10.47           C  
ATOM   1108  O   VAL A 146       5.399  30.821  13.524  1.00 10.64           O  
ATOM   1109  CB  VAL A 146       4.578  33.058  11.581  1.00  9.88           C  
ATOM   1110  CG1 VAL A 146       3.217  33.453  12.139  1.00 10.65           C  
ATOM   1111  CG2 VAL A 146       4.958  33.840  10.315  1.00 10.09           C  
ATOM   1112  N   PHE A 147       5.151  32.515  14.982  1.00 11.38           N  
ATOM   1113  CA  PHE A 147       4.738  31.568  16.022  1.00 11.94           C  
ATOM   1114  C   PHE A 147       3.294  31.079  15.818  1.00 14.08           C  
ATOM   1115  O   PHE A 147       2.437  31.857  15.372  1.00 15.41           O  
ATOM   1116  CB  PHE A 147       4.810  32.294  17.363  1.00 11.86           C  
ATOM   1117  CG  PHE A 147       6.212  32.636  17.793  1.00 11.10           C  
ATOM   1118  CD1 PHE A 147       7.158  31.633  17.908  1.00 11.75           C  
ATOM   1119  CD2 PHE A 147       6.612  33.951  17.960  1.00 11.49           C  
ATOM   1120  CE1 PHE A 147       8.461  31.949  18.284  1.00 12.33           C  
ATOM   1121  CE2 PHE A 147       7.903  34.278  18.324  1.00 11.38           C  
ATOM   1122  CZ  PHE A 147       8.842  33.265  18.509  1.00 12.50           C  
ATOM   1123  N   LEU A 148       3.012  29.805  16.175  1.00 13.05           N  
ATOM   1124  CA  LEU A 148       1.650  29.290  16.192  1.00 13.93           C  
ATOM   1125  C   LEU A 148       1.279  28.924  17.629  1.00 16.36           C  
ATOM   1126  O   LEU A 148       2.070  28.323  18.369  1.00 16.21           O  
ATOM   1127  CB  LEU A 148       1.479  28.071  15.288  1.00 13.53           C  
ATOM   1128  CG  LEU A 148       1.386  28.261  13.769  1.00 14.47           C  
ATOM   1129  CD1 LEU A 148       2.779  28.616  13.227  1.00 11.78           C  
ATOM   1130  CD2 LEU A 148       0.942  26.923  13.144  1.00 14.13           C  
ATOM   1131  N   GLU A 149       0.091  29.356  18.053  1.00 18.49           N  
ATOM   1132  CA  GLU A 149      -0.401  28.943  19.365  1.00 21.99           C  
ATOM   1133  C   GLU A 149      -1.670  28.132  19.111  1.00 21.08           C  
ATOM   1134  O   GLU A 149      -2.207  28.154  17.998  1.00 19.67           O  
ATOM   1135  CB  GLU A 149      -0.662  30.144  20.281  1.00 24.01           C  
ATOM   1136  CG  GLU A 149      -1.927  30.895  19.917  1.00 35.09           C  
ATOM   1137  CD  GLU A 149      -2.108  32.294  20.506  1.00 44.18           C  
ATOM   1138  OE1 GLU A 149      -1.541  32.555  21.588  1.00 43.66           O  
ATOM   1139  OE2 GLU A 149      -2.797  33.136  19.854  1.00 45.60           O  
ATOM   1140  N   THR A 150      -2.124  27.352  20.099  1.00 19.39           N  
ATOM   1141  CA  THR A 150      -3.366  26.640  19.854  1.00 19.79           C  
ATOM   1142  C   THR A 150      -4.498  27.448  20.463  1.00 19.33           C  
ATOM   1143  O   THR A 150      -4.352  28.023  21.543  1.00 18.26           O  
ATOM   1144  CB  THR A 150      -3.329  25.195  20.367  1.00 25.15           C  
ATOM   1145  OG1 THR A 150      -3.014  25.307  21.751  1.00 29.27           O  
ATOM   1146  CG2 THR A 150      -2.219  24.377  19.746  1.00 26.54           C  
ATOM   1147  N   GLY A 151      -5.620  27.439  19.757  1.00 19.68           N  
ATOM   1148  CA  GLY A 151      -6.809  28.190  20.125  1.00 21.46           C  
ATOM   1149  C   GLY A 151      -7.887  27.823  19.128  1.00 21.21           C  
ATOM   1150  O   GLY A 151      -8.062  26.623  18.869  1.00 21.58           O  
ATOM   1151  N   ASP A 152      -8.519  28.853  18.537  1.00 18.77           N  
ATOM   1152  CA  ASP A 152      -9.553  28.655  17.535  1.00 21.97           C  
ATOM   1153  C   ASP A 152      -8.918  28.111  16.257  1.00 19.81           C  
ATOM   1154  O   ASP A 152      -7.741  28.374  15.953  1.00 18.44           O  
ATOM   1155  CB  ASP A 152     -10.262  29.964  17.168  1.00 22.85           C  
ATOM   1156  CG  ASP A 152     -10.905  30.648  18.361  1.00 26.75           C  
ATOM   1157  OD1 ASP A 152     -11.181  29.954  19.388  1.00 24.53           O  
ATOM   1158  OD2 ASP A 152     -11.069  31.860  18.279  1.00 25.18           O  
ATOM   1159  N   GLU A 153      -9.735  27.340  15.551  1.00 20.58           N  
ATOM   1160  CA  GLU A 153      -9.391  26.733  14.285  1.00 20.70           C  
ATOM   1161  C   GLU A 153      -9.099  27.819  13.261  1.00 21.05           C  
ATOM   1162  O   GLU A 153      -9.741  28.865  13.241  1.00 19.41           O  
ATOM   1163  CB  GLU A 153     -10.579  25.904  13.802  1.00 23.33           C  
ATOM   1164  CG  GLU A 153     -10.356  25.386  12.389  1.00 24.41           C  
ATOM   1165  CD  GLU A 153     -11.506  24.518  11.952  1.00 27.02           C  
ATOM   1166  OE1 GLU A 153     -11.707  23.511  12.608  1.00 29.71           O  
ATOM   1167  OE2 GLU A 153     -12.183  24.869  10.983  1.00 28.28           O  
ATOM   1168  N   HIS A 154      -8.035  27.600  12.492  1.00 19.97           N  
ATOM   1169  CA  HIS A 154      -7.607  28.528  11.461  1.00 19.76           C  
ATOM   1170  C   HIS A 154      -8.210  28.037  10.153  1.00 19.29           C  
ATOM   1171  O   HIS A 154      -7.847  26.950   9.700  1.00 16.86           O  
ATOM   1172  CB  HIS A 154      -6.066  28.515  11.418  1.00 20.73           C  
ATOM   1173  CG  HIS A 154      -5.474  29.621  10.616  1.00 20.69           C  
ATOM   1174  ND1 HIS A 154      -5.548  29.638   9.238  1.00 20.19           N  
ATOM   1175  CD2 HIS A 154      -4.791  30.738  10.993  1.00 20.28           C  
ATOM   1176  CE1 HIS A 154      -4.935  30.719   8.795  1.00 21.82           C  
ATOM   1177  NE2 HIS A 154      -4.454  31.408   9.846  1.00 19.18           N  
ATOM   1178  N   PRO A 155      -9.170  28.761   9.521  1.00 23.52           N  
ATOM   1179  CA  PRO A 155      -9.817  28.261   8.293  1.00 24.07           C  
ATOM   1180  C   PRO A 155      -8.884  27.950   7.119  1.00 22.92           C  
ATOM   1181  O   PRO A 155      -8.949  26.868   6.517  1.00 22.14           O  
ATOM   1182  CB  PRO A 155     -10.873  29.336   7.951  1.00 27.84           C  
ATOM   1183  CG  PRO A 155     -11.071  30.069   9.283  1.00 27.77           C  
ATOM   1184  CD  PRO A 155      -9.693  30.072   9.938  1.00 24.49           C  
ATOM   1185  N   SER A 156      -7.945  28.845   6.830  1.00 23.68           N  
ATOM   1186  CA  SER A 156      -7.027  28.597   5.719  1.00 24.15           C  
ATOM   1187  C   SER A 156      -6.136  27.390   5.992  1.00 20.91           C  
ATOM   1188  O   SER A 156      -5.806  26.627   5.070  1.00 22.03           O  
ATOM   1189  CB  SER A 156      -6.168  29.822   5.458  1.00 32.74           C  
ATOM   1190  OG  SER A 156      -6.948  30.859   4.893  1.00 35.35           O  
ATOM   1191  N   MET A 157      -5.775  27.207   7.267  1.00 19.68           N  
ATOM   1192  CA  MET A 157      -4.922  26.103   7.674  1.00 20.12           C  
ATOM   1193  C   MET A 157      -5.541  24.750   7.295  1.00 21.06           C  
ATOM   1194  O   MET A 157      -4.791  23.839   6.973  1.00 20.72           O  
ATOM   1195  CB  MET A 157      -4.593  26.139   9.174  1.00 20.00           C  
ATOM   1196  CG  MET A 157      -3.643  25.035   9.609  1.00 24.59           C  
ATOM   1197  SD  MET A 157      -1.967  25.092   8.817  1.00 25.55           S  
ATOM   1198  CE  MET A 157      -1.233  26.409   9.773  1.00 22.07           C  
ATOM   1199  N   ASN A 158      -6.882  24.634   7.299  1.00 21.08           N  
ATOM   1200  CA  ASN A 158      -7.554  23.365   6.978  1.00 20.25           C  
ATOM   1201  C   ASN A 158      -7.049  22.732   5.690  1.00 20.30           C  
ATOM   1202  O   ASN A 158      -6.899  21.518   5.652  1.00 19.53           O  
ATOM   1203  CB  ASN A 158      -9.073  23.501   6.860  1.00 20.42           C  
ATOM   1204  CG  ASN A 158      -9.631  23.482   8.252  1.00 21.72           C  
ATOM   1205  OD1 ASN A 158      -9.095  22.770   9.091  1.00 21.84           O  
ATOM   1206  ND2 ASN A 158     -10.576  24.366   8.530  1.00 23.51           N  
ATOM   1207  N   ARG A 159      -6.874  23.555   4.638  1.00 21.84           N  
ATOM   1208  CA  ARG A 159      -6.378  23.101   3.345  1.00 23.53           C  
ATOM   1209  C   ARG A 159      -5.055  22.381   3.530  1.00 22.32           C  
ATOM   1210  O   ARG A 159      -4.818  21.357   2.904  1.00 19.80           O  
ATOM   1211  CB  ARG A 159      -6.084  24.253   2.370  1.00 29.70           C  
ATOM   1212  CG  ARG A 159      -7.100  24.381   1.251  1.00 33.18           C  
ATOM   1213  CD  ARG A 159      -6.567  24.929  -0.053  1.00 35.96           C  
ATOM   1214  NE  ARG A 159      -6.029  23.878  -0.920  1.00 40.53           N  
ATOM   1215  CZ  ARG A 159      -5.342  24.157  -2.029  1.00 41.88           C  
ATOM   1216  NH1 ARG A 159      -5.097  25.426  -2.308  1.00 36.43           N  
ATOM   1217  NH2 ARG A 159      -4.886  23.198  -2.826  1.00 35.68           N  
ATOM   1218  N   LEU A 160      -4.194  22.926   4.384  1.00 18.64           N  
ATOM   1219  CA  LEU A 160      -2.889  22.338   4.580  1.00 16.84           C  
ATOM   1220  C   LEU A 160      -2.968  21.131   5.530  1.00 16.70           C  
ATOM   1221  O   LEU A 160      -2.450  20.027   5.228  1.00 13.82           O  
ATOM   1222  CB  LEU A 160      -1.986  23.464   5.114  1.00 19.55           C  
ATOM   1223  CG  LEU A 160      -0.502  23.100   5.174  1.00 19.17           C  
ATOM   1224  CD1 LEU A 160       0.321  24.357   5.342  1.00 21.90           C  
ATOM   1225  CD2 LEU A 160      -0.252  22.158   6.341  1.00 21.67           C  
ATOM   1226  N   THR A 161      -3.685  21.281   6.650  1.00 15.81           N  
ATOM   1227  CA  THR A 161      -3.763  20.128   7.551  1.00 17.16           C  
ATOM   1228  C   THR A 161      -4.487  18.949   6.900  1.00 18.07           C  
ATOM   1229  O   THR A 161      -4.107  17.809   7.172  1.00 16.85           O  
ATOM   1230  CB  THR A 161      -4.199  20.498   8.969  1.00 18.35           C  
ATOM   1231  OG1 THR A 161      -5.436  21.198   8.875  1.00 21.58           O  
ATOM   1232  CG2 THR A 161      -3.134  21.326   9.662  1.00 17.40           C  
ATOM   1233  N   ASP A 162      -5.491  19.217   6.030  1.00 15.89           N  
ATOM   1234  CA  ASP A 162      -6.174  18.126   5.327  1.00 15.97           C  
ATOM   1235  C   ASP A 162      -5.246  17.424   4.347  1.00 16.87           C  
ATOM   1236  O   ASP A 162      -5.462  16.266   4.003  1.00 18.84           O  
ATOM   1237  CB  ASP A 162      -7.378  18.587   4.505  1.00 14.57           C  
ATOM   1238  CG  ASP A 162      -8.583  18.898   5.375  1.00 14.62           C  
ATOM   1239  OD1 ASP A 162      -8.614  18.414   6.497  1.00 12.87           O  
ATOM   1240  OD2 ASP A 162      -9.468  19.641   4.914  1.00 16.28           O  
ATOM   1241  N   ALA A 163      -4.265  18.152   3.821  1.00 17.06           N  
ATOM   1242  CA  ALA A 163      -3.278  17.589   2.908  1.00 18.00           C  
ATOM   1243  C   ALA A 163      -2.238  16.680   3.571  1.00 18.21           C  
ATOM   1244  O   ALA A 163      -1.509  16.001   2.846  1.00 19.76           O  
ATOM   1245  CB  ALA A 163      -2.577  18.707   2.160  1.00 18.28           C  
ATOM   1246  N   LEU A 164      -2.104  16.657   4.911  1.00 16.77           N  
ATOM   1247  CA  LEU A 164      -0.982  15.963   5.540  1.00 17.04           C  
ATOM   1248  C   LEU A 164      -1.092  14.440   5.492  1.00 19.63           C  
ATOM   1249  O   LEU A 164      -0.063  13.750   5.535  1.00 18.56           O  
ATOM   1250  CB  LEU A 164      -0.811  16.429   6.987  1.00 14.87           C  
ATOM   1251  CG  LEU A 164      -0.455  17.916   7.119  1.00 13.74           C  
ATOM   1252  CD1 LEU A 164      -0.456  18.336   8.563  1.00 15.13           C  
ATOM   1253  CD2 LEU A 164       0.869  18.236   6.433  1.00 12.96           C  
ATOM   1254  N   TYR A 165      -2.321  13.914   5.388  1.00 18.12           N  
ATOM   1255  CA  TYR A 165      -2.476  12.467   5.402  1.00 21.07           C  
ATOM   1256  C   TYR A 165      -1.640  11.832   4.293  1.00 18.33           C  
ATOM   1257  O   TYR A 165      -1.003  10.800   4.485  1.00 18.64           O  
ATOM   1258  CB  TYR A 165      -3.939  12.072   5.181  1.00 21.44           C  
ATOM   1259  CG  TYR A 165      -4.202  10.587   5.280  1.00 24.24           C  
ATOM   1260  CD1 TYR A 165      -3.885   9.738   4.239  1.00 25.36           C  
ATOM   1261  CD2 TYR A 165      -4.839  10.049   6.393  1.00 26.67           C  
ATOM   1262  CE1 TYR A 165      -4.093   8.371   4.337  1.00 29.78           C  
ATOM   1263  CE2 TYR A 165      -5.062   8.683   6.512  1.00 29.27           C  
ATOM   1264  CZ  TYR A 165      -4.681   7.848   5.477  1.00 31.70           C  
ATOM   1265  OH  TYR A 165      -4.890   6.508   5.547  1.00 34.74           O  
ATOM   1266  N   MET A 166      -1.714  12.434   3.108  1.00 20.81           N  
ATOM   1267  CA  MET A 166      -1.117  11.861   1.916  1.00 21.14           C  
ATOM   1268  C   MET A 166       0.392  12.028   1.942  1.00 20.07           C  
ATOM   1269  O   MET A 166       1.084  11.502   1.088  1.00 21.51           O  
ATOM   1270  CB  MET A 166      -1.714  12.493   0.653  1.00 22.61           C  
ATOM   1271  CG  MET A 166      -3.184  12.042   0.412  1.00 23.20           C  
ATOM   1272  SD  MET A 166      -3.356  10.267  -0.051  1.00 32.39           S  
ATOM   1273  CE  MET A 166      -2.493  10.277  -1.625  1.00 27.87           C  
ATOM   1274  N   VAL A 167       0.910  12.845   2.866  1.00 18.20           N  
ATOM   1275  CA  VAL A 167       2.357  12.928   2.939  1.00 16.57           C  
ATOM   1276  C   VAL A 167       2.806  12.463   4.313  1.00 17.45           C  
ATOM   1277  O   VAL A 167       3.812  12.930   4.801  1.00 17.09           O  
ATOM   1278  CB  VAL A 167       2.872  14.337   2.560  1.00 17.26           C  
ATOM   1279  CG1 VAL A 167       2.503  14.686   1.117  1.00 15.22           C  
ATOM   1280  CG2 VAL A 167       2.357  15.417   3.520  1.00 14.93           C  
ATOM   1281  N   ARG A 168       2.104  11.500   4.929  1.00 19.76           N  
ATOM   1282  CA  ARG A 168       2.503  11.099   6.274  1.00 20.72           C  
ATOM   1283  C   ARG A 168       3.876  10.422   6.308  1.00 20.58           C  
ATOM   1284  O   ARG A 168       4.636  10.620   7.258  1.00 17.87           O  
ATOM   1285  CB  ARG A 168       1.455  10.193   6.916  1.00 24.39           C  
ATOM   1286  CG  ARG A 168       0.363  11.027   7.558  1.00 31.51           C  
ATOM   1287  CD  ARG A 168      -0.740  10.134   8.072  1.00 33.79           C  
ATOM   1288  NE  ARG A 168      -1.683  11.082   8.643  1.00 35.93           N  
ATOM   1289  CZ  ARG A 168      -2.786  10.715   9.250  1.00 40.44           C  
ATOM   1290  NH1 ARG A 168      -3.060   9.423   9.355  1.00 37.43           N  
ATOM   1291  NH2 ARG A 168      -3.590  11.640   9.745  1.00 43.15           N  
ATOM   1292  N   PHE A 169       4.182   9.613   5.290  1.00 21.23           N  
ATOM   1293  CA  PHE A 169       5.464   8.907   5.277  1.00 22.11           C  
ATOM   1294  C   PHE A 169       6.593   9.782   4.724  1.00 21.02           C  
ATOM   1295  O   PHE A 169       6.395  10.528   3.777  1.00 19.53           O  
ATOM   1296  CB  PHE A 169       5.365   7.645   4.419  1.00 25.33           C  
ATOM   1297  CG  PHE A 169       4.432   6.587   4.973  1.00 27.35           C  
ATOM   1298  CD1 PHE A 169       4.674   6.013   6.214  1.00 27.89           C  
ATOM   1299  CD2 PHE A 169       3.297   6.206   4.271  1.00 28.68           C  
ATOM   1300  CE1 PHE A 169       3.822   5.048   6.730  1.00 31.43           C  
ATOM   1301  CE2 PHE A 169       2.436   5.247   4.781  1.00 29.29           C  
ATOM   1302  CZ  PHE A 169       2.700   4.678   6.011  1.00 34.48           C  
ATOM   1303  N   LYS A 170       7.807   9.626   5.277  1.00 20.67           N  
ATOM   1304  CA  LYS A 170       8.970  10.340   4.765  1.00 24.05           C  
ATOM   1305  C   LYS A 170       9.158  10.110   3.276  1.00 24.09           C  
ATOM   1306  O   LYS A 170       9.020   8.974   2.812  1.00 27.05           O  
ATOM   1307  CB  LYS A 170      10.242   9.845   5.456  1.00 25.41           C  
ATOM   1308  CG  LYS A 170      11.533  10.280   4.783  1.00 28.73           C  
ATOM   1309  CD  LYS A 170      12.708  10.066   5.704  1.00 31.69           C  
ATOM   1310  CE  LYS A 170      14.043  10.124   5.003  1.00 35.18           C  
ATOM   1311  NZ  LYS A 170      15.110   9.604   5.895  1.00 39.02           N  
ATOM   1312  N   GLY A 171       9.469  11.191   2.542  1.00 23.05           N  
ATOM   1313  CA  GLY A 171       9.820  11.100   1.134  1.00 25.52           C  
ATOM   1314  C   GLY A 171       8.630  11.114   0.172  1.00 29.07           C  
ATOM   1315  O   GLY A 171       8.800  10.798  -0.996  1.00 29.77           O  
ATOM   1316  N   THR A 172       7.435  11.464   0.650  1.00 21.66           N  
ATOM   1317  CA  THR A 172       6.267  11.536  -0.200  1.00 22.00           C  
ATOM   1318  C   THR A 172       5.942  13.005  -0.476  1.00 21.72           C  
ATOM   1319  O   THR A 172       6.290  13.902   0.329  1.00 18.86           O  
ATOM   1320  CB  THR A 172       5.082  10.806   0.440  1.00 23.58           C  
ATOM   1321  OG1 THR A 172       4.748  11.418   1.691  1.00 24.79           O  
ATOM   1322  CG2 THR A 172       5.373   9.344   0.709  1.00 24.70           C  
ATOM   1323  N   LYS A 173       5.292  13.245  -1.621  1.00 21.17           N  
ATOM   1324  CA  LYS A 173       4.836  14.596  -1.920  1.00 23.09           C  
ATOM   1325  C   LYS A 173       3.509  14.571  -2.669  1.00 25.85           C  
ATOM   1326  O   LYS A 173       3.160  13.567  -3.308  1.00 27.42           O  
ATOM   1327  CB  LYS A 173       5.887  15.342  -2.731  1.00 29.09           C  
ATOM   1328  CG  LYS A 173       6.018  14.944  -4.189  1.00 36.61           C  
ATOM   1329  CD  LYS A 173       6.677  16.040  -5.004  1.00 38.08           C  
ATOM   1330  CE  LYS A 173       8.070  16.405  -4.525  1.00 41.51           C  
ATOM   1331  NZ  LYS A 173       8.623  17.523  -5.327  1.00 42.01           N  
ATOM   1332  N   ALA A 174       2.782  15.683  -2.582  1.00 22.84           N  
ATOM   1333  CA  ALA A 174       1.547  15.874  -3.332  1.00 23.00           C  
ATOM   1334  C   ALA A 174       1.531  17.279  -3.931  1.00 24.78           C  
ATOM   1335  O   ALA A 174       2.201  18.193  -3.421  1.00 19.77           O  
ATOM   1336  CB  ALA A 174       0.369  15.667  -2.409  1.00 24.81           C  
ATOM   1337  N   GLN A 175       0.738  17.444  -4.992  1.00 22.47           N  
ATOM   1338  CA  GLN A 175       0.526  18.738  -5.611  1.00 24.15           C  
ATOM   1339  C   GLN A 175      -0.216  19.604  -4.609  1.00 19.78           C  
ATOM   1340  O   GLN A 175      -1.053  19.100  -3.886  1.00 16.89           O  
ATOM   1341  CB  GLN A 175      -0.432  18.572  -6.788  1.00 30.59           C  
ATOM   1342  CG  GLN A 175      -0.368  19.728  -7.766  1.00 34.46           C  
ATOM   1343  CD  GLN A 175      -0.322  19.203  -9.181  1.00 40.06           C  
ATOM   1344  OE1 GLN A 175      -0.851  18.139  -9.509  1.00 50.27           O  
ATOM   1345  NE2 GLN A 175       0.338  19.943 -10.043  1.00 38.92           N  
ATOM   1346  N   PHE A 176       0.121  20.890  -4.548  1.00 17.01           N  
ATOM   1347  CA  PHE A 176      -0.518  21.794  -3.594  1.00 17.41           C  
ATOM   1348  C   PHE A 176      -0.631  23.156  -4.268  1.00 18.66           C  
ATOM   1349  O   PHE A 176       0.267  23.997  -4.115  1.00 17.71           O  
ATOM   1350  CB  PHE A 176       0.369  21.881  -2.344  1.00 16.69           C  
ATOM   1351  CG  PHE A 176      -0.332  22.403  -1.111  1.00 15.57           C  
ATOM   1352  CD1 PHE A 176      -1.438  21.749  -0.597  1.00 16.21           C  
ATOM   1353  CD2 PHE A 176       0.105  23.561  -0.480  1.00 14.46           C  
ATOM   1354  CE1 PHE A 176      -2.106  22.254   0.519  1.00 19.27           C  
ATOM   1355  CE2 PHE A 176      -0.534  24.041   0.665  1.00 14.79           C  
ATOM   1356  CZ  PHE A 176      -1.665  23.417   1.142  1.00 15.30           C  
ATOM   1357  N   SER A 177      -1.720  23.374  -5.019  1.00 17.10           N  
ATOM   1358  CA  SER A 177      -1.850  24.584  -5.833  1.00 17.06           C  
ATOM   1359  C   SER A 177      -2.736  25.642  -5.183  1.00 15.60           C  
ATOM   1360  O   SER A 177      -3.730  25.342  -4.527  1.00 15.10           O  
ATOM   1361  CB  SER A 177      -2.403  24.266  -7.225  1.00 16.37           C  
ATOM   1362  OG  SER A 177      -1.719  23.164  -7.812  1.00 15.68           O  
ATOM   1363  N   CYS A 178      -2.415  26.898  -5.485  1.00 15.45           N  
ATOM   1364  CA  CYS A 178      -3.185  28.064  -5.084  1.00 16.85           C  
ATOM   1365  C   CYS A 178      -3.310  28.129  -3.566  1.00 16.62           C  
ATOM   1366  O   CYS A 178      -4.391  28.396  -3.035  1.00 17.62           O  
ATOM   1367  CB  CYS A 178      -4.533  28.168  -5.811  1.00 20.83           C  
ATOM   1368  SG  CYS A 178      -4.347  28.589  -7.575  1.00 24.46           S  
ATOM   1369  N   PHE A 179      -2.198  27.893  -2.867  1.00 16.80           N  
ATOM   1370  CA  PHE A 179      -2.229  28.118  -1.435  1.00 15.76           C  
ATOM   1371  C   PHE A 179      -1.444  29.393  -1.223  1.00 15.90           C  
ATOM   1372  O   PHE A 179      -0.287  29.471  -1.623  1.00 17.14           O  
ATOM   1373  CB  PHE A 179      -1.571  26.976  -0.645  1.00 16.31           C  
ATOM   1374  CG  PHE A 179      -1.621  27.259   0.836  1.00 14.41           C  
ATOM   1375  CD1 PHE A 179      -2.757  26.934   1.574  1.00 15.66           C  
ATOM   1376  CD2 PHE A 179      -0.591  27.955   1.458  1.00 14.56           C  
ATOM   1377  CE1 PHE A 179      -2.854  27.224   2.936  1.00 15.36           C  
ATOM   1378  CE2 PHE A 179      -0.680  28.259   2.814  1.00 14.61           C  
ATOM   1379  CZ  PHE A 179      -1.814  27.895   3.548  1.00 16.53           C  
ATOM   1380  N   ASN A 180      -2.109  30.411  -0.662  1.00 15.50           N  
ATOM   1381  CA  ASN A 180      -1.504  31.729  -0.534  1.00 17.22           C  
ATOM   1382  C   ASN A 180      -0.889  31.792   0.857  1.00 14.21           C  
ATOM   1383  O   ASN A 180      -1.649  31.815   1.810  1.00 14.85           O  
ATOM   1384  CB  ASN A 180      -2.571  32.838  -0.577  1.00 19.11           C  
ATOM   1385  CG  ASN A 180      -1.943  34.219  -0.703  1.00 21.72           C  
ATOM   1386  OD1 ASN A 180      -0.828  34.472  -0.220  1.00 20.27           O  
ATOM   1387  ND2 ASN A 180      -2.619  35.104  -1.419  1.00 23.49           N  
ATOM   1388  N   PRO A 181       0.447  31.846   1.012  1.00 14.17           N  
ATOM   1389  CA  PRO A 181       1.064  31.911   2.340  1.00 14.14           C  
ATOM   1390  C   PRO A 181       0.686  33.178   3.112  1.00 13.61           C  
ATOM   1391  O   PRO A 181       0.845  33.201   4.318  1.00 11.23           O  
ATOM   1392  CB  PRO A 181       2.579  31.937   2.034  1.00 14.32           C  
ATOM   1393  CG  PRO A 181       2.650  32.517   0.637  1.00 15.47           C  
ATOM   1394  CD  PRO A 181       1.443  31.953  -0.084  1.00 14.85           C  
ATOM   1395  N   LYS A 182       0.127  34.204   2.437  1.00 13.30           N  
ATOM   1396  CA  LYS A 182      -0.341  35.375   3.176  1.00 16.27           C  
ATOM   1397  C   LYS A 182      -1.406  34.921   4.178  1.00 13.97           C  
ATOM   1398  O   LYS A 182      -1.607  35.551   5.204  1.00 13.65           O  
ATOM   1399  CB  LYS A 182      -0.928  36.384   2.177  1.00 20.12           C  
ATOM   1400  CG  LYS A 182      -1.357  37.747   2.709  1.00 27.95           C  
ATOM   1401  CD  LYS A 182      -2.183  38.561   1.688  1.00 32.26           C  
ATOM   1402  CE  LYS A 182      -3.461  37.879   1.207  1.00 36.68           C  
ATOM   1403  NZ  LYS A 182      -4.278  38.729   0.299  1.00 37.41           N  
ATOM   1404  N   SER A 183      -2.089  33.807   3.883  1.00 13.54           N  
ATOM   1405  CA  SER A 183      -3.176  33.395   4.781  1.00 13.99           C  
ATOM   1406  C   SER A 183      -2.652  32.876   6.125  1.00 13.51           C  
ATOM   1407  O   SER A 183      -3.442  32.713   7.058  1.00 14.12           O  
ATOM   1408  CB  SER A 183      -4.055  32.337   4.121  1.00 14.38           C  
ATOM   1409  OG  SER A 183      -3.323  31.125   4.056  1.00 18.53           O  
ATOM   1410  N   LEU A 184      -1.327  32.632   6.244  1.00 11.70           N  
ATOM   1411  CA  LEU A 184      -0.752  32.168   7.504  1.00 12.30           C  
ATOM   1412  C   LEU A 184      -0.088  33.327   8.273  1.00 12.48           C  
ATOM   1413  O   LEU A 184       0.747  33.080   9.118  1.00 12.70           O  
ATOM   1414  CB  LEU A 184       0.270  31.054   7.197  1.00 12.02           C  
ATOM   1415  CG  LEU A 184      -0.331  29.826   6.525  1.00 12.32           C  
ATOM   1416  CD1 LEU A 184       0.690  28.693   6.339  1.00 15.26           C  
ATOM   1417  CD2 LEU A 184      -1.468  29.307   7.376  1.00 14.36           C  
ATOM   1418  N   LEU A 185      -0.388  34.597   7.943  1.00 11.67           N  
ATOM   1419  CA  LEU A 185       0.314  35.694   8.597  1.00 11.51           C  
ATOM   1420  C   LEU A 185      -0.625  36.331   9.606  1.00 12.07           C  
ATOM   1421  O   LEU A 185      -1.838  36.388   9.365  1.00 12.31           O  
ATOM   1422  CB  LEU A 185       0.738  36.768   7.580  1.00 11.88           C  
ATOM   1423  CG  LEU A 185       1.693  36.285   6.491  1.00 12.72           C  
ATOM   1424  CD1 LEU A 185       1.916  37.385   5.463  1.00 10.83           C  
ATOM   1425  CD2 LEU A 185       2.996  35.741   7.088  1.00 11.60           C  
ATOM   1426  N   PRO A 186      -0.094  36.898  10.709  1.00 12.56           N  
ATOM   1427  CA  PRO A 186      -0.936  37.623  11.680  1.00 13.37           C  
ATOM   1428  C   PRO A 186      -1.323  39.010  11.155  1.00 14.10           C  
ATOM   1429  O   PRO A 186      -0.707  39.475  10.221  1.00 15.81           O  
ATOM   1430  CB  PRO A 186       0.004  37.776  12.873  1.00 12.41           C  
ATOM   1431  CG  PRO A 186       1.388  37.846  12.262  1.00 12.32           C  
ATOM   1432  CD  PRO A 186       1.338  36.892  11.066  1.00 12.61           C  
ATOM   1433  N   ALA A 187      -2.267  39.726  11.792  1.00 14.94           N  
ATOM   1434  CA  ALA A 187      -2.619  41.044  11.257  1.00 18.09           C  
ATOM   1435  C   ALA A 187      -1.568  42.133  11.547  1.00 21.16           C  
ATOM   1436  O   ALA A 187      -1.595  43.201  10.926  1.00 22.59           O  
ATOM   1437  CB  ALA A 187      -4.011  41.418  11.735  1.00 19.21           C  
ATOM   1438  N   SER A 188      -0.645  41.894  12.485  1.00 20.52           N  
ATOM   1439  CA  SER A 188       0.487  42.784  12.760  1.00 21.92           C  
ATOM   1440  C   SER A 188       1.743  42.431  11.936  1.00 23.90           C  
ATOM   1441  O   SER A 188       2.010  41.272  11.660  1.00 22.81           O  
ATOM   1442  CB  SER A 188       0.754  42.766  14.235  1.00 22.53           C  
ATOM   1443  OG  SER A 188       1.876  43.558  14.562  1.00 28.23           O  
ATOM   1444  N   ARG A 189       2.510  43.442  11.493  1.00 19.39           N  
ATOM   1445  CA  ARG A 189       3.782  43.280  10.809  1.00 19.49           C  
ATOM   1446  C   ARG A 189       4.938  43.707  11.739  1.00 18.95           C  
ATOM   1447  O   ARG A 189       6.045  43.940  11.272  1.00 20.84           O  
ATOM   1448  CB  ARG A 189       3.801  44.005   9.446  1.00 21.96           C  
ATOM   1449  CG  ARG A 189       2.801  43.481   8.417  1.00 23.24           C  
ATOM   1450  CD  ARG A 189       3.290  42.169   7.773  1.00 25.66           C  
ATOM   1451  NE  ARG A 189       2.242  41.523   6.966  1.00 30.17           N  
ATOM   1452  CZ  ARG A 189       1.248  40.832   7.510  1.00 26.56           C  
ATOM   1453  NH1 ARG A 189       1.168  40.717   8.828  1.00 24.07           N  
ATOM   1454  NH2 ARG A 189       0.311  40.314   6.750  1.00 26.94           N  
ATOM   1455  N   HIS A 190       4.692  43.812  13.052  1.00 16.85           N  
ATOM   1456  CA  HIS A 190       5.787  44.090  13.978  1.00 17.05           C  
ATOM   1457  C   HIS A 190       6.695  42.862  14.082  1.00 15.41           C  
ATOM   1458  O   HIS A 190       6.218  41.738  14.033  1.00 13.61           O  
ATOM   1459  CB  HIS A 190       5.283  44.458  15.383  1.00 16.39           C  
ATOM   1460  CG  HIS A 190       4.914  45.905  15.387  1.00 19.97           C  
ATOM   1461  ND1 HIS A 190       5.818  46.884  14.953  1.00 18.73           N  
ATOM   1462  CD2 HIS A 190       3.765  46.541  15.687  1.00 19.00           C  
ATOM   1463  CE1 HIS A 190       5.234  48.063  14.995  1.00 19.23           C  
ATOM   1464  NE2 HIS A 190       3.980  47.885  15.455  1.00 19.72           N  
ATOM   1465  N   TYR A 191       7.979  43.097  14.333  1.00 14.16           N  
ATOM   1466  CA  TYR A 191       8.882  41.968  14.283  1.00 14.31           C  
ATOM   1467  C   TYR A 191      10.122  42.291  15.106  1.00 13.58           C  
ATOM   1468  O   TYR A 191      10.361  43.464  15.488  1.00 13.83           O  
ATOM   1469  CB  TYR A 191       9.259  41.669  12.813  1.00 12.92           C  
ATOM   1470  CG  TYR A 191       9.983  42.819  12.147  1.00 14.79           C  
ATOM   1471  CD1 TYR A 191      11.349  42.976  12.279  1.00 13.08           C  
ATOM   1472  CD2 TYR A 191       9.290  43.791  11.413  1.00 13.65           C  
ATOM   1473  CE1 TYR A 191      12.020  44.048  11.718  1.00 13.72           C  
ATOM   1474  CE2 TYR A 191       9.945  44.886  10.858  1.00 14.21           C  
ATOM   1475  CZ  TYR A 191      11.310  45.013  11.012  1.00 13.97           C  
ATOM   1476  OH  TYR A 191      11.953  46.081  10.473  1.00 17.02           O  
ATOM   1477  N   TRP A 192      10.915  41.234  15.324  1.00 12.38           N  
ATOM   1478  CA  TRP A 192      12.290  41.301  15.802  1.00 13.26           C  
ATOM   1479  C   TRP A 192      13.167  40.829  14.640  1.00 13.83           C  
ATOM   1480  O   TRP A 192      12.756  39.915  13.898  1.00 12.48           O  
ATOM   1481  CB  TRP A 192      12.522  40.360  17.018  1.00 12.97           C  
ATOM   1482  CG  TRP A 192      11.796  40.691  18.290  1.00 13.97           C  
ATOM   1483  CD1 TRP A 192      12.141  41.644  19.212  1.00 14.22           C  
ATOM   1484  CD2 TRP A 192      10.647  40.018  18.819  1.00 12.98           C  
ATOM   1485  NE1 TRP A 192      11.274  41.613  20.278  1.00 13.43           N  
ATOM   1486  CE2 TRP A 192      10.348  40.629  20.061  1.00 14.45           C  
ATOM   1487  CE3 TRP A 192       9.822  38.969  18.367  1.00 12.35           C  
ATOM   1488  CZ2 TRP A 192       9.245  40.248  20.821  1.00 12.57           C  
ATOM   1489  CZ3 TRP A 192       8.746  38.581  19.130  1.00 12.60           C  
ATOM   1490  CH2 TRP A 192       8.457  39.228  20.338  1.00 12.71           C  
ATOM   1491  N   THR A 193      14.384  41.382  14.530  1.00 12.76           N  
ATOM   1492  CA  THR A 193      15.313  40.944  13.495  1.00 12.38           C  
ATOM   1493  C   THR A 193      16.723  40.838  14.068  1.00 13.75           C  
ATOM   1494  O   THR A 193      17.142  41.668  14.912  1.00 12.99           O  
ATOM   1495  CB  THR A 193      15.280  41.868  12.278  1.00 12.25           C  
ATOM   1496  OG1 THR A 193      16.161  41.342  11.295  1.00 11.62           O  
ATOM   1497  CG2 THR A 193      15.682  43.301  12.594  1.00 11.99           C  
ATOM   1498  N   TYR A 194      17.416  39.764  13.663  1.00 12.45           N  
ATOM   1499  CA  TYR A 194      18.814  39.604  14.028  1.00 12.68           C  
ATOM   1500  C   TYR A 194      19.521  38.833  12.913  1.00 13.54           C  
ATOM   1501  O   TYR A 194      18.885  38.118  12.130  1.00 14.95           O  
ATOM   1502  CB  TYR A 194      18.962  39.004  15.444  1.00 11.04           C  
ATOM   1503  CG  TYR A 194      18.629  37.531  15.454  1.00 11.79           C  
ATOM   1504  CD1 TYR A 194      17.300  37.096  15.506  1.00 12.30           C  
ATOM   1505  CD2 TYR A 194      19.612  36.548  15.373  1.00 10.99           C  
ATOM   1506  CE1 TYR A 194      16.992  35.746  15.438  1.00 10.66           C  
ATOM   1507  CE2 TYR A 194      19.311  35.195  15.280  1.00  9.97           C  
ATOM   1508  CZ  TYR A 194      17.990  34.797  15.317  1.00 10.68           C  
ATOM   1509  OH  TYR A 194      17.614  33.484  15.304  1.00 10.76           O  
ATOM   1510  N   PRO A 195      20.857  38.966  12.789  1.00 13.37           N  
ATOM   1511  CA  PRO A 195      21.628  38.107  11.885  1.00 13.73           C  
ATOM   1512  C   PRO A 195      21.867  36.710  12.461  1.00 13.11           C  
ATOM   1513  O   PRO A 195      22.322  36.582  13.610  1.00 14.62           O  
ATOM   1514  CB  PRO A 195      22.953  38.877  11.740  1.00 15.64           C  
ATOM   1515  CG  PRO A 195      23.110  39.577  13.090  1.00 14.94           C  
ATOM   1516  CD  PRO A 195      21.688  39.968  13.490  1.00 13.91           C  
ATOM   1517  N   GLY A 196      21.498  35.651  11.702  1.00 11.77           N  
ATOM   1518  CA  GLY A 196      21.598  34.296  12.237  1.00 10.21           C  
ATOM   1519  C   GLY A 196      21.899  33.264  11.146  1.00 10.81           C  
ATOM   1520  O   GLY A 196      22.587  33.579  10.158  1.00 11.23           O  
ATOM   1521  N   SER A 197      21.368  32.042  11.332  1.00  9.57           N  
ATOM   1522  CA  SER A 197      21.763  30.872  10.551  1.00  9.26           C  
ATOM   1523  C   SER A 197      20.541  30.056  10.184  1.00  9.27           C  
ATOM   1524  O   SER A 197      19.447  30.307  10.720  1.00  9.36           O  
ATOM   1525  CB  SER A 197      22.696  29.944  11.340  1.00  9.08           C  
ATOM   1526  OG  SER A 197      21.995  29.207  12.360  1.00  9.22           O  
ATOM   1527  N   LEU A 198      20.764  29.055   9.299  1.00  8.88           N  
ATOM   1528  CA  LEU A 198      19.789  28.005   9.070  1.00  9.72           C  
ATOM   1529  C   LEU A 198      19.731  27.253  10.407  1.00 10.16           C  
ATOM   1530  O   LEU A 198      20.745  27.242  11.144  1.00  9.68           O  
ATOM   1531  CB  LEU A 198      20.328  27.053   7.985  1.00 10.15           C  
ATOM   1532  CG  LEU A 198      20.667  27.724   6.648  1.00 11.08           C  
ATOM   1533  CD1 LEU A 198      21.255  26.712   5.643  1.00 11.14           C  
ATOM   1534  CD2 LEU A 198      19.404  28.340   6.074  1.00  9.64           C  
ATOM   1535  N   THR A 199      18.545  26.716  10.737  1.00  8.94           N  
ATOM   1536  CA  THR A 199      18.382  26.004  11.998  1.00  9.96           C  
ATOM   1537  C   THR A 199      18.468  24.496  11.775  1.00 10.61           C  
ATOM   1538  O   THR A 199      18.279  23.734  12.723  1.00 11.51           O  
ATOM   1539  CB  THR A 199      17.090  26.389  12.737  1.00 10.24           C  
ATOM   1540  OG1 THR A 199      16.000  25.867  11.970  1.00  8.95           O  
ATOM   1541  CG2 THR A 199      17.005  27.884  12.990  1.00  9.44           C  
ATOM   1542  N   THR A 200      18.739  24.049  10.522  1.00 10.39           N  
ATOM   1543  CA  THR A 200      19.066  22.650  10.256  1.00 11.18           C  
ATOM   1544  C   THR A 200      20.355  22.604   9.440  1.00 12.85           C  
ATOM   1545  O   THR A 200      20.719  23.568   8.788  1.00 11.60           O  
ATOM   1546  CB  THR A 200      17.965  21.931   9.460  1.00 12.16           C  
ATOM   1547  OG1 THR A 200      17.598  22.642   8.268  1.00 11.59           O  
ATOM   1548  CG2 THR A 200      16.710  21.779  10.282  1.00 10.91           C  
ATOM   1549  N   PRO A 201      21.148  21.518   9.481  1.00 13.68           N  
ATOM   1550  CA  PRO A 201      22.365  21.448   8.654  1.00 12.90           C  
ATOM   1551  C   PRO A 201      22.098  21.844   7.211  1.00 13.32           C  
ATOM   1552  O   PRO A 201      21.092  21.404   6.670  1.00 13.53           O  
ATOM   1553  CB  PRO A 201      22.721  19.941   8.757  1.00 13.52           C  
ATOM   1554  CG  PRO A 201      22.303  19.608  10.188  1.00 12.32           C  
ATOM   1555  CD  PRO A 201      20.974  20.352  10.365  1.00 12.74           C  
ATOM   1556  N   PRO A 202      23.011  22.574   6.524  1.00 12.96           N  
ATOM   1557  CA  PRO A 202      24.342  22.872   7.056  1.00 13.94           C  
ATOM   1558  C   PRO A 202      24.561  24.019   8.053  1.00 14.07           C  
ATOM   1559  O   PRO A 202      25.729  24.346   8.345  1.00 14.61           O  
ATOM   1560  CB  PRO A 202      25.136  23.143   5.753  1.00 15.78           C  
ATOM   1561  CG  PRO A 202      24.114  23.884   4.901  1.00 16.49           C  
ATOM   1562  CD  PRO A 202      22.838  23.105   5.157  1.00 15.56           C  
ATOM   1563  N   LEU A 203      23.465  24.618   8.583  1.00 11.50           N  
ATOM   1564  CA  LEU A 203      23.561  25.591   9.670  1.00 11.58           C  
ATOM   1565  C   LEU A 203      24.337  26.851   9.268  1.00 11.33           C  
ATOM   1566  O   LEU A 203      24.884  27.550  10.118  1.00 10.76           O  
ATOM   1567  CB  LEU A 203      24.164  24.938  10.926  1.00 12.45           C  
ATOM   1568  CG  LEU A 203      23.450  23.716  11.499  1.00 12.56           C  
ATOM   1569  CD1 LEU A 203      24.279  23.029  12.616  1.00 12.52           C  
ATOM   1570  CD2 LEU A 203      22.090  24.113  12.019  1.00 12.23           C  
ATOM   1571  N   SER A 204      24.390  27.139   7.957  1.00 11.84           N  
ATOM   1572  CA  SER A 204      25.153  28.259   7.407  1.00 12.01           C  
ATOM   1573  C   SER A 204      24.619  29.570   7.967  1.00 12.99           C  
ATOM   1574  O   SER A 204      23.398  29.725   8.087  1.00 12.03           O  
ATOM   1575  CB  SER A 204      25.002  28.273   5.882  1.00 13.48           C  
ATOM   1576  OG  SER A 204      25.284  26.980   5.391  1.00 12.31           O  
ATOM   1577  N   GLU A 205      25.550  30.485   8.305  1.00 12.63           N  
ATOM   1578  CA  GLU A 205      25.202  31.795   8.850  1.00 13.37           C  
ATOM   1579  C   GLU A 205      24.866  32.768   7.726  1.00 14.00           C  
ATOM   1580  O   GLU A 205      25.573  33.757   7.521  1.00 12.73           O  
ATOM   1581  CB  GLU A 205      26.333  32.241   9.789  1.00 13.88           C  
ATOM   1582  CG  GLU A 205      26.446  31.231  10.952  1.00 12.57           C  
ATOM   1583  CD  GLU A 205      27.615  31.444  11.903  1.00 13.91           C  
ATOM   1584  OE1 GLU A 205      28.623  32.012  11.472  1.00 13.14           O  
ATOM   1585  OE2 GLU A 205      27.524  30.970  13.058  1.00 14.97           O  
ATOM   1586  N   SER A 206      23.732  32.508   7.058  1.00 12.14           N  
ATOM   1587  CA  SER A 206      23.373  33.214   5.842  1.00 11.85           C  
ATOM   1588  C   SER A 206      21.982  33.834   5.986  1.00 12.35           C  
ATOM   1589  O   SER A 206      21.482  34.359   5.012  1.00 11.74           O  
ATOM   1590  CB  SER A 206      23.391  32.240   4.690  1.00 12.97           C  
ATOM   1591  OG  SER A 206      22.551  31.131   5.007  1.00 13.58           O  
ATOM   1592  N   VAL A 207      21.421  33.890   7.209  1.00 11.21           N  
ATOM   1593  CA  VAL A 207      20.008  34.267   7.303  1.00 10.74           C  
ATOM   1594  C   VAL A 207      19.804  35.584   8.057  1.00 12.02           C  
ATOM   1595  O   VAL A 207      20.306  35.736   9.192  1.00 14.03           O  
ATOM   1596  CB  VAL A 207      19.199  33.159   7.988  1.00 10.39           C  
ATOM   1597  CG1 VAL A 207      17.726  33.564   8.189  1.00  9.81           C  
ATOM   1598  CG2 VAL A 207      19.318  31.782   7.297  1.00  8.93           C  
ATOM   1599  N   THR A 208      19.008  36.497   7.448  1.00 11.33           N  
ATOM   1600  CA  THR A 208      18.441  37.616   8.190  1.00 10.34           C  
ATOM   1601  C   THR A 208      17.106  37.124   8.728  1.00 11.14           C  
ATOM   1602  O   THR A 208      16.194  36.901   7.928  1.00 10.86           O  
ATOM   1603  CB  THR A 208      18.261  38.877   7.326  1.00 11.57           C  
ATOM   1604  OG1 THR A 208      19.546  39.191   6.798  1.00 10.81           O  
ATOM   1605  CG2 THR A 208      17.745  40.084   8.102  1.00 10.12           C  
ATOM   1606  N   TRP A 209      17.021  36.937  10.059  1.00  9.60           N  
ATOM   1607  CA  TRP A 209      15.859  36.450  10.764  1.00 10.29           C  
ATOM   1608  C   TRP A 209      14.884  37.604  10.993  1.00 11.42           C  
ATOM   1609  O   TRP A 209      15.321  38.702  11.354  1.00 11.85           O  
ATOM   1610  CB  TRP A 209      16.244  35.760  12.087  1.00 10.13           C  
ATOM   1611  CG  TRP A 209      16.578  34.324  11.796  1.00  9.66           C  
ATOM   1612  CD1 TRP A 209      17.811  33.764  11.614  1.00  9.72           C  
ATOM   1613  CD2 TRP A 209      15.612  33.293  11.550  1.00 10.04           C  
ATOM   1614  NE1 TRP A 209      17.689  32.422  11.336  1.00  9.80           N  
ATOM   1615  CE2 TRP A 209      16.339  32.116  11.262  1.00  9.83           C  
ATOM   1616  CE3 TRP A 209      14.194  33.252  11.542  1.00 10.11           C  
ATOM   1617  CZ2 TRP A 209      15.693  30.921  10.930  1.00  9.20           C  
ATOM   1618  CZ3 TRP A 209      13.568  32.051  11.289  1.00  9.88           C  
ATOM   1619  CH2 TRP A 209      14.322  30.902  10.988  1.00  9.09           C  
ATOM   1620  N   ILE A 210      13.613  37.356  10.655  1.00 10.30           N  
ATOM   1621  CA  ILE A 210      12.539  38.296  10.883  1.00 11.26           C  
ATOM   1622  C   ILE A 210      11.448  37.513  11.607  1.00 11.48           C  
ATOM   1623  O   ILE A 210      10.733  36.703  11.017  1.00 11.14           O  
ATOM   1624  CB  ILE A 210      12.078  38.961   9.557  1.00 11.85           C  
ATOM   1625  CG1 ILE A 210      13.222  39.702   8.841  1.00 11.93           C  
ATOM   1626  CG2 ILE A 210      10.907  39.893   9.859  1.00 11.66           C  
ATOM   1627  CD1 ILE A 210      12.931  40.049   7.339  1.00 12.42           C  
ATOM   1628  N   VAL A 211      11.416  37.663  12.929  1.00 10.67           N  
ATOM   1629  CA  VAL A 211      10.457  36.915  13.714  1.00 10.83           C  
ATOM   1630  C   VAL A 211       9.290  37.835  14.037  1.00 12.00           C  
ATOM   1631  O   VAL A 211       9.485  38.854  14.706  1.00 12.57           O  
ATOM   1632  CB  VAL A 211      11.105  36.386  15.009  1.00 12.01           C  
ATOM   1633  CG1 VAL A 211      10.122  35.582  15.815  1.00 10.02           C  
ATOM   1634  CG2 VAL A 211      12.343  35.533  14.719  1.00 11.71           C  
ATOM   1635  N   LEU A 212       8.092  37.458  13.590  1.00 11.75           N  
ATOM   1636  CA  LEU A 212       6.942  38.326  13.815  1.00 12.30           C  
ATOM   1637  C   LEU A 212       6.547  38.269  15.281  1.00 13.85           C  
ATOM   1638  O   LEU A 212       6.579  37.204  15.913  1.00 11.90           O  
ATOM   1639  CB  LEU A 212       5.782  37.930  12.909  1.00 11.85           C  
ATOM   1640  CG  LEU A 212       6.073  37.942  11.401  1.00 11.73           C  
ATOM   1641  CD1 LEU A 212       4.738  37.809  10.693  1.00 12.37           C  
ATOM   1642  CD2 LEU A 212       6.730  39.275  11.001  1.00 12.33           C  
ATOM   1643  N   ARG A 213       6.233  39.454  15.803  1.00 13.88           N  
ATOM   1644  CA  ARG A 213       5.821  39.591  17.184  1.00 16.70           C  
ATOM   1645  C   ARG A 213       4.510  38.839  17.440  1.00 14.90           C  
ATOM   1646  O   ARG A 213       4.356  38.229  18.491  1.00 19.19           O  
ATOM   1647  CB  ARG A 213       5.591  41.083  17.467  1.00 18.79           C  
ATOM   1648  CG  ARG A 213       5.079  41.367  18.878  1.00 25.18           C  
ATOM   1649  CD  ARG A 213       4.611  42.813  18.820  1.00 25.63           C  
ATOM   1650  NE  ARG A 213       4.392  43.388  20.126  1.00 30.30           N  
ATOM   1651  CZ  ARG A 213       4.141  44.682  20.391  1.00 31.38           C  
ATOM   1652  NH1 ARG A 213       4.089  45.608  19.441  1.00 27.67           N  
ATOM   1653  NH2 ARG A 213       4.002  45.043  21.649  1.00 31.16           N  
ATOM   1654  N   GLU A 214       3.535  38.886  16.528  1.00 14.91           N  
ATOM   1655  CA  GLU A 214       2.222  38.333  16.857  1.00 15.00           C  
ATOM   1656  C   GLU A 214       2.047  36.904  16.324  1.00 13.51           C  
ATOM   1657  O   GLU A 214       2.234  36.624  15.145  1.00 12.90           O  
ATOM   1658  CB  GLU A 214       1.108  39.152  16.195  1.00 15.15           C  
ATOM   1659  CG  GLU A 214      -0.295  38.763  16.666  1.00 19.67           C  
ATOM   1660  CD  GLU A 214      -1.416  39.514  15.942  1.00 21.45           C  
ATOM   1661  OE1 GLU A 214      -1.134  40.424  15.127  1.00 17.79           O  
ATOM   1662  OE2 GLU A 214      -2.549  39.128  16.125  1.00 23.56           O  
ATOM   1663  N   PRO A 215       1.628  35.957  17.166  1.00 13.58           N  
ATOM   1664  CA  PRO A 215       1.391  34.590  16.710  1.00 14.03           C  
ATOM   1665  C   PRO A 215       0.053  34.446  16.011  1.00 14.07           C  
ATOM   1666  O   PRO A 215      -0.827  35.247  16.246  1.00 14.07           O  
ATOM   1667  CB  PRO A 215       1.291  33.751  17.993  1.00 13.89           C  
ATOM   1668  CG  PRO A 215       1.211  34.741  19.142  1.00 15.11           C  
ATOM   1669  CD  PRO A 215       1.504  36.136  18.624  1.00 14.83           C  
ATOM   1670  N   ILE A 216      -0.079  33.423  15.175  1.00 13.30           N  
ATOM   1671  CA  ILE A 216      -1.370  33.010  14.669  1.00 14.68           C  
ATOM   1672  C   ILE A 216      -1.840  31.853  15.531  1.00 16.55           C  
ATOM   1673  O   ILE A 216      -1.087  31.216  16.277  1.00 17.33           O  
ATOM   1674  CB  ILE A 216      -1.320  32.597  13.184  1.00 13.41           C  
ATOM   1675  CG1 ILE A 216      -0.488  31.315  13.006  1.00 11.98           C  
ATOM   1676  CG2 ILE A 216      -0.728  33.754  12.384  1.00 12.36           C  
ATOM   1677  CD1 ILE A 216      -0.441  30.803  11.552  1.00 11.43           C  
ATOM   1678  N   SER A 217      -3.100  31.523  15.338  1.00 17.79           N  
ATOM   1679  CA  SER A 217      -3.671  30.484  16.170  1.00 18.90           C  
ATOM   1680  C   SER A 217      -4.236  29.387  15.270  1.00 17.86           C  
ATOM   1681  O   SER A 217      -4.803  29.663  14.202  1.00 17.11           O  
ATOM   1682  CB  SER A 217      -4.675  31.181  17.089  1.00 24.01           C  
ATOM   1683  OG  SER A 217      -5.847  30.423  17.248  1.00 30.80           O  
ATOM   1684  N   ILE A 218      -4.017  28.136  15.656  1.00 15.45           N  
ATOM   1685  CA  ILE A 218      -4.675  27.038  14.963  1.00 16.67           C  
ATOM   1686  C   ILE A 218      -5.300  26.162  16.056  1.00 17.71           C  
ATOM   1687  O   ILE A 218      -4.916  26.313  17.217  1.00 17.23           O  
ATOM   1688  CB  ILE A 218      -3.690  26.266  14.071  1.00 17.58           C  
ATOM   1689  CG1 ILE A 218      -2.648  25.518  14.903  1.00 16.85           C  
ATOM   1690  CG2 ILE A 218      -3.028  27.185  13.027  1.00 17.66           C  
ATOM   1691  CD1 ILE A 218      -2.022  24.370  14.133  1.00 19.17           C  
ATOM   1692  N   SER A 219      -6.283  25.312  15.705  1.00 16.70           N  
ATOM   1693  CA  SER A 219      -6.876  24.448  16.723  1.00 18.62           C  
ATOM   1694  C   SER A 219      -5.956  23.280  17.101  1.00 19.30           C  
ATOM   1695  O   SER A 219      -5.020  22.922  16.383  1.00 19.65           O  
ATOM   1696  CB  SER A 219      -8.219  23.926  16.261  1.00 17.90           C  
ATOM   1697  OG  SER A 219      -8.052  23.039  15.138  1.00 16.83           O  
ATOM   1698  N   GLU A 220      -6.243  22.683  18.261  1.00 21.34           N  
ATOM   1699  CA  GLU A 220      -5.617  21.453  18.699  1.00 19.53           C  
ATOM   1700  C   GLU A 220      -5.765  20.369  17.627  1.00 18.00           C  
ATOM   1701  O   GLU A 220      -4.797  19.689  17.342  1.00 19.69           O  
ATOM   1702  CB  GLU A 220      -6.160  20.977  20.060  1.00 24.07           C  
ATOM   1703  CG  GLU A 220      -5.509  19.657  20.474  1.00 28.63           C  
ATOM   1704  CD  GLU A 220      -3.998  19.833  20.606  1.00 36.52           C  
ATOM   1705  OE1 GLU A 220      -3.601  20.865  21.198  1.00 36.94           O  
ATOM   1706  OE2 GLU A 220      -3.211  18.997  20.072  1.00 38.33           O  
ATOM   1707  N   ARG A 221      -6.960  20.179  17.044  1.00 16.69           N  
ATOM   1708  CA  ARG A 221      -7.141  19.203  15.984  1.00 18.23           C  
ATOM   1709  C   ARG A 221      -6.134  19.461  14.852  1.00 17.53           C  
ATOM   1710  O   ARG A 221      -5.476  18.530  14.364  1.00 15.15           O  
ATOM   1711  CB  ARG A 221      -8.563  19.283  15.410  1.00 21.28           C  
ATOM   1712  CG  ARG A 221      -8.888  18.216  14.371  1.00 19.40           C  
ATOM   1713  CD  ARG A 221     -10.265  18.499  13.775  1.00 22.49           C  
ATOM   1714  NE  ARG A 221     -10.297  19.815  13.119  1.00 25.83           N  
ATOM   1715  CZ  ARG A 221      -9.885  20.042  11.874  1.00 24.30           C  
ATOM   1716  NH1 ARG A 221      -9.447  19.034  11.137  1.00 25.39           N  
ATOM   1717  NH2 ARG A 221      -9.937  21.255  11.350  1.00 22.82           N  
ATOM   1718  N   GLN A 222      -6.036  20.729  14.421  1.00 15.96           N  
ATOM   1719  CA  GLN A 222      -5.081  21.093  13.377  1.00 15.74           C  
ATOM   1720  C   GLN A 222      -3.661  20.785  13.846  1.00 15.54           C  
ATOM   1721  O   GLN A 222      -2.920  20.150  13.116  1.00 16.63           O  
ATOM   1722  CB  GLN A 222      -5.277  22.557  12.971  1.00 15.02           C  
ATOM   1723  CG  GLN A 222      -6.633  22.758  12.307  1.00 14.84           C  
ATOM   1724  CD  GLN A 222      -6.839  24.208  11.928  1.00 15.87           C  
ATOM   1725  OE1 GLN A 222      -6.566  25.112  12.713  1.00 14.36           O  
ATOM   1726  NE2 GLN A 222      -7.360  24.431  10.739  1.00 16.43           N  
ATOM   1727  N   MET A 223      -3.265  21.198  15.060  1.00 17.00           N  
ATOM   1728  CA  MET A 223      -1.926  20.859  15.538  1.00 18.38           C  
ATOM   1729  C   MET A 223      -1.699  19.348  15.525  1.00 17.93           C  
ATOM   1730  O   MET A 223      -0.631  18.892  15.158  1.00 21.18           O  
ATOM   1731  CB  MET A 223      -1.698  21.380  16.955  1.00 19.00           C  
ATOM   1732  CG  MET A 223      -0.284  21.420  17.383  1.00 23.20           C  
ATOM   1733  SD  MET A 223       0.715  22.694  16.546  1.00 24.64           S  
ATOM   1734  CE  MET A 223       1.556  21.691  15.325  1.00 28.62           C  
ATOM   1735  N   GLY A 224      -2.699  18.564  15.915  1.00 20.48           N  
ATOM   1736  CA  GLY A 224      -2.630  17.108  15.906  1.00 21.05           C  
ATOM   1737  C   GLY A 224      -2.340  16.515  14.527  1.00 23.17           C  
ATOM   1738  O   GLY A 224      -1.695  15.473  14.417  1.00 20.57           O  
ATOM   1739  N   LYS A 225      -2.846  17.140  13.453  1.00 20.99           N  
ATOM   1740  CA  LYS A 225      -2.509  16.620  12.130  1.00 20.80           C  
ATOM   1741  C   LYS A 225      -0.996  16.665  11.871  1.00 19.82           C  
ATOM   1742  O   LYS A 225      -0.467  15.768  11.206  1.00 18.01           O  
ATOM   1743  CB  LYS A 225      -3.400  17.184  11.014  1.00 21.79           C  
ATOM   1744  CG  LYS A 225      -4.888  16.864  11.234  1.00 25.73           C  
ATOM   1745  CD  LYS A 225      -5.369  15.489  10.750  1.00 26.89           C  
ATOM   1746  CE  LYS A 225      -6.799  15.136  11.160  1.00 34.90           C  
ATOM   1747  NZ  LYS A 225      -7.822  16.205  10.909  1.00 28.40           N  
ATOM   1748  N   PHE A 226      -0.302  17.707  12.354  1.00 15.54           N  
ATOM   1749  CA  PHE A 226       1.148  17.716  12.161  1.00 17.08           C  
ATOM   1750  C   PHE A 226       1.802  16.584  12.950  1.00 17.87           C  
ATOM   1751  O   PHE A 226       2.704  15.958  12.444  1.00 17.68           O  
ATOM   1752  CB  PHE A 226       1.792  18.995  12.677  1.00 14.80           C  
ATOM   1753  CG  PHE A 226       1.503  20.163  11.780  1.00 14.78           C  
ATOM   1754  CD1 PHE A 226       2.288  20.395  10.661  1.00 15.06           C  
ATOM   1755  CD2 PHE A 226       0.434  21.028  12.063  1.00 14.75           C  
ATOM   1756  CE1 PHE A 226       2.047  21.519   9.880  1.00 14.93           C  
ATOM   1757  CE2 PHE A 226       0.162  22.114  11.236  1.00 15.57           C  
ATOM   1758  CZ  PHE A 226       0.968  22.345  10.143  1.00 14.85           C  
ATOM   1759  N   ARG A 227       1.357  16.342  14.194  1.00 17.34           N  
ATOM   1760  CA  ARG A 227       1.903  15.245  14.984  1.00 19.90           C  
ATOM   1761  C   ARG A 227       1.656  13.861  14.354  1.00 22.07           C  
ATOM   1762  O   ARG A 227       2.290  12.893  14.764  1.00 26.05           O  
ATOM   1763  CB  ARG A 227       1.435  15.334  16.446  1.00 19.50           C  
ATOM   1764  CG  ARG A 227       1.843  16.642  17.102  1.00 21.02           C  
ATOM   1765  CD  ARG A 227       1.578  16.599  18.575  1.00 21.72           C  
ATOM   1766  NE  ARG A 227       1.772  17.927  19.147  1.00 23.21           N  
ATOM   1767  CZ  ARG A 227       0.784  18.708  19.560  1.00 21.31           C  
ATOM   1768  NH1 ARG A 227      -0.469  18.314  19.428  1.00 20.56           N  
ATOM   1769  NH2 ARG A 227       1.048  19.891  20.066  1.00 19.26           N  
ATOM   1770  N   SER A 228       0.744  13.748  13.378  1.00 20.79           N  
ATOM   1771  CA  SER A 228       0.421  12.473  12.749  1.00 21.80           C  
ATOM   1772  C   SER A 228       1.392  12.172  11.603  1.00 18.90           C  
ATOM   1773  O   SER A 228       1.438  11.058  11.084  1.00 18.45           O  
ATOM   1774  CB  SER A 228      -1.071  12.365  12.363  1.00 22.21           C  
ATOM   1775  OG  SER A 228      -1.319  13.000  11.099  1.00 30.39           O  
ATOM   1776  N   LEU A 229       2.191  13.158  11.181  1.00 15.77           N  
ATOM   1777  CA  LEU A 229       3.268  12.875  10.236  1.00 15.68           C  
ATOM   1778  C   LEU A 229       4.323  11.975  10.886  1.00 15.61           C  
ATOM   1779  O   LEU A 229       4.437  11.882  12.120  1.00 17.56           O  
ATOM   1780  CB  LEU A 229       3.919  14.201   9.843  1.00 16.06           C  
ATOM   1781  CG  LEU A 229       3.018  15.170   9.099  1.00 16.15           C  
ATOM   1782  CD1 LEU A 229       3.639  16.571   9.115  1.00 14.20           C  
ATOM   1783  CD2 LEU A 229       2.795  14.647   7.690  1.00 16.93           C  
ATOM   1784  N   LEU A 230       5.123  11.309  10.045  1.00 18.68           N  
ATOM   1785  CA  LEU A 230       6.146  10.415  10.570  1.00 18.57           C  
ATOM   1786  C   LEU A 230       7.520  10.857  10.081  1.00 18.16           C  
ATOM   1787  O   LEU A 230       7.640  11.338   8.967  1.00 18.64           O  
ATOM   1788  CB  LEU A 230       5.875   9.022   9.995  1.00 19.68           C  
ATOM   1789  CG  LEU A 230       4.468   8.517  10.243  1.00 24.00           C  
ATOM   1790  CD1 LEU A 230       4.069   7.483   9.204  1.00 27.42           C  
ATOM   1791  CD2 LEU A 230       4.348   8.018  11.668  1.00 24.52           C  
ATOM   1792  N   PHE A 231       8.565  10.597  10.885  1.00 17.64           N  
ATOM   1793  CA  PHE A 231       9.932  10.770  10.422  1.00 21.37           C  
ATOM   1794  C   PHE A 231      10.335   9.625   9.487  1.00 25.51           C  
ATOM   1795  O   PHE A 231      11.292   9.746   8.733  1.00 27.29           O  
ATOM   1796  CB  PHE A 231      10.889  10.714  11.617  1.00 18.13           C  
ATOM   1797  CG  PHE A 231      10.968  11.941  12.486  1.00 17.55           C  
ATOM   1798  CD1 PHE A 231      11.266  13.189  11.943  1.00 18.56           C  
ATOM   1799  CD2 PHE A 231      10.943  11.823  13.868  1.00 17.63           C  
ATOM   1800  CE1 PHE A 231      11.427  14.292  12.765  1.00 17.86           C  
ATOM   1801  CE2 PHE A 231      11.118  12.927  14.695  1.00 17.23           C  
ATOM   1802  CZ  PHE A 231      11.354  14.171  14.136  1.00 18.27           C  
ATOM   1803  N   THR A 232       9.551   8.539   9.489  1.00 27.54           N  
ATOM   1804  CA  THR A 232       9.934   7.278   8.868  1.00 31.63           C  
ATOM   1805  C   THR A 232       9.161   7.006   7.582  1.00 31.34           C  
ATOM   1806  O   THR A 232       8.066   7.535   7.366  1.00 29.56           O  
ATOM   1807  CB  THR A 232       9.698   6.133   9.863  1.00 30.41           C  
ATOM   1808  OG1 THR A 232       8.351   6.284  10.312  1.00 30.95           O  
ATOM   1809  CG2 THR A 232      10.620   6.204  11.061  1.00 26.89           C  
ATOM   1810  N   SER A 233       9.730   6.129   6.748  1.00 36.19           N  
ATOM   1811  CA  SER A 233       9.156   5.812   5.449  1.00 40.26           C  
ATOM   1812  C   SER A 233       8.149   4.670   5.538  1.00 38.20           C  
ATOM   1813  O   SER A 233       7.926   4.083   6.598  1.00 35.48           O  
ATOM   1814  CB  SER A 233      10.213   5.557   4.404  1.00 46.70           C  
ATOM   1815  OG  SER A 233      11.189   4.665   4.908  1.00 52.25           O  
ATOM   1816  N   GLU A 234       7.516   4.380   4.401  1.00 38.27           N  
ATOM   1817  CA  GLU A 234       6.373   3.486   4.426  1.00 43.18           C  
ATOM   1818  C   GLU A 234       6.675   2.114   5.042  1.00 45.64           C  
ATOM   1819  O   GLU A 234       5.804   1.555   5.705  1.00 44.20           O  
ATOM   1820  CB  GLU A 234       5.674   3.404   3.074  1.00 44.34           C  
ATOM   1821  CG  GLU A 234       4.365   2.662   3.195  1.00 48.74           C  
ATOM   1822  CD  GLU A 234       3.508   2.609   1.948  1.00 56.77           C  
ATOM   1823  OE1 GLU A 234       4.071   2.767   0.842  1.00 55.24           O  
ATOM   1824  OE2 GLU A 234       2.274   2.409   2.094  1.00 58.91           O  
ATOM   1825  N   ASP A 235       7.898   1.591   4.883  1.00 46.34           N  
ATOM   1826  CA  ASP A 235       8.157   0.229   5.339  1.00 47.34           C  
ATOM   1827  C   ASP A 235       8.973   0.164   6.629  1.00 50.05           C  
ATOM   1828  O   ASP A 235       9.507  -0.895   6.954  1.00 47.42           O  
ATOM   1829  CB  ASP A 235       8.811  -0.603   4.235  1.00 47.05           C  
ATOM   1830  CG  ASP A 235       7.833  -0.944   3.125  1.00 49.10           C  
ATOM   1831  OD1 ASP A 235       6.685  -1.282   3.445  1.00 48.31           O  
ATOM   1832  OD2 ASP A 235       8.212  -0.823   1.953  1.00 47.69           O  
ATOM   1833  N   ASP A 236       9.075   1.272   7.368  1.00 45.34           N  
ATOM   1834  CA  ASP A 236       9.798   1.220   8.632  1.00 45.85           C  
ATOM   1835  C   ASP A 236       8.819   1.236   9.795  1.00 41.80           C  
ATOM   1836  O   ASP A 236       7.637   1.549   9.616  1.00 33.09           O  
ATOM   1837  CB  ASP A 236      10.774   2.385   8.803  1.00 50.61           C  
ATOM   1838  CG  ASP A 236      11.918   2.323   7.820  1.00 48.49           C  
ATOM   1839  OD1 ASP A 236      11.645   2.132   6.635  1.00 54.88           O  
ATOM   1840  OD2 ASP A 236      13.063   2.433   8.258  1.00 51.86           O  
ATOM   1841  N   GLU A 237       9.343   0.863  10.971  1.00 43.12           N  
ATOM   1842  CA  GLU A 237       8.631   1.063  12.215  1.00 48.67           C  
ATOM   1843  C   GLU A 237       8.271   2.544  12.250  1.00 42.66           C  
ATOM   1844  O   GLU A 237       9.107   3.380  11.914  1.00 46.43           O  
ATOM   1845  CB  GLU A 237       9.567   0.799  13.396  1.00 54.73           C  
ATOM   1846  CG  GLU A 237       8.835   0.337  14.642  1.00 68.86           C  
ATOM   1847  CD  GLU A 237       8.275  -1.071  14.508  1.00 75.93           C  
ATOM   1848  OE1 GLU A 237       7.615  -1.356  13.484  1.00 81.72           O  
ATOM   1849  OE2 GLU A 237       8.535  -1.895  15.406  1.00 78.96           O  
ATOM   1850  N   ARG A 238       7.035   2.849  12.636  1.00 40.26           N  
ATOM   1851  CA  ARG A 238       6.565   4.222  12.687  1.00 35.77           C  
ATOM   1852  C   ARG A 238       7.276   4.984  13.795  1.00 33.17           C  
ATOM   1853  O   ARG A 238       7.300   4.526  14.935  1.00 31.65           O  
ATOM   1854  CB  ARG A 238       5.050   4.239  12.902  1.00 37.68           C  
ATOM   1855  CG  ARG A 238       4.295   3.599  11.750  1.00 37.63           C  
ATOM   1856  CD  ARG A 238       2.826   3.946  11.705  1.00 45.06           C  
ATOM   1857  NE  ARG A 238       2.336   3.350  10.468  1.00 43.46           N  
ATOM   1858  CZ  ARG A 238       1.227   3.708   9.834  1.00 45.07           C  
ATOM   1859  NH1 ARG A 238       0.484   4.698  10.303  1.00 50.64           N  
ATOM   1860  NH2 ARG A 238       0.880   3.091   8.717  1.00 47.01           N  
ATOM   1861  N   ILE A 239       7.884   6.135  13.453  1.00 27.03           N  
ATOM   1862  CA  ILE A 239       8.285   7.090  14.483  1.00 27.90           C  
ATOM   1863  C   ILE A 239       7.651   8.443  14.122  1.00 27.07           C  
ATOM   1864  O   ILE A 239       7.952   8.969  13.062  1.00 21.52           O  
ATOM   1865  CB  ILE A 239       9.818   7.247  14.606  1.00 27.78           C  
ATOM   1866  CG1 ILE A 239      10.562   5.915  14.796  1.00 32.31           C  
ATOM   1867  CG2 ILE A 239      10.147   8.246  15.724  1.00 29.05           C  
ATOM   1868  CD1 ILE A 239      12.048   6.009  14.448  1.00 32.67           C  
ATOM   1869  N   HIS A 240       6.792   8.987  14.992  1.00 25.08           N  
ATOM   1870  CA  HIS A 240       6.110  10.245  14.722  1.00 23.24           C  
ATOM   1871  C   HIS A 240       7.075  11.414  14.597  1.00 22.76           C  
ATOM   1872  O   HIS A 240       7.989  11.582  15.398  1.00 17.73           O  
ATOM   1873  CB  HIS A 240       5.041  10.551  15.770  1.00 24.30           C  
ATOM   1874  CG  HIS A 240       3.863   9.677  15.494  1.00 29.42           C  
ATOM   1875  ND1 HIS A 240       2.882  10.026  14.591  1.00 31.31           N  
ATOM   1876  CD2 HIS A 240       3.593   8.418  15.885  1.00 29.02           C  
ATOM   1877  CE1 HIS A 240       2.004   9.038  14.484  1.00 32.88           C  
ATOM   1878  NE2 HIS A 240       2.425   8.034  15.278  1.00 30.46           N  
ATOM   1879  N   MET A 241       6.799  12.261  13.599  1.00 20.55           N  
ATOM   1880  CA  MET A 241       7.556  13.488  13.435  1.00 17.50           C  
ATOM   1881  C   MET A 241       7.033  14.494  14.461  1.00 16.45           C  
ATOM   1882  O   MET A 241       5.985  15.128  14.240  1.00 16.66           O  
ATOM   1883  CB  MET A 241       7.341  14.008  12.000  1.00 16.57           C  
ATOM   1884  CG  MET A 241       8.082  15.338  11.720  1.00 15.35           C  
ATOM   1885  SD  MET A 241       7.885  15.938  10.041  1.00 17.13           S  
ATOM   1886  CE  MET A 241       8.846  14.820   9.023  1.00 18.32           C  
ATOM   1887  N   VAL A 242       7.758  14.638  15.589  1.00 16.22           N  
ATOM   1888  CA  VAL A 242       7.466  15.589  16.651  1.00 17.94           C  
ATOM   1889  C   VAL A 242       8.811  16.034  17.218  1.00 16.91           C  
ATOM   1890  O   VAL A 242       9.776  15.314  17.038  1.00 16.75           O  
ATOM   1891  CB  VAL A 242       6.631  14.966  17.804  1.00 19.84           C  
ATOM   1892  CG1 VAL A 242       5.162  14.751  17.450  1.00 21.48           C  
ATOM   1893  CG2 VAL A 242       7.252  13.698  18.396  1.00 20.62           C  
ATOM   1894  N   ASN A 243       8.851  17.179  17.919  1.00 15.48           N  
ATOM   1895  CA  ASN A 243      10.068  17.716  18.522  1.00 14.99           C  
ATOM   1896  C   ASN A 243      11.133  17.958  17.453  1.00 15.01           C  
ATOM   1897  O   ASN A 243      12.332  17.770  17.711  1.00 12.59           O  
ATOM   1898  CB  ASN A 243      10.619  16.896  19.712  1.00 17.74           C  
ATOM   1899  CG  ASN A 243       9.689  16.943  20.903  1.00 20.58           C  
ATOM   1900  OD1 ASN A 243       8.929  17.890  21.058  1.00 18.99           O  
ATOM   1901  ND2 ASN A 243       9.713  15.899  21.736  1.00 24.83           N  
ATOM   1902  N   ASN A 244      10.697  18.401  16.254  1.00 13.09           N  
ATOM   1903  CA  ASN A 244      11.605  18.654  15.137  1.00 13.36           C  
ATOM   1904  C   ASN A 244      12.068  20.102  15.192  1.00 13.71           C  
ATOM   1905  O   ASN A 244      11.958  20.863  14.216  1.00 12.83           O  
ATOM   1906  CB  ASN A 244      11.015  18.293  13.767  1.00 12.25           C  
ATOM   1907  CG  ASN A 244       9.690  18.998  13.491  1.00 13.15           C  
ATOM   1908  OD1 ASN A 244       9.043  19.528  14.403  1.00 13.70           O  
ATOM   1909  ND2 ASN A 244       9.250  18.939  12.249  1.00 13.67           N  
ATOM   1910  N   PHE A 245      12.624  20.488  16.349  1.00 12.48           N  
ATOM   1911  CA  PHE A 245      13.083  21.862  16.518  1.00 13.10           C  
ATOM   1912  C   PHE A 245      14.487  21.857  17.140  1.00 12.61           C  
ATOM   1913  O   PHE A 245      14.847  20.942  17.909  1.00 12.30           O  
ATOM   1914  CB  PHE A 245      12.126  22.633  17.432  1.00 15.64           C  
ATOM   1915  CG  PHE A 245      12.032  22.124  18.847  1.00 16.90           C  
ATOM   1916  CD1 PHE A 245      11.115  21.144  19.200  1.00 17.95           C  
ATOM   1917  CD2 PHE A 245      12.850  22.649  19.842  1.00 18.10           C  
ATOM   1918  CE1 PHE A 245      11.006  20.686  20.515  1.00 17.17           C  
ATOM   1919  CE2 PHE A 245      12.770  22.165  21.136  1.00 18.46           C  
ATOM   1920  CZ  PHE A 245      11.848  21.179  21.473  1.00 18.06           C  
ATOM   1921  N   ARG A 246      15.287  22.866  16.789  1.00 11.71           N  
ATOM   1922  CA  ARG A 246      16.580  23.107  17.414  1.00 11.57           C  
ATOM   1923  C   ARG A 246      16.364  24.142  18.501  1.00 12.65           C  
ATOM   1924  O   ARG A 246      15.666  25.147  18.261  1.00 14.97           O  
ATOM   1925  CB  ARG A 246      17.562  23.717  16.398  1.00 11.59           C  
ATOM   1926  CG  ARG A 246      18.965  23.885  16.971  1.00 11.42           C  
ATOM   1927  CD  ARG A 246      19.830  24.722  16.054  1.00 10.71           C  
ATOM   1928  NE  ARG A 246      21.242  24.502  16.367  1.00 10.05           N  
ATOM   1929  CZ  ARG A 246      22.248  25.211  15.867  1.00 12.09           C  
ATOM   1930  NH1 ARG A 246      22.011  26.254  15.063  1.00 10.42           N  
ATOM   1931  NH2 ARG A 246      23.508  24.888  16.187  1.00 11.47           N  
ATOM   1932  N   PRO A 247      16.907  23.936  19.721  1.00 15.74           N  
ATOM   1933  CA  PRO A 247      16.740  24.928  20.799  1.00 15.81           C  
ATOM   1934  C   PRO A 247      17.569  26.207  20.671  1.00 14.48           C  
ATOM   1935  O   PRO A 247      18.470  26.281  19.832  1.00 15.53           O  
ATOM   1936  CB  PRO A 247      17.034  24.071  22.049  1.00 15.27           C  
ATOM   1937  CG  PRO A 247      18.091  23.112  21.559  1.00 17.71           C  
ATOM   1938  CD  PRO A 247      17.585  22.699  20.181  1.00 15.12           C  
ATOM   1939  N   PRO A 248      17.345  27.224  21.553  1.00 13.40           N  
ATOM   1940  CA  PRO A 248      18.077  28.489  21.516  1.00 13.39           C  
ATOM   1941  C   PRO A 248      19.595  28.335  21.588  1.00 14.38           C  
ATOM   1942  O   PRO A 248      20.107  27.509  22.338  1.00 13.17           O  
ATOM   1943  CB  PRO A 248      17.458  29.305  22.680  1.00 13.56           C  
ATOM   1944  CG  PRO A 248      16.045  28.734  22.725  1.00 13.68           C  
ATOM   1945  CD  PRO A 248      16.283  27.238  22.579  1.00 14.32           C  
ATOM   1946  N   GLN A 249      20.296  29.138  20.785  1.00 13.78           N  
ATOM   1947  CA  GLN A 249      21.741  29.075  20.724  1.00 14.00           C  
ATOM   1948  C   GLN A 249      22.292  30.368  21.287  1.00 15.50           C  
ATOM   1949  O   GLN A 249      21.555  31.367  21.400  1.00 14.58           O  
ATOM   1950  CB  GLN A 249      22.233  28.959  19.283  1.00 12.34           C  
ATOM   1951  CG  GLN A 249      21.705  27.703  18.604  1.00 12.45           C  
ATOM   1952  CD  GLN A 249      22.139  26.442  19.306  1.00 12.71           C  
ATOM   1953  OE1 GLN A 249      23.332  26.211  19.521  1.00 15.46           O  
ATOM   1954  NE2 GLN A 249      21.181  25.649  19.740  1.00 13.77           N  
ATOM   1955  N   PRO A 250      23.603  30.419  21.616  1.00 15.54           N  
ATOM   1956  CA  PRO A 250      24.148  31.617  22.267  1.00 16.89           C  
ATOM   1957  C   PRO A 250      24.115  32.871  21.398  1.00 17.30           C  
ATOM   1958  O   PRO A 250      24.426  32.834  20.209  1.00 15.97           O  
ATOM   1959  CB  PRO A 250      25.608  31.255  22.603  1.00 17.22           C  
ATOM   1960  CG  PRO A 250      25.695  29.755  22.450  1.00 18.27           C  
ATOM   1961  CD  PRO A 250      24.546  29.293  21.577  1.00 17.70           C  
ATOM   1962  N   LEU A 251      23.765  34.003  22.027  1.00 18.44           N  
ATOM   1963  CA  LEU A 251      23.595  35.273  21.333  1.00 18.02           C  
ATOM   1964  C   LEU A 251      24.944  35.821  20.850  1.00 18.94           C  
ATOM   1965  O   LEU A 251      25.040  36.379  19.745  1.00 17.77           O  
ATOM   1966  CB  LEU A 251      22.881  36.247  22.286  1.00 19.83           C  
ATOM   1967  CG  LEU A 251      22.343  37.512  21.610  1.00 20.33           C  
ATOM   1968  CD1 LEU A 251      21.394  37.123  20.485  1.00 21.05           C  
ATOM   1969  CD2 LEU A 251      21.604  38.398  22.634  1.00 22.10           C  
ATOM   1970  N   LYS A 252      25.998  35.672  21.681  1.00 17.69           N  
ATOM   1971  CA  LYS A 252      27.371  36.009  21.291  1.00 18.72           C  
ATOM   1972  C   LYS A 252      27.468  37.486  20.904  1.00 19.24           C  
ATOM   1973  O   LYS A 252      28.097  37.838  19.898  1.00 20.18           O  
ATOM   1974  CB  LYS A 252      27.871  35.116  20.145  1.00 22.76           C  
ATOM   1975  CG  LYS A 252      27.990  33.619  20.425  1.00 27.59           C  
ATOM   1976  CD  LYS A 252      28.906  33.250  21.578  1.00 34.94           C  
ATOM   1977  CE  LYS A 252      29.072  31.758  21.830  1.00 37.14           C  
ATOM   1978  NZ  LYS A 252      29.558  31.027  20.638  1.00 41.28           N  
ATOM   1979  N   GLY A 253      26.758  38.309  21.677  1.00 19.22           N  
ATOM   1980  CA  GLY A 253      26.786  39.759  21.615  1.00 24.09           C  
ATOM   1981  C   GLY A 253      26.097  40.322  20.378  1.00 25.03           C  
ATOM   1982  O   GLY A 253      26.310  41.483  20.068  1.00 23.67           O  
ATOM   1983  N   ARG A 254      25.309  39.502  19.657  1.00 22.15           N  
ATOM   1984  CA  ARG A 254      24.526  40.022  18.536  1.00 21.47           C  
ATOM   1985  C   ARG A 254      23.457  40.976  19.069  1.00 21.70           C  
ATOM   1986  O   ARG A 254      22.992  40.818  20.192  1.00 20.08           O  
ATOM   1987  CB  ARG A 254      23.888  38.866  17.753  1.00 19.30           C  
ATOM   1988  CG  ARG A 254      24.886  38.142  16.859  1.00 18.11           C  
ATOM   1989  CD  ARG A 254      24.214  36.906  16.265  1.00 15.93           C  
ATOM   1990  NE  ARG A 254      23.972  35.823  17.215  1.00 14.32           N  
ATOM   1991  CZ  ARG A 254      23.323  34.703  16.912  1.00 14.58           C  
ATOM   1992  NH1 ARG A 254      22.800  34.539  15.705  1.00 13.87           N  
ATOM   1993  NH2 ARG A 254      23.200  33.748  17.807  1.00 13.81           N  
ATOM   1994  N   VAL A 255      23.065  41.962  18.244  1.00 25.07           N  
ATOM   1995  CA  VAL A 255      22.011  42.901  18.616  1.00 27.07           C  
ATOM   1996  C   VAL A 255      20.682  42.428  18.020  1.00 20.83           C  
ATOM   1997  O   VAL A 255      20.633  42.167  16.817  1.00 27.74           O  
ATOM   1998  CB  VAL A 255      22.286  44.327  18.085  1.00 32.95           C  
ATOM   1999  CG1 VAL A 255      21.120  45.257  18.437  1.00 33.41           C  
ATOM   2000  CG2 VAL A 255      23.631  44.927  18.517  1.00 35.59           C  
ATOM   2001  N   VAL A 256      19.639  42.280  18.843  1.00 19.43           N  
ATOM   2002  CA  VAL A 256      18.289  42.023  18.330  1.00 18.89           C  
ATOM   2003  C   VAL A 256      17.614  43.389  18.217  1.00 19.90           C  
ATOM   2004  O   VAL A 256      17.528  44.065  19.237  1.00 21.80           O  
ATOM   2005  CB  VAL A 256      17.437  41.143  19.265  1.00 16.13           C  
ATOM   2006  CG1 VAL A 256      16.068  40.840  18.636  1.00 16.38           C  
ATOM   2007  CG2 VAL A 256      18.122  39.825  19.636  1.00 18.63           C  
ATOM   2008  N   LYS A 257      17.173  43.779  17.018  1.00 18.44           N  
ATOM   2009  CA  LYS A 257      16.373  44.984  16.846  1.00 17.30           C  
ATOM   2010  C   LYS A 257      14.889  44.621  16.841  1.00 19.83           C  
ATOM   2011  O   LYS A 257      14.505  43.492  16.495  1.00 17.22           O  
ATOM   2012  CB  LYS A 257      16.733  45.666  15.526  1.00 19.30           C  
ATOM   2013  CG  LYS A 257      18.210  45.975  15.357  1.00 21.81           C  
ATOM   2014  CD  LYS A 257      18.538  46.386  13.928  1.00 26.21           C  
ATOM   2015  CE  LYS A 257      19.811  47.200  13.912  1.00 27.42           C  
ATOM   2016  NZ  LYS A 257      20.438  47.137  12.581  1.00 31.39           N  
ATOM   2017  N   ALA A 258      14.048  45.607  17.186  1.00 18.07           N  
ATOM   2018  CA  ALA A 258      12.598  45.468  17.193  1.00 17.00           C  
ATOM   2019  C   ALA A 258      11.997  46.631  16.407  1.00 19.30           C  
ATOM   2020  O   ALA A 258      12.539  47.743  16.453  1.00 18.71           O  
ATOM   2021  CB  ALA A 258      12.094  45.423  18.631  1.00 18.65           C  
ATOM   2022  N   SER A 259      10.901  46.368  15.675  1.00 16.55           N  
ATOM   2023  CA  SER A 259      10.216  47.381  14.883  1.00 18.12           C  
ATOM   2024  C   SER A 259       9.257  48.173  15.779  1.00 17.08           C  
ATOM   2025  O   SER A 259       8.625  49.093  15.284  1.00 17.09           O  
ATOM   2026  CB  SER A 259       9.412  46.715  13.778  1.00 16.35           C  
ATOM   2027  OG  SER A 259       8.417  45.934  14.411  1.00 13.58           O  
ATOM   2028  N   PHE A 260       9.169  47.839  17.070  1.00 15.87           N  
ATOM   2029  CA  PHE A 260       8.204  48.422  17.985  1.00 19.02           C  
ATOM   2030  C   PHE A 260       8.813  48.523  19.380  1.00 23.27           C  
ATOM   2031  O   PHE A 260       9.860  47.906  19.627  1.00 20.57           O  
ATOM   2032  CB  PHE A 260       7.044  47.439  18.140  1.00 21.04           C  
ATOM   2033  CG  PHE A 260       7.487  46.079  18.626  1.00 21.00           C  
ATOM   2034  CD1 PHE A 260       8.052  45.143  17.757  1.00 20.13           C  
ATOM   2035  CD2 PHE A 260       7.374  45.733  19.969  1.00 20.94           C  
ATOM   2036  CE1 PHE A 260       8.441  43.883  18.219  1.00 20.44           C  
ATOM   2037  CE2 PHE A 260       7.797  44.491  20.430  1.00 21.81           C  
ATOM   2038  CZ  PHE A 260       8.338  43.569  19.558  1.00 19.65           C  
ATOM   2039  N   ARG A 261       8.170  49.329  20.261  1.00 22.67           N  
ATOM   2040  CA  ARG A 261       8.564  49.442  21.669  1.00 25.25           C  
ATOM   2041  C   ARG A 261       7.747  48.471  22.527  1.00 26.87           C  
ATOM   2042  O   ARG A 261       6.524  48.428  22.425  1.00 28.82           O  
ATOM   2043  CB  ARG A 261       8.400  50.881  22.172  1.00 24.41           C  
ATOM   2044  CG  ARG A 261       9.357  51.877  21.539  1.00 24.19           C  
ATOM   2045  CD  ARG A 261       9.107  53.250  22.189  1.00 23.59           C  
ATOM   2046  NE  ARG A 261      10.138  54.204  21.826  1.00 21.91           N  
ATOM   2047  CZ  ARG A 261      10.009  55.105  20.865  1.00 22.79           C  
ATOM   2048  NH1 ARG A 261       8.904  55.117  20.142  1.00 25.80           N  
ATOM   2049  NH2 ARG A 261      10.992  55.936  20.582  1.00 19.66           N  
ATOM   2050  N   ALA A 262       8.431  47.734  23.412  1.00 29.85           N  
ATOM   2051  CA  ALA A 262       7.899  46.593  24.155  1.00 34.74           C  
ATOM   2052  C   ALA A 262       7.128  47.002  25.423  1.00 35.65           C  
ATOM   2053  O   ALA A 262       6.602  48.129  25.449  1.00 39.30           O  
ATOM   2054  CB  ALA A 262       9.044  45.652  24.496  1.00 37.53           C  
TER    2055      ALA A 262                                                      
HETATM 2056 ZN    ZN A 301      12.841  26.107   9.843  1.00 10.47          ZN  
HETATM 2057  C1  L8N A 302      16.098  26.623   7.063  1.00 11.92           C  
HETATM 2058  N1  L8N A 302      14.776  26.065   9.373  1.00  9.97           N  
HETATM 2059  O1  L8N A 302      14.182  28.022   8.045  1.00 12.02           O  
HETATM 2060  C2  L8N A 302      15.722  27.080   5.816  1.00 12.59           C  
HETATM 2061  O2  L8N A 302      16.320  27.942   9.254  1.00 10.79           O  
HETATM 2062  C3  L8N A 302      16.329  26.583   4.682  1.00 13.08           C  
HETATM 2063  O3  L8N A 302      17.905  25.151   3.634  1.00 17.22           O  
HETATM 2064  C4  L8N A 302      17.306  25.635   4.786  1.00 13.30           C  
HETATM 2065  C5  L8N A 302      17.704  25.157   6.050  1.00 13.16           C  
HETATM 2066  C6  L8N A 302      17.091  25.659   7.190  1.00 11.40           C  
HETATM 2067  C7  L8N A 302      18.869  23.668   1.641  1.00 28.24           C  
HETATM 2068  C8  L8N A 302      18.482  23.299   0.359  1.00 31.47           C  
HETATM 2069  C9  L8N A 302      19.423  23.256  -0.663  1.00 34.65           C  
HETATM 2070  C10 L8N A 302      20.753  23.581  -0.408  1.00 39.21           C  
HETATM 2071  C11 L8N A 302      21.142  23.947   0.857  1.00 37.46           C  
HETATM 2072  C12 L8N A 302      20.213  23.993   1.879  1.00 35.17           C  
HETATM 2073  S1  L8N A 302      15.317  27.268   8.488  1.00 12.27           S  
HETATM 2074  P1  L8N A 302      17.676  23.734   2.980  1.00 22.25           P  
HETATM 2075  O5  L8N A 302      16.309  23.636   2.345  1.00 21.12           O  
HETATM 2076  O4  L8N A 302      17.989  22.628   3.960  1.00 29.51           O  
HETATM 2077  O   HOH A 401       7.139  20.721  -1.391  1.00 16.39           O  
HETATM 2078  O   HOH A 402      18.156  21.564   6.153  1.00 21.53           O  
HETATM 2079  O   HOH A 403     -12.322  27.742  19.437  1.00 24.13           O  
HETATM 2080  O   HOH A 404     -10.409  22.339  14.388  1.00 19.60           O  
HETATM 2081  O   HOH A 405      -5.970  19.852   1.252  1.00 30.86           O  
HETATM 2082  O   HOH A 406      27.670  14.582  21.390  1.00 23.14           O  
HETATM 2083  O   HOH A 407      15.722  22.613  13.363  1.00 12.29           O  
HETATM 2084  O   HOH A 408      10.341  24.773  21.896  1.00 14.77           O  
HETATM 2085  O   HOH A 409      -9.401  21.166   2.815  1.00 23.10           O  
HETATM 2086  O   HOH A 410      -2.161  39.882   7.440  1.00 32.57           O  
HETATM 2087  O   HOH A 411      30.547  32.112  13.233  1.00 15.99           O  
HETATM 2088  O   HOH A 412       1.980  21.725  -8.999  1.00 30.89           O  
HETATM 2089  O   HOH A 413      -3.488  38.190   8.359  1.00 33.21           O  
HETATM 2090  O   HOH A 414      -7.980  24.222  19.983  1.00 17.37           O  
HETATM 2091  O   HOH A 415      25.695  27.341  18.846  1.00 16.93           O  
HETATM 2092  O   HOH A 416      19.645  32.492  22.858  1.00 16.21           O  
HETATM 2093  O   HOH A 417      18.876  34.406  -9.560  1.00 20.54           O  
HETATM 2094  O   HOH A 418      24.182  35.811   9.795  1.00 18.60           O  
HETATM 2095  O   HOH A 419       8.574  33.047  -4.936  1.00 18.93           O  
HETATM 2096  O   HOH A 420      -0.065   8.436   3.661  1.00 33.58           O  
HETATM 2097  O   HOH A 421      28.149  37.047  17.258  1.00 26.93           O  
HETATM 2098  O   HOH A 422      16.520  40.745  22.618  1.00 21.84           O  
HETATM 2099  O   HOH A 423      32.517  17.117   9.803  1.00 21.62           O  
HETATM 2100  O   HOH A 424      -7.938  19.807   8.691  1.00 30.10           O  
HETATM 2101  O   HOH A 425      29.810  31.614   9.089  1.00 21.63           O  
HETATM 2102  O   HOH A 426      25.522  20.473  18.219  1.00 13.05           O  
HETATM 2103  O   HOH A 427      20.690  37.657   4.903  1.00 15.38           O  
HETATM 2104  O   HOH A 428      28.933  30.452  -2.669  1.00 26.15           O  
HETATM 2105  O   HOH A 429       3.563  40.526  14.388  1.00 22.09           O  
HETATM 2106  O   HOH A 430      28.791  29.633  -7.376  1.00 21.21           O  
HETATM 2107  O   HOH A 431      15.450  19.740  20.253  1.00 19.66           O  
HETATM 2108  O   HOH A 432      -7.688  31.458  18.935  1.00 21.93           O  
HETATM 2109  O   HOH A 433      23.138  34.068  24.657  1.00 27.50           O  
HETATM 2110  O   HOH A 434      -0.987  21.549  21.021  1.00 29.91           O  
HETATM 2111  O   HOH A 435      -3.781  38.464  13.797  1.00 20.34           O  
HETATM 2112  O   HOH A 436      12.943  20.373  10.667  1.00 17.22           O  
HETATM 2113  O   HOH A 437       4.716  35.281  15.395  1.00 11.94           O  
HETATM 2114  O   HOH A 438      -3.038  21.396  -9.419  1.00 13.05           O  
HETATM 2115  O   HOH A 439       0.599  25.898  23.973  1.00 29.64           O  
HETATM 2116  O   HOH A 440      14.485  29.852  25.819  1.00 20.91           O  
HETATM 2117  O   HOH A 441       8.803  35.478  -6.028  1.00 28.40           O  
HETATM 2118  O   HOH A 442       7.720  21.056  -6.272  1.00 26.36           O  
HETATM 2119  O   HOH A 443      28.332  24.307   7.466  1.00 17.88           O  
HETATM 2120  O   HOH A 444      -0.224  27.655  -7.110  1.00 22.57           O  
HETATM 2121  O   HOH A 445       0.720  24.327  -8.466  1.00 19.58           O  
HETATM 2122  O   HOH A 446      12.365  41.004  28.670  1.00 24.63           O  
HETATM 2123  O   HOH A 447      13.435  26.186  21.104  1.00 14.88           O  
HETATM 2124  O   HOH A 448      18.590  33.873  26.929  1.00 28.36           O  
HETATM 2125  O   HOH A 449      15.398  38.477  -5.036  1.00 17.95           O  
HETATM 2126  O   HOH A 450      11.208  46.770  21.780  1.00 26.25           O  
HETATM 2127  O   HOH A 451      22.309  22.494  17.987  1.00 15.33           O  
HETATM 2128  O   HOH A 452      10.965  43.741  22.240  1.00 24.20           O  
HETATM 2129  O   HOH A 453      14.528  21.691   3.354  1.00 27.81           O  
HETATM 2130  O   HOH A 454      -0.580  15.192  -6.081  1.00 20.57           O  
HETATM 2131  O   HOH A 455      14.821  23.510   8.159  1.00 10.03           O  
HETATM 2132  O   HOH A 456       0.930  31.186  -3.664  1.00 14.33           O  
HETATM 2133  O   HOH A 457      17.562  27.905  -6.928  1.00 24.52           O  
HETATM 2134  O   HOH A 458       3.620  21.179  20.102  1.00 24.41           O  
HETATM 2135  O   HOH A 459      11.799  21.401   5.729  1.00 14.15           O  
HETATM 2136  O   HOH A 460      -3.916  21.577  -5.170  1.00 22.64           O  
HETATM 2137  O   HOH A 461      26.467  34.336  24.145  1.00 23.08           O  
HETATM 2138  O   HOH A 462      19.838  16.663  20.682  1.00 24.45           O  
HETATM 2139  O   HOH A 463      19.754  25.655  -5.157  1.00 25.16           O  
HETATM 2140  O   HOH A 464      -3.477  34.090   9.914  1.00 17.10           O  
HETATM 2141  O   HOH A 465      28.204  30.051   7.344  1.00 17.36           O  
HETATM 2142  O   HOH A 466      25.751  31.651  17.961  1.00 16.57           O  
HETATM 2143  O   HOH A 467      18.862  42.280  11.626  1.00 14.02           O  
HETATM 2144  O   HOH A 468      21.499  39.350   8.928  1.00 21.49           O  
HETATM 2145  O   HOH A 469      -7.957  31.632   7.646  1.00 27.91           O  
HETATM 2146  O   HOH A 470      -2.024  16.053  -0.020  1.00 23.20           O  
HETATM 2147  O   HOH A 471      17.706  38.320  23.100  1.00 21.88           O  
HETATM 2148  O   HOH A 472      19.915  43.165  14.156  1.00 25.63           O  
HETATM 2149  O   HOH A 473      14.894  12.352  13.254  1.00 23.75           O  
HETATM 2150  O   HOH A 474      -4.823  33.343  13.721  1.00 31.64           O  
HETATM 2151  O   HOH A 475     -12.275  26.518  16.891  1.00 26.11           O  
HETATM 2152  O   HOH A 476      28.219  26.710   5.926  1.00 20.61           O  
HETATM 2153  O   HOH A 477      -9.471  21.168  18.345  1.00 18.45           O  
HETATM 2154  O   HOH A 478       4.779  10.843  -3.373  1.00 28.71           O  
HETATM 2155  O   HOH A 479       2.315   9.225   2.654  1.00 23.79           O  
HETATM 2156  O   HOH A 480      19.605  42.630   3.045  1.00 24.49           O  
HETATM 2157  O   HOH A 481      14.122  23.712   5.333  1.00 13.66           O  
HETATM 2158  O   HOH A 482      -3.998  37.229   6.066  1.00 26.44           O  
HETATM 2159  O   HOH A 483      10.740  25.535  -4.723  1.00 30.61           O  
HETATM 2160  O   HOH A 484       6.578  46.548   9.784  1.00 23.49           O  
HETATM 2161  O   HOH A 485       2.571  28.703 -10.043  1.00 28.92           O  
HETATM 2162  O   HOH A 486      11.961  19.212   0.996  1.00 23.49           O  
HETATM 2163  O   HOH A 487      -1.709  15.437  18.900  1.00 29.11           O  
HETATM 2164  O   HOH A 488      21.628  22.705  20.896  1.00 19.03           O  
HETATM 2165  O   HOH A 489      -0.874  15.017  -8.804  1.00 30.31           O  
HETATM 2166  O   HOH A 490      13.288  21.346   8.339  1.00 24.70           O  
HETATM 2167  O   HOH A 491      22.899  43.375  13.863  1.00 24.04           O  
HETATM 2168  O   HOH A 492      13.537  25.402  23.581  1.00 22.97           O  
HETATM 2169  O   HOH A 493      13.895  27.063  25.841  1.00 23.01           O  
HETATM 2170  O   HOH A 494      23.264  42.633  11.000  1.00 28.04           O  
END                                                                             
