# Supplementary material for: Phenyl(thio)phosphon(amid)ate Benzenesulfonamides as Potent and Selective Inhibitors of Human Carbonic Anhydrases II and VII Counteract Allodynia in a Mouse Model of Oxaliplatin-Induced Neuropathy
Source: J Med Chem. 2020 May 4;63(10):5185–200. doi: 10.1021/acs.jmedchem.9b02135 (PMC8007106; doi:10.1021/acs.jmedchem.9b02135)
Supplement: Supplementary file 5 — jm9b02135_si_005.csv [file jm9b02135_si_005.csv]

Compound	SMILE	KI CA I (nM)	KI CA II (nM)	KI CA IV (nM)	KI CA VII (nM)	KI CA IX (nM)	KI CA XII (nM)
3	O=S(C1=CC=C(OP(O)(C2=CC=CC=C2)=O)C=C1)(N)=O	196.9	37.9	220.1	16.1	26.1	30.8
4	O=P(C1=CC=CC=C1)(OC)OC2=CC=C(S(=O)(N)=O)C=C2	494.9	11.4	259.2	36	16.2	47.2
5	O=P(C1=CC=CC=C1)(OCC)OC2=CC=C(S(=O)(N)=O)C=C2	397.5	36.6	424.6	38.2	18.7	22.4
6	O=P(C1=CC=CC=C1)(OC(C)C)OC2=CC=C(S(=O)(N)=O)C=C2	307.8	12.8	1196	6.2	17.5	42
7	O=P(C1=CC=CC=C1)(OCC#C)OC2=CC=C(S(=O)(N)=O)C=C2	415.3	3.6	1322	12.2	22.6	26.7
8	O=P(C1=CC=CC=C1)(OCCOC)OC2=CC=C(S(=O)(N)=O)C=C2	779.7	28.5	1644	25	12.1	35.7
9	O=P(C1=CC=CC=C1)(OC2=CC=CC=C2)OC3=CC=C(S(=O)(N)=O)C=C3	971.1	15.2	2619	31.4	13.2	24.6
10	O=P(C1=CC=CC=C1)(OC2=CC=C(S(=O)(N)=O)C=C2)OC3=CC=C(S(=O)(N)=O)C=C3	670.7	3.2	360.3	7.7	19.7	16.9
11	O=P(C1=CC=CC=C1)(SCC)OC2=CC=C(S(=O)(N)=O)C=C2	726.7	30.2	1389	41.5	27	34.1
12	O=P(C1=CC=CC=C1)(SCCCCCCCCCCCC)OC2=CC=C(S(=O)(N)=O)C=C2	8345	234.1	4164	100.8	51.2	47.8
13	O=P(C1=CC=CC=C1)(SCC2=CC=CC=C2)OC3=CC=C(S(=O)(N)=O)C=C3	3264	64.8	4456	75.5	25	21.3
14	O=P(C1=CC=CC=C1)(SC2=CC=CC=C2)OC3=CC=C(S(=O)(N)=O)C=C3	1635	34.9	2633	15.7	6.6	39.2
15	O=P(C1=CC=CC=C1)(N)OC2=CC=C(S(=O)(N)=O)C=C2	195.1	17.9	292.4	18.9	20.9	15.4
16	O=P(C1=CC=CC=C1)(NCCC)OC2=CC=C(S(=O)(N)=O)C=C2	759.4	26.2	1516	20.8	3.2	17.3
17	O=P(C1=CC=CC=C1)(N(CC)CC)OC2=CC=C(S(=O)(N)=O)C=C2	521.3	17.5	371.1	13.5	19.5	46.8
18	O=P(N1CCCC1)(C2=CC=CC=C2)OC3=CC=C(S(=O)(N)=O)C=C3	242.1	1.7	307.6	9.3	28.9	58.1
19	O=P(C1=CC=CC=C1)(N2CCOCC2)OC3=CC=C(S(=O)(N)=O)C=C3	317.9	7.9	120.1	30.5	11.1	27.6
20	O=P(C1=CC=CC=C1)(N2CCN(C)CC2)OC3=CC=C(S(=O)(N)=O)C=C3	390.8	9.1	76.9	17	61.9	25.3
21	O=P(C1=CC=CC=C1)(NCC2=CC=CC=C2)OC3=CC=C(S(=O)(N)=O)C=C3	1705.9	52.9	643.9	15.4	2.6	19.7
22	O=P(NC1=CC=CC=C1)(C2=CC=CC=C2)OC3=CC=C(S(=O)(N)=O)C=C3	817.9	2.4	859.9	5.5	19.6	20.9
